# Supplementary material for: Targeting the AKT/mTOR pathway attenuates the metastatic potential of colorectal carcinoma circulating tumor cells in a murine xenotransplantation model
Source: Mol Oncol. 2025 Mar 25;19(10):2882–904. doi: 10.1002/1878-0261.70024 (PMC12515692; doi:10.1002/1878-0261.70024)
Supplement: Supplementary file 7 — Table S1. Table of t‐test significant (P < 0.05) and differentially regulated (1.5 or −1.5‐fold) proteins. [file MOL2-19-2882-s005.xlsx]

## Sheet: Proteome AKT1 KD vs SCR
Protein information			Protein Abundance												Students T-Testing
Protein IDs	Protein names	Gene names	SCR(1)	SCR(2)	SCR(3)	AKT1_KD(1)	AKT1_KD(2)	AKT1_KD(3)	AKT2_KD(1)	AKT2_KD(2)	AKT2_KD(3)	AKT2_AKT1_KD(1)	AKT2_AKT1_KD(2)	AKT2_AKT1_KD(3)	p-value between AKT1 KD and SCR	q-value between AKT1 KD and SCR	Log2 mean difference between AKT1 KD and SCR
P49419	Alpha-aminoadipic semialdehyde dehydrogenase	ALDH7A1	1.63512	0.766623	1.46309	2.30558	2.12583	1.94983	2.51268	1.82474	2.18621	2.63932	2.87687	2.74916	0.042118	1	0.838803
O95994	Anterior gradient protein 2 homolog	AGR2	5.35308	5.09573	5.13971	6.07145	5.6849	5.65223	6.05052	6.2069	6.19569	6.26396	6.33194	6.37112	0.0178307	0.886385	0.606683
Q63HN8	E3 ubiquitin-protein ligase RNF213	RNF213	-3.30406	-2.9031	-3.37699	-1.57187	-2.2663	-1.61271	-1.47741	-1.25193	-1.15855	-0.829096	-1.07123	-0.772924	0.00687057	0.882	1.37775
P69905	Hemoglobin subunit alpha	HBA1;HBA2	-0.741583	-0.562309	-1.02806	-0.275418	0.317396	0.150633	-0.386146	-0.32234	NaN	0.498659	0.551775	0.784397	0.019428	0.849103	0.841521
P30626	Sorcin	SRI	-1.17264	-1.3077	-1.52676	-0.0223055	0.110455	-0.885839	-1.16236	-0.284529	-1.66568	-0.270048	0.0494022	-0.819206	0.0313067	1	1.0698
P25815	Protein S100-P	S100P	1.14525	0.0112114	0.139517	1.78711	1.4943	1.49465	1.35888	1.91018	0.667864	2.52234	2.68211	2.47248	0.0354619	1	1.16003
Q14192	Four and a half LIM domains protein 2	FHL2	1.41451	1.83493	1.23707	2.29904	2.01716	2.0239	2.10205	1.88851	1.88959	1.32463	1.69433	1.56001	0.0366653	1	0.617863
P07602	Prosaposin	PSAP	-0.0286503	0.420145	0.0167408	0.926997	0.961451	0.664207	0.508727	1.03343	0.711634	2.35782	2.29405	2.21714	0.0138485	0.846698	0.714807
Q16658	Fascin	FSCN1	1.51519	1.93412	1.90189	2.52454	2.60382	2.45027	2.27582	1.89162	2.48672	1.9165	2.00019	2.05233	0.00634229	0.857143	0.742478
Q9BWF3	RNA-binding protein 4	RBM4	-1.45887	-1.27229	-1.34442	0.333556	-0.111973	0.322645	NaN	-1.45581	-0.0145264	NaN	NaN	-0.54916	0.000597601	0.651	1.53994
Q96EY1	DnaJ homolog subfamily A member 3, mitochondrial	DNAJA3	0.172239	0.634407	0.799641	1.1693	1.28994	0.942043	1.05433	0.755648	0.886213	0.99144	0.696331	0.73358	0.0487969	1	0.59833
P26447	Protein S100-A4	S100A4	-0.321098	-0.939941	-0.453356	1.29119	1.73184	1.58129	1.49756	1.96426	1.36653	5.44884	5.52037	5.37	0.000767219	0.532	2.10624
Q8IWS0	PHD finger protein 6	PHF6	-2.56803	NaN	-2.81153	-2.08338	-1.92776	-1.61017	-1.0006	-1.28452	NaN	-0.142641	-0.683104	-0.211721	0.0270719	0.986551	0.816013
Q96T76	MMS19 nucleotide excision repair protein homolog	MMS19	-1.63817	-2.20222	-1.81978	-1.11867	-1.00853	NaN	NaN	-2.83702	-1.7854	-2.43178	-1.80312	-2.3264	0.0327279	1	0.823124
P49756	RNA-binding protein 25	RBM25	-1.40637	-1.38898	-1.61087	-0.654006	-0.776934	-0.790977	-0.430263	-0.789396	-1.91228	-1.30423	-1.929	-2.02925	0.000951709	0.4415	0.728102
Q92665	28S ribosomal protein S31, mitochondrial	MRPS31	-1.86454	-2.21744	-2.64959	-0.966512	-0.896156	NaN	-2.9288	-1.87674	-0.936701	-1.58236	-2.44797	-2.22528	0.0209777	0.887254	1.31252
Q9NUL3	Double-stranded RNA-binding protein Staufen homolog 2	STAU2	-2.76078	-2.83767	-2.82036	-1.7433	-2.02831	-2.16421	NaN	-2.57391	-2.02232	-2.80974	-2.78139	-3.06479	0.00279476	0.591077	0.827665
O95232	Luc7-like protein 3	LUC7L3	-1.58163	-1.38001	-1.56472	-0.762189	-0.671885	NaN	-1.33604	-1.61233	-1.60671	NaN	-1.30934	NaN	0.00308449	0.610133	0.791754
P25445	Tumor necrosis factor receptor superfamily member 6	FAS	-2.38805	-1.97898	-2.57535	NaN	-1.3725	-1.5618	-2.56262	-2.61772	-2.56911	-1.43003	-2.49676	-1.4488	0.0378607	1	0.846981
P46108	Adapter molecule crk	CRK	-2.78264	-2.23857	-2.2538	-0.990134	-1.92766	-0.955538	-1.74307	-2.25019	-0.801399	-1.93728	-1.74739	-0.436037	0.0360608	1	1.13389
Q9BX68	Adenosine 5'-monophosphoramidase HINT2	HINT2	NaN	-3.63252	-3.60128	-2.94264	-2.67698	-3.15733	-2.8437	-2.98407	NaN	-1.31105	-1.49688	-1.66463	0.0310225	1	0.691252
Q9C0J8	pre-mRNA 3' end processing protein WDR33	WDR33	-3.06577	-1.76264	-2.75536	-0.63971	-0.828741	-0.933533	-1.11319	-1.198	-0.880972	-0.870342	-2.26352	-1.08409	0.0127099	0.894211	1.72726
Q9NP77	RNA polymerase II subunit A C-terminal domain phosphatase SSU72	SSU72	-2.6334	NaN	-2.86609	-1.76027	-1.64486	-1.13374	-2.96604	-1.58367	-1.60328	-2.89759	-2.06263	-2.0036	0.0182361	0.872222	1.23679
Q13601	KRR1 small subunit processome component homolog	KRR1	-1.66283	-2.62409	NaN	-0.15157	-0.304932	0.0248299	-0.714204	-0.0111198	-2.00053	-1.79316	-0.600645	-1.59329	0.0132538	0.893128	1.99957
Q96BS2	Calcineurin B homologous protein 3	TESC	-2.85827	-2.40956	-2.74539	-1.82378	-2.01422	NaN	-2.68785	-2.49744	-2.49979	-2.77468	-2.43979	-2.06355	0.0279576	0.989239	0.752077
A1L170	Uncharacterized protein C1orf226	C1orf226	NaN	-3.35525	-3.18642	NaN	-2.46374	-2.63623	-2.12584	-3.26255	-3.28453	-3.39667	-2.82399	-3.34587	0.0269028	1	0.72085
Q16625	Occludin	OCLN	-1.54495	-1.68528	-1.57257	-1.29276	-0.85951	-0.617401	-1.22688	-0.861841	-1.01659	-0.66597	-0.5839	-0.357399	0.0285044	0.980219	0.677709
O15541	E3 ubiquitin-protein ligase RNF113A	RNF113A	-2.90066	-2.80819	-2.92256	-2.46529	-1.61349	-2.28834	-2.50956	-2.24832	-2.25905	-0.802526	-1.61683	-1.89429	0.0449157	1	0.754766
Q92876	Kallikrein-6	KLK6	2.37669	2.49072	2.25734	2.01814	1.62116	1.63854	1.62402	1.80448	2.11793	2.25525	2.8935	2.51935	0.013514	0.863707	-0.615636
O95049	Tight junction protein ZO-3	TJP3	-1.09054	-1.10563	-1.38521	-1.91952	-1.8797	-1.54119	-1.45851	-1.44358	-1.62418	-1.4445	-0.704964	-0.53656	0.0188104	0.856714	-0.58634
Q2TB90	Hexokinase HKDC1	HKDC1	1.1264	0.904066	0.766357	-0.534051	-0.384628	-0.803234	-0.403876	-0.398689	-1.77623	-2.12071	-2.47041	-1.63345	0.000731355	0.6384	-1.50625
P35527	Keratin, type I cytoskeletal 9	KRT9	2.39123	2.31541	2.85199	1.14123	1.24922	0.60792	2.6863	-0.0730038	6.62692	2.60169	3.51204	0.0458279	0.00424617	0.671789	-1.52009
P31146	Coronin-1A	CORO1A	2.01659	1.90198	2.04884	1.50853	1.23541	1.387	1.51818	1.33519	1.01868	-1.1948	-1.16518	-0.660137	0.00251289	0.629091	-0.612153
P19224	UDP-glucuronosyltransferase 1-6	UGT1A6	1.89393	1.6826	1.8842	0.814113	1.03713	0.816088	0.699666	0.891005	1.00475	-1.52471	-0.978374	-1.01988	0.000772288	0.471429	-0.931134
Q8WTW3	Conserved oligomeric Golgi complex subunit 1	COG1	-0.784849	-1.3726	-1.05457	-1.70458	-2.65116	-3.32829	-3.26267	-2.14742	-2.12591	-1.99157	-3.11263	-2.18869	0.0408223	1	-1.49067
P49792	E3 SUMO-protein ligase RanBP2	RANBP2	2.67481	2.4192	2.16362	1.95903	1.4786	1.29477	1.58554	2.48829	2.30054	1.8901	1.808	1.39428	0.0270667	1	-0.841749
Q9UIG0	Tyrosine-protein kinase BAZ1B	BAZ1B	0.0898647	-0.21541	-0.155354	-0.999085	-1.56715	-0.964531	-1.58228	-0.0632553	-0.501299	-3.60665	-1.89322	NaN	0.00747542	0.932	-1.08329
Q9Y6X4	Soluble lamin-associated protein of 75 kDa	FAM169A	-0.434423	-0.397655	-0.298153	-0.735774	-1.17573	-1.3141	-0.98743	-1.1908	-0.496323	-0.426111	0.327139	-0.357382	0.0175244	0.90792	-0.698456
P02787	Serotransferrin	TF	-1.00581	-0.508438	-0.495636	-1.1149	-1.79732	-2.24425	-0.220838	-1.0031	-1.23429	-0.178986	0.134697	-0.807028	0.046691	1	-1.04886
Q6P2E9	Enhancer of mRNA-decapping protein 4	EDC4	-0.665598	-0.731878	-0.760162	-1.8682	-1.60868	-1.7084	-1.82113	-0.475973	-2.12888	NaN	-3.11695	-1.01785	0.000234183	0.442	-1.00921
P20020	Plasma membrane calcium-transporting ATPase 1	ATP2B1	-1.24482	-1.74067	-1.33465	-2.48632	-2.8641	-3.13232	-2.13887	-1.22852	NaN	-1.24103	-2.34281	-0.928698	0.00455611	0.6858	-1.38753
Q14789	Golgin subfamily B member 1	GOLGB1	-1.85589	NaN	-1.67984	-2.6541	-2.23382	-2.4585	-2.39926	-3.40441	-1.95322	-2.0409	-2.2764	-3.08285	0.0278762	1	-0.680941
P49841	Glycogen synthase kinase-3 beta	GSK3B	-0.96172	-0.802439	-0.446714	-1.45015	-2.02299	NaN	-2.18114	-0.963104	-0.862549	-2.71327	-2.02507	-1.11225	0.0410896	1	-0.999614
P07148	Fatty acid-binding protein, liver	FABP1	4.2345	4.2402	4.3938	3.54253	3.4001	3.23194	3.91914	4.12821	4.19282	3.24623	3.11626	2.94581	0.000983008	0.406222	-0.897978
Q9Y5K5	Ubiquitin carboxyl-terminal hydrolase isozyme L5	UCHL5	1.05058	1.21349	1.13498	0.389745	0.385258	0.449739	0.388417	1.3309	1.4948	0.891758	0.775051	0.56748	0.000147099	0.652	-0.724771
P33121	Long-chain-fatty-acid--CoA ligase 1	ACSL1	0.957561	0.567921	0.534672	-0.490458	0.07411	-0.109726	0.149566	0.466892	0.73065	0.0879536	-0.106115	0.32835	0.0159116	0.876255	-0.862076
P41223	Protein BUD31 homolog	BUD31	-0.851175	-0.167727	-1.03221	-3.96881	-1.71427	-2.56183	-2.83009	-0.497288	-0.691298	-3.02961	-1.98125	-1.32857	0.0434498	1	-2.0646
Q9BXY0	Protein MAK16 homolog	MAK16	-1.03068	-0.650852	-1.11019	-1.5637	-1.85163	-1.67422	NaN	-1.54424	-0.0847664	-1.45442	-0.466015	-0.815742	0.00965414	0.848903	-0.765941
Q9NR31	GTP-binding protein SAR1a	SAR1A	0.504402	0.735664	0.252377	-0.329185	0.0262871	-0.353657	-0.215261	0.275202	0.0672894	-0.375771	-0.144415	0.163052	0.0182423	0.856364	-0.716332
P51571	Translocon-associated protein subunit delta	SSR4	1.30423	1.11703	0.755575	0.337796	0.741135	0.260752	0.118194	1.31334	0.339815	1.20363	0.936098	1.18573	0.0492241	1	-0.612385
Q96FZ7	Charged multivesicular body protein 6	CHMP6	-1.3775	-1.02744	NaN	-1.85712	-1.91895	-1.97849	-2.0141	-1.56456	-1.51126	-2.54558	-1.77797	-1.73816	0.0139422	0.830273	-0.715712
O75663	TIP41-like protein	TIPRL	-0.75082	-1.01148	-1.23367	-2.30199	-1.95296	NaN	-2.35308	-0.667099	-1.11397	-1.488	-2.4003	-1.70488	0.0147333	0.847644	-1.12881
O95059	Ribonuclease P protein subunit p14	RPP14	-0.303791	-0.747648	-0.440676	-1.41822	-0.833166	-1.29948	-1.53316	-0.232035	-0.434267	-0.33997	-0.392534	-0.630667	0.0363275	1	-0.686252

## Sheet: Proteome AKT2 KD vs SCR
Protein information			Protein Abundance												Students T-Testing
Protein IDs	Protein names	Gene names	SCR(1)	SCR(2)	SCR(3)	AKT1_KD(1)	AKT1_KD(2)	AKT1_KD(3)	AKT2_KD(1)	AKT2_KD(2)	AKT2_KD(3)	AKT2_AKT1_KD(1)	AKT2_AKT1_KD(2)	AKT2_AKT1_KD(3)	p-value between AKT2 KD and SCR	q-value between AKT2 KD and SCR	Log2 mean difference between AKT2 KD and SCR
O95994	Anterior gradient protein 2 homolog	AGR2	5.35308	5.09573	5.13971	6.07145	5.6849	5.65223	6.05052	6.2069	6.19569	6.26396	6.33194	6.37112	0.000530796	0.3784	0.954862
Q63HN8	E3 ubiquitin-protein ligase RNF213	RNF213	-3.30406	-2.9031	-3.37699	-1.57187	-2.2663	-1.61271	-1.47741	-1.25193	-1.15855	-0.829096	-1.07123	-0.772924	0.000410388	0.564	1.89875
Q7Z406	Myosin-14	MYH14	2.9972	3.23108	3.19325	3.10181	3.45903	3.56537	3.99149	3.69934	3.71897	3.89348	4.19731	4.1657	0.00508041	0.489231	0.662756
P06396	Gelsolin	GSN	2.3855	2.14089	2.15347	3.12853	3.00333	2.3587	2.68665	3.66724	3.49396	5.09309	5.00909	4.98137	0.0277898	0.542891	1.056
P11216	Glycogen phosphorylase, brain form	PYGB	1.60135	1.12873	1.20199	1.71566	1.61135	1.03728	1.80709	2.30636	2.26205	2.88816	2.85783	3.2224	0.0198456	0.505957	0.814475
O43491	Band 4.1-like protein 2	EPB41L2	2.59473	2.09136	2.56289	2.79857	2.61826	2.73495	3.05381	3.00389	3.15676	3.18275	3.3067	3.42105	0.0178395	0.521975	0.655165
Q9BUJ2	Heterogeneous nuclear ribonucleoprotein U-like protein 1	HNRNPUL1	0.685503	0.485079	0.622824	1.22017	0.943203	0.473951	0.97965	1.36529	1.20935	1.56534	1.4924	1.6103	0.00978262	0.51913	0.58696
P07602	Prosaposin	PSAP	-0.0286503	0.420145	0.0167408	0.926997	0.961451	0.664207	0.508727	1.03343	0.711634	2.35782	2.29405	2.21714	0.0422423	0.584776	0.615185
Q92896	Golgi apparatus protein 1	GLG1	-0.0360451	0.626999	-0.109213	0.844916	0.701509	0.947805	1.06005	0.918747	1.35189	0.829659	1.32128	0.949915	0.0235535	0.522226	0.949648
Q8NBJ7	Inactive C-alpha-formylglycine-generating enzyme 2	SUMF2	-0.579624	-1.00498	-0.19915	0.727363	-2.99372	-0.459961	0.216821	1.16511	1.18913	1.12862	1.208	1.37925	0.0214431	0.507152	1.45161
Q8NFJ5	Retinoic acid-induced protein 3	GPRC5A	0.809767	0.775991	1.10046	1.64867	1.21252	0.938192	1.19023	1.74067	1.84314	2.41068	2.53728	2.77177	0.0376373	0.549755	0.69594
Q9HDC9	Adipocyte plasma membrane-associated protein	APMAP	0.980167	0.695438	0.767414	1.13056	1.31382	1.22584	1.56725	1.34018	1.38924	2.62383	2.37663	2.89054	0.00491152	0.50448	0.617885
Q99795	Cell surface A33 antigen	GPA33	-1.62468	-0.80294	-1.21377	-1.54114	-1.12632	-0.734114	-0.141831	-0.569269	-0.0419712	-0.108477	0.122465	0.321959	0.0284755	0.541496	0.962771
P06731	Carcinoembryonic antigen-related cell adhesion molecule 5	CEACAM5	1.10762	1.29458	0.927637	0.997355	1.1222	1.18008	1.85951	1.61866	1.65434	1.68217	1.95341	1.90325	0.00981798	0.4975	0.600893
P26447	Protein S100-A4	S100A4	-0.321098	-0.939941	-0.453356	1.29119	1.73184	1.58129	1.49756	1.96426	1.36653	5.44884	5.52037	5.37	0.00112725	0.331667	2.18091
Q8IWS0	PHD finger protein 6	PHF6	-2.56803	NaN	-2.81153	-2.08338	-1.92776	-1.61017	-1.0006	-1.28452	NaN	-0.142641	-0.683104	-0.211721	0.0142983	0.526121	1.54722
Q92506	(3R)-3-hydroxyacyl-CoA dehydrogenase	HSD17B8	-1.02919	-0.852718	-1.20217	-0.175651	-1.7614	-1.11791	0.0292311	0.279907	0.102583	-0.00120354	0.584873	0.573498	0.000745111	0.3435	1.16527
Q9Y6H1	Coiled-coil-helix-coiled-coil-helix domain-containing protein 2	CHCHD2	0.508205	0.423698	0.193392	1.06297	0.709364	0.483784	1.02906	0.776684	1.20091	1.40346	1.49013	1.39105	0.01553	0.538743	0.627119
P57735	Ras-related protein Rab-25	RAB25	-2.55072	-2.54205	-2.02405	-1.53236	-2.33899	-1.32895	-1.83725	-0.858141	-1.53156	-0.651707	-1.01994	-0.906414	0.046234	0.613848	0.963291
Q9Y696	Chloride intracellular channel protein 4	CLIC4	-3.78835	-2.85555	-2.33163	-2.0591	-2.59061	-2.46816	-0.531922	-1.30347	-1.231	-1.59022	-0.863712	-1.3902	0.0160758	0.513789	1.96971
Q92530	Proteasome inhibitor PI31 subunit	PSMF1	-3.05385	-2.76957	-3.23636	-1.46472	-2.84143	NaN	NaN	-1.52685	-1.16687	-1.10261	-1.29196	-1.97807	0.00476652	0.525565	1.67307
Q7Z7M9	Polypeptide N-acetylgalactosaminyltransferase 5	GALNT5	-1.84181	-1.81862	-2.03803	-1.00476	-1.00211	-2.10441	-1.50158	-0.486361	-1.10275	-1.23813	-0.557512	-0.37487	0.0456938	0.610659	0.869254
Q9UGU0	Transcription factor 20	TCF20	-1.55333	-1.08616	-1.4985	-1.20216	NaN	-1.16943	-0.0989752	-0.605644	-0.665005	-0.315065	-0.102015	NaN	0.0165215	0.504911	0.92279
O75884	Serine hydrolase RBBP9	RBBP9	-3.09301	-3.1156	-3.08783	-2.20578	NaN	NaN	NaN	-2.24071	-2.08499	-2.37023	-1.44967	-2.06261	0.000546369	0.346	0.935963
Q9BX68	Adenosine 5'-monophosphoramidase HINT2	HINT2	NaN	-3.63252	-3.60128	-2.94264	-2.67698	-3.15733	-2.8437	-2.98407	NaN	-1.31105	-1.49688	-1.66463	0.0102989	0.51168	0.703017
Q9C0J8	pre-mRNA 3' end processing protein WDR33	WDR33	-3.06577	-1.76264	-2.75536	-0.63971	-0.828741	-0.933533	-1.11319	-1.198	-0.880972	-0.870342	-2.26352	-1.08409	0.0223347	0.501903	1.46387
Q93052	Lipoma-preferred partner	LPP	-2.29727	-3.2167	NaN	-1.8235	-0.837118	-3.21404	-0.131345	-0.806852	-1.02075	-1.6736	-1.37339	-1.72855	0.0228478	0.512571	2.104
P13797	Plastin-3	PLS3	0.664043	0.0925694	0.455194	1.38524	0.876839	0.704918	1.04711	1.07051	1.24013	0.763201	1.5316	0.983133	0.0157881	0.524329	0.715315
Q9NR19	Acetyl-coenzyme A synthetase, cytoplasmic	ACSS2	-3.18063	-1.11348	-2.92556	-1.59266	-3.04363	-3.29113	-0.641707	0.7945	-0.060051	-1.88908	-1.51298	-1.42159	0.0343941	0.544615	2.43747
O00629	Importin subunit alpha-3	KPNA4	-1.32311	-0.896196	-1.12773	0.554183	-0.738321	-0.943073	0.101443	-0.231571	-0.0252228	-1.25002	-1.1274	-1.0081	0.00247381	0.415059	1.0639
Q15654	Thyroid receptor-interacting protein 6	TRIP6	-2.13377	-1.07844	-1.55511	0.24524	-1.43714	-1.68336	-0.886523	-0.354418	-0.269806	-3.04696	-3.37411	-1.31495	0.0396832	0.55995	1.08553
Q96EP5	DAZ-associated protein 1	DAZAP1	0.721291	0.59412	0.102175	1.77541	0.894964	0.859125	1.09021	1.70865	1.56426	1.74472	0.654821	0.623592	0.0208887	0.523915	0.981847
Q14534	Squalene monooxygenase	SQLE	0.635216	0.101143	0.00271606	0.836726	-0.162241	-0.122938	0.920455	1.09672	1.04568	0.47876	0.637091	0.828268	0.0189544	0.51131	0.77459
P00918	Carbonic anhydrase 2	CA2	0.9328	0.685463	0.65077	1.1498	0.747726	-0.0314579	1.01672	1.78704	1.46877	1.08303	0.0683441	1.02728	0.0499679	0.633077	0.667832
Q7RTV0	PHD finger-like domain-containing protein 5A	PHF5A	-0.249401	-0.377241	0.223511	0.954942	-0.116814	0.599039	0.395543	0.520889	0.872568	0.657879	0.105944	0.532316	0.034473	0.543528	0.730711
Q9BT73	Proteasome assembly chaperone 3	PSMG3	-2.30948	-2.00701	-2.26077	-0.90694	NaN	-3.29997	NaN	-1.17254	-1.48574	-1.96281	-2.30774	-2.03511	0.0143162	0.523582	0.863279
O15533	Tapasin	TAPBP	-1.26792	-0.981335	-1.31559	-0.817962	-0.727596	-1.0081	-0.401692	-0.48518	-0.828419	-1.16465	-0.883125	-1.10419	0.021055	0.513958	0.616517
Q2TB90	Hexokinase HKDC1	HKDC1	1.1264	0.904066	0.766357	-0.534051	-0.384628	-0.803234	-0.403876	-0.398689	-1.77623	-2.12071	-2.47041	-1.63345	0.0189216	0.516	-1.79187
P31146	Coronin-1A	CORO1A	2.01659	1.90198	2.04884	1.50853	1.23541	1.387	1.51818	1.33519	1.01868	-1.1948	-1.16518	-0.660137	0.010196	0.513878	-0.698451
P19224	UDP-glucuronosyltransferase 1-6	UGT1A6	1.89393	1.6826	1.8842	0.814113	1.03713	0.816088	0.699666	0.891005	1.00475	-1.52471	-0.978374	-1.01988	0.00105724	0.376	-0.955103
Q8WTW3	Conserved oligomeric Golgi complex subunit 1	COG1	-0.784849	-1.3726	-1.05457	-1.70458	-2.65116	-3.32829	-3.26267	-2.14742	-2.12591	-1.99157	-3.11263	-2.18869	0.0249383	0.515821	-1.44133
P25787	Proteasome subunit alpha type-2	PSMA2	1.0629	1.04622	0.9704	0.434251	0.588888	0.84535	0.403445	-0.109112	0.657265	-0.0763969	0.641733	0.85808	0.0354541	0.538309	-0.709306
O96005	Putative lipid scramblase CLPTM1	CLPTM1	-1.45298	-1.0461	-1.081	-1.68079	-1.58242	-1.52296	-1.62434	-1.79602	-2.03778	-2.16366	-2.01461	-2.37418	0.0240873	0.522481	-0.626021
Q8IZW8	Tensin-4	TNS4	-0.536306	-0.15712	-0.177013	-0.891572	-0.104187	-1.59834	-1.22371	-0.807642	-1.16169	-0.944338	-0.801798	-1.84808	0.0123546	0.518169	-0.774201
P08183	ATP-dependent translocase ABCB1	ABCB1	2.82509	2.6538	2.54705	2.54259	2.12926	2.07737	1.82422	2.13651	1.66748	1.32942	1.34344	1.36402	0.00749561	0.484103	-0.799247
P61981	14-3-3 protein gamma	YWHAG	3.8539	4.03767	3.87684	3.8499	3.78043	3.87461	3.36213	3.1423	3.21991	2.36286	2.7055	2.42035	0.00140535	0.339385	-0.681357
P20839	Inosine-5'-monophosphate dehydrogenase 1	IMPDH1	2.20336	1.83101	1.99394	1.84674	1.78973	1.44654	0.734624	0.563202	1.00578	-1.23623	-1.29123	-1.11448	0.00178626	0.31475	-1.24157
P43405	Tyrosine-protein kinase SYK	SYK	-1.62096	-1.48134	-1.75946	-1.0284	-1.15571	-2.3383	-2.98022	-2.90145	-2.27504	-2.6319	-1.62116	-0.798843	0.00979017	0.508085	-1.09832
P06493	Cyclin-dependent kinase 1	CDK1	1.49974	1.1078	0.706108	1.4797	0.935556	-0.858881	0.508607	0.308254	0.323868	-0.358353	-0.349279	-0.905701	0.0382642	0.545182	-0.724307
P17812	CTP synthase 1	CTPS1	0.850883	1.22291	0.647821	1.36368	1.42986	0.791302	0.372464	0.440189	0.101963	-0.221569	-0.225607	-0.148281	0.0380691	0.547032	-0.602333
Q8TDD1	ATP-dependent RNA helicase DDX54	DDX54	-2.14439	-1.87429	-2.12835	-2.01537	-2.03357	NaN	-2.91007	-2.43453	-2.56451	-1.94844	-2.25992	-1.91655	0.0243741	0.523339	-0.587357
P51148	Ras-related protein Rab-5C	RAB5C	2.59794	2.23863	2.38915	2.23378	2.12398	1.97359	1.32666	1.86198	2.01197	1.39245	1.37785	1.58775	0.0440394	0.598262	-0.675035
Q7L2J0	7SK snRNA methylphosphate capping enzyme	MEPCE	0.0927658	-0.0788269	0.00521278	-0.589549	-0.13044	-0.12438	-0.333859	-0.506676	-0.963053	-1.45789	-0.944796	-1.3233	0.0351814	0.538703	-0.60758
P16444	Dipeptidase 1	DPEP1	0.774435	1.0845	0.815092	0.817605	1.16113	0.381758	0.239827	0.118332	0.431499	0.463783	-0.0665779	0.45616	0.00923086	0.495378	-0.628124
Q8NBJ5	Procollagen galactosyltransferase 1	COLGALT1	-1.18561	-0.670668	NaN	-1.76158	-0.441057	-1.30444	-1.51436	-1.83809	-1.88707	-1.17568	-1.07472	-1.11239	0.0440024	0.601198	-0.818369
P50570	Dynamin-2	DNM2	0.813656	0.765076	0.608681	0.640836	0.524635	0.283464	-0.128783	0.0764885	0.363749	-0.116844	-0.0991764	-0.329193	0.0158972	0.514667	-0.625319
Q6NYC1	Bifunctional arginine demethylase and lysyl-hydroxylase JMJD6	JMJD6	-0.726852	-0.748489	-0.340006	-0.639012	-0.300861	-1.15125	-1.61299	-2.01507	-1.22338	NaN	-3.70336	-4.08996	0.0186287	0.525619	-1.01203
Q9P2X0	Dolichol-phosphate mannosyltransferase subunit 3	DPM3	0.509203	0.824621	0.45915	0.252419	0.503204	0.54104	-0.0807943	0.0874557	7.43866e-05	0.260372	0.380156	0.227303	0.00870732	0.500279	-0.595413
Q4V339	Zinc-regulated GTPase metalloprotein activator 1F	ZNG1F	-2.43699	-2.6414	-2.65863	-2.33292	NaN	NaN	-3.4966	NaN	-3.25445	-2.75284	-3.16545	-2.6716	0.0085145	0.503048	-0.796519
Q9UNL2	Translocon-associated protein subunit gamma	SSR3	-0.170927	0.0650826	-0.0766506	-0.146045	NaN	NaN	-0.357049	-0.834784	-0.758028	NaN	-2.87501	-2.48392	0.0225729	0.505538	-0.589122
Q4KMQ1	Taperin	TPRN	-2.79233	-3.20369	-3.06151	-2.95194	NaN	NaN	NaN	-3.83763	-3.68103	-3.84355	-3.55204	-3.37679	0.021105	0.50866	-0.740152
P36639	Oxidized purine nucleoside triphosphate hydrolase	NUDT1	NaN	-1.13633	-1.30197	-1.62071	-1.49287	-2.18369	-2.31159	NaN	-2.33848	NaN	-2.33703	-2.73845	0.00570679	0.442125	-1.10588
P62760	Visinin-like protein 1	VSNL1	-0.0769577	0.428493	0.145639	-0.152377	0.0147018	-0.326523	-0.713441	-0.430964	-0.267134	-1.04313	-0.540413	-1.94479	0.0314475	0.546496	-0.636238
P19256	Lymphocyte function-associated antigen 3	CD58	-1.36747	-1.52325	-2.04427	-3.04216	-2.25019	-2.09336	-2.35632	-2.65903	-3.0126	-1.34116	-0.934265	-1.8997	0.0209217	0.5184	-1.03099
O15530	3-phosphoinositide-dependent protein kinase 1	PDPK1	-2.37494	-2.01924	-2.10114	-2.59922	NaN	-2.3852	-4.29268	-4.34063	-2.96722	-3.0572	-3.04809	-2.55851	0.0212438	0.505673	-1.70174
O95166	Gamma-aminobutyric acid receptor-associated protein	GABARAP	NaN	-1.62	-1.5169	-1.84474	-1.55956	-1.25282	NaN	-2.12621	-2.19774	NaN	NaN	-1.54587	0.0109904	0.497818	-0.593525
P45379	Troponin T, cardiac muscle	TNNT2	-0.130154	-0.424707	-0.134922	-0.224488	-0.471712	-0.673994	-1.16276	-0.64398	-0.73851	-1.13987	-0.611692	-0.776819	0.0296801	0.539625	-0.618489

## Sheet: Proteome AKT1 AKT2 KD vs SCR
Protein information			Protein Abundance												Students T-Testing
Protein IDs	Protein names	Gene names	SCR(1)	SCR(2)	SCR(3)	AKT1_KD(1)	AKT1_KD(2)	AKT1_KD(3)	AKT2_KD(1)	AKT2_KD(2)	AKT2_KD(3)	AKT2_AKT1_KD(1)	AKT2_AKT1_KD(2)	AKT2_AKT1_KD(3)	p-value between AKT2 AKT1 KD and SCR	q-value between AKT2 AKT1 KD and SCR	Log2 mean difference between AKT2 AKT1 KD and SCR
P49419	Alpha-aminoadipic semialdehyde dehydrogenase	ALDH7A1	1.63512	0.766623	1.46309	2.30558	2.12583	1.94983	2.51268	1.82474	2.18621	2.63932	2.87687	2.74916	0.00589078	0.0293029	1.46684
Q9Y4W6	AFG3-like protein 2	AFG3L2	1.55574	1.65743	1.78119	1.87304	2.18331	2.15541	1.7533	2.07594	2.03279	2.75941	2.73438	2.71371	8.69759e-05	0.011125	1.07105
P05556	Integrin beta-1	ITGB1	1.20103	1.30833	0.999214	1.53448	1.44003	1.404	1.17461	1.56175	1.52608	2.19504	2.45788	2.44255	0.00065433	0.0101613	1.19563
O95994	Anterior gradient protein 2 homolog	AGR2	5.35308	5.09573	5.13971	6.07145	5.6849	5.65223	6.05052	6.2069	6.19569	6.26396	6.33194	6.37112	0.000191198	0.00647273	1.12616
P30038	Delta-1-pyrroline-5-carboxylate dehydrogenase, mitochondrial	ALDH4A1	0.50197	0.748526	0.759344	1.06878	1.12293	0.877237	0.803262	0.811304	0.653503	1.77302	1.79537	1.64212	0.000383471	0.00689157	1.06689
Q63HN8	E3 ubiquitin-protein ligase RNF213	RNF213	-3.30406	-2.9031	-3.37699	-1.57187	-2.2663	-1.61271	-1.47741	-1.25193	-1.15855	-0.829096	-1.07123	-0.772924	0.000185692	0.00671698	2.30363
Q7Z406	Myosin-14	MYH14	2.9972	3.23108	3.19325	3.10181	3.45903	3.56537	3.99149	3.69934	3.71897	3.89348	4.19731	4.1657	0.00143437	0.0143617	0.944988
Q9BQ69	ADP-ribose glycohydrolase MACROD1	MACROD1	-0.0217743	0.0414982	0.0804634	0.245248	0.227444	0.371992	0.130506	0.203667	0.62571	0.88027	0.865303	1.17763	0.000888805	0.0112533	0.941005
P06396	Gelsolin	GSN	2.3855	2.14089	2.15347	3.12853	3.00333	2.3587	2.68665	3.66724	3.49396	5.09309	5.00909	4.98137	5.37722e-06	0	2.80123
P19075	Tetraspanin-8	TSPAN8	2.15774	1.91947	1.96076	2.69307	2.48928	2.22337	1.48881	2.18666	2.02041	3.24338	3.05342	3.25367	0.000283455	0.00727273	1.17083
P69905	Hemoglobin subunit alpha	HBA1;HBA2	-0.741583	-0.562309	-1.02806	-0.275418	0.317396	0.150633	-0.386146	-0.32234	NaN	0.498659	0.551775	0.784397	0.00100547	0.0113962	1.38893
P30626	Sorcin	SRI	-1.17264	-1.3077	-1.52676	-0.0223055	0.110455	-0.885839	-1.16236	-0.284529	-1.66568	-0.270048	0.0494022	-0.819206	0.0225173	0.0547542	0.989079
P11216	Glycogen phosphorylase, brain form	PYGB	1.60135	1.12873	1.20199	1.71566	1.61135	1.03728	1.80709	2.30636	2.26205	2.88816	2.85783	3.2224	0.000863344	0.0107586	1.67877
P25815	Protein S100-P	S100P	1.14525	0.0112114	0.139517	1.78711	1.4943	1.49465	1.35888	1.91018	0.667864	2.52234	2.68211	2.47248	0.00428025	0.0267231	2.12699
O43491	Band 4.1-like protein 2	EPB41L2	2.59473	2.09136	2.56289	2.79857	2.61826	2.73495	3.05381	3.00389	3.15676	3.18275	3.3067	3.42105	0.0073799	0.0321974	0.887177
O60637	Tetraspanin-3	TSPAN3	-1.20979	-1.39824	-1.33475	-1.60941	NaN	-1.86365	-1.53859	-0.765888	-0.890635	-0.396442	-0.360851	-0.387644	7.82359e-05	0.0118667	0.932613
Q9BUJ2	Heterogeneous nuclear ribonucleoprotein U-like protein 1	HNRNPUL1	0.685503	0.485079	0.622824	1.22017	0.943203	0.473951	0.97965	1.36529	1.20935	1.56534	1.4924	1.6103	0.000150987	0.00773913	0.958211
P07602	Prosaposin	PSAP	-0.0286503	0.420145	0.0167408	0.926997	0.961451	0.664207	0.508727	1.03343	0.711634	2.35782	2.29405	2.21714	0.000130828	0.0089	2.15359
Q92896	Golgi apparatus protein 1	GLG1	-0.0360451	0.626999	-0.109213	0.844916	0.701509	0.947805	1.06005	0.918747	1.35189	0.829659	1.32128	0.949915	0.034453	0.0716843	0.873036
Q8NBJ7	Inactive C-alpha-formylglycine-generating enzyme 2	SUMF2	-0.579624	-1.00498	-0.19915	0.727363	-2.99372	-0.459961	0.216821	1.16511	1.18913	1.12862	1.208	1.37925	0.00168521	0.015697	1.83321
Q8NFJ5	Retinoic acid-induced protein 3	GPRC5A	0.809767	0.775991	1.10046	1.64867	1.21252	0.938192	1.19023	1.74067	1.84314	2.41068	2.53728	2.77177	0.000341821	0.00733333	1.67784
Q9HDC9	Adipocyte plasma membrane-associated protein	APMAP	0.980167	0.695438	0.767414	1.13056	1.31382	1.22584	1.56725	1.34018	1.38924	2.62383	2.37663	2.89054	0.000447575	0.00752688	1.81599
Q99795	Cell surface A33 antigen	GPA33	-1.62468	-0.80294	-1.21377	-1.54114	-1.12632	-0.734114	-0.141831	-0.569269	-0.0419712	-0.108477	0.122465	0.321959	0.0077618	0.0332992	1.32578
P06731	Carcinoembryonic antigen-related cell adhesion molecule 5	CEACAM5	1.10762	1.29458	0.927637	0.997355	1.1222	1.18008	1.85951	1.61866	1.65434	1.68217	1.95341	1.90325	0.00545812	0.0281642	0.736329
P26447	Protein S100-A4	S100A4	-0.321098	-0.939941	-0.453356	1.29119	1.73184	1.58129	1.49756	1.96426	1.36653	5.44884	5.52037	5.37	6.31718e-06	0	6.01787
Q8IWS0	PHD finger protein 6	PHF6	-2.56803	NaN	-2.81153	-2.08338	-1.92776	-1.61017	-1.0006	-1.28452	NaN	-0.142641	-0.683104	-0.211721	0.00220579	0.0176316	2.34396
Q92506	(3R)-3-hydroxyacyl-CoA dehydrogenase	HSD17B8	-1.02919	-0.852718	-1.20217	-0.175651	-1.7614	-1.11791	0.0292311	0.279907	0.102583	-0.00120354	0.584873	0.573498	0.00292515	0.0204724	1.41375
Q9Y6H1	Coiled-coil-helix-coiled-coil-helix domain-containing protein 2	CHCHD2	0.508205	0.423698	0.193392	1.06297	0.709364	0.483784	1.02906	0.776684	1.20091	1.40346	1.49013	1.39105	0.000443925	0.0076087	1.05312
P57735	Ras-related protein Rab-25	RAB25	-2.55072	-2.54205	-2.02405	-1.53236	-2.33899	-1.32895	-1.83725	-0.858141	-1.53156	-0.651707	-1.01994	-0.906414	0.00180898	0.016	1.51292
Q9Y696	Chloride intracellular channel protein 4	CLIC4	-3.78835	-2.85555	-2.33163	-2.0591	-2.59061	-2.46816	-0.531922	-1.30347	-1.231	-1.59022	-0.863712	-1.3902	0.0231918	0.0549716	1.71046
Q92530	Proteasome inhibitor PI31 subunit	PSMF1	-3.05385	-2.76957	-3.23636	-1.46472	-2.84143	NaN	NaN	-1.52685	-1.16687	-1.10261	-1.29196	-1.97807	0.00637426	0.0310471	1.56238
Q7Z7M9	Polypeptide N-acetylgalactosaminyltransferase 5	GALNT5	-1.84181	-1.81862	-2.03803	-1.00476	-1.00211	-2.10441	-1.50158	-0.486361	-1.10275	-1.23813	-0.557512	-0.37487	0.0123701	0.0415434	1.17598
Q9UGU0	Transcription factor 20	TCF20	-1.55333	-1.08616	-1.4985	-1.20216	NaN	-1.16943	-0.0989752	-0.605644	-0.665005	-0.315065	-0.102015	NaN	0.01083	0.0373276	1.17079
O75884	Serine hydrolase RBBP9	RBBP9	-3.09301	-3.1156	-3.08783	-2.20578	NaN	NaN	NaN	-2.24071	-2.08499	-2.37023	-1.44967	-2.06261	0.0136549	0.0429885	1.13798
Q9BX68	Adenosine 5'-monophosphoramidase HINT2	HINT2	NaN	-3.63252	-3.60128	-2.94264	-2.67698	-3.15733	-2.8437	-2.98407	NaN	-1.31105	-1.49688	-1.66463	0.000524586	0.00954717	2.12605
P35900	Keratin, type I cytoskeletal 20	KRT20	5.67765	5.88923	5.70001	6.17803	6.14747	6.16334	6.17467	6.02186	6.1019	6.99754	7.06239	7.11508	6.52671e-05	0.0107826	1.30271
Q9P2E9	Ribosome-binding protein 1	RRBP1	3.3808	3.66354	3.22962	3.66875	3.7491	3.73038	3.55602	3.60554	3.7568	3.99306	4.09385	4.02815	0.00930309	0.0358515	0.613698
P08133	Annexin A6	ANXA6	4.95659	4.83636	4.93939	5.17312	4.91722	4.86503	4.94535	4.9654	5.00294	5.63374	5.72684	5.81742	0.000232132	0.00583607	0.815221
Q9UHB6	LIM domain and actin-binding protein 1	LIMA1	2.72679	3.15794	2.65438	3.23372	3.20659	3.16224	3.34961	3.49281	3.1083	4.00537	4.04165	4.05273	0.00167399	0.0157766	1.18688
P21796	Voltage-dependent anion-selective channel protein 1	VDAC1	5.72439	5.61903	5.62484	5.95025	5.58244	5.36936	5.6764	5.87638	5.77077	6.4016	6.48132	6.44954	4.44543e-05	0.0155	0.788062
P05091	Aldehyde dehydrogenase, mitochondrial	ALDH2	3.3852	3.43741	3.42846	3.29906	3.24173	3.28424	3.5615	3.48551	3.59305	3.93422	4.05679	4.02486	0.000125528	0.00936842	0.588267
Q14764	Major vault protein	MVP	3.9566	3.60412	3.74187	3.8893	3.93424	3.65626	3.85903	4.09756	4.08497	4.61253	4.60702	4.86444	0.00223552	0.0175546	0.927132
Q7Z6Z7	E3 ubiquitin-protein ligase HUWE1	HUWE1	0.866722	1.38472	1.25066	0.842641	1.56425	1.31791	1.51956	1.28147	1.66954	1.83531	1.8899	1.95383	0.0102991	0.0369464	0.725651
Q02218	2-oxoglutarate dehydrogenase complex component E1	OGDH	2.61553	2.43009	2.3787	2.70736	2.91618	2.48262	2.56034	2.98972	2.69057	3.42274	3.34191	3.66942	0.00119086	0.0135455	1.00325
P00367	Glutamate dehydrogenase 1, mitochondrial	GLUD1	4.3831	3.9437	4.00265	4.4981	4.05276	3.87064	4.23595	4.17315	4.25304	4.73618	4.68353	4.78566	0.0113297	0.0397886	0.625308
O75367	Core histone macro-H2A.1	MACROH2A1	4.59467	4.50871	4.36599	4.91279	4.46887	4.3278	4.41998	4.81568	4.71742	5.39258	5.2592	5.44814	0.000548224	0.0092844	0.876849
P01023	Alpha-2-macroglobulin	A2M	-3.51483	-0.849333	NaN	-0.721021	-1.04984	-1.83863	-0.895713	-1.38171	-1.09774	3.75267	3.69168	3.90619	0.00933891	0.0359076	5.9656
P62258	14-3-3 protein epsilon	YWHAE	5.56003	5.54227	5.52008	5.77079	5.73335	5.58194	5.5697	5.92009	5.73675	6.24102	6.19745	6.12286	5.89925e-05	0.0124	0.646315
P48735	Isocitrate dehydrogenase [NADP], mitochondrial	IDH2	3.89906	3.82576	3.88648	4.54021	3.94446	3.57288	3.99968	4.69239	4.67604	5.58113	5.44745	5.56042	3.94298e-06	0	1.65923
O00567	Nucleolar protein 56	NOP56	2.9345	2.32426	2.71318	3.01542	3.04244	2.42003	2.26301	3.25704	2.96675	3.84535	3.75756	3.63948	0.00440423	0.0269968	1.09015
Q9Y2X3	Nucleolar protein 58	NOP58	3.03546	3.24519	3.23865	3.28737	3.48633	3.24697	2.97152	3.23271	3.17909	3.8707	3.8005	3.95116	0.0010017	0.0114684	0.701021
Q9Y678	Coatomer subunit gamma-1	COPG1	1.73799	1.4366	1.71665	2.34491	1.63065	1.30426	1.16887	2.11566	2.19114	2.17675	2.21338	2.57417	0.0123831	0.0414597	0.691024
Q16625	Occludin	OCLN	-1.54495	-1.68528	-1.57257	-1.29276	-0.85951	-0.617401	-1.22688	-0.861841	-1.01659	-0.66597	-0.5839	-0.357399	0.00047087	0.00867368	1.06518
O15541	E3 ubiquitin-protein ligase RNF113A	RNF113A	-2.90066	-2.80819	-2.92256	-2.46529	-1.61349	-2.28834	-2.50956	-2.24832	-2.25905	-0.802526	-1.61683	-1.89429	0.0119854	0.0405984	1.43926
Q6ZRV2	Protein FAM83H	FAM83H	1.8818	1.51914	1.49023	1.28255	1.97848	1.33469	1.31212	1.71715	1.79511	2.22729	2.21731	2.49625	0.0117796	0.040314	0.683226
O95831	Apoptosis-inducing factor 1, mitochondrial	AIFM1	3.20118	2.90223	2.94673	3.19244	3.22725	2.94209	3.01814	3.39736	3.39453	4.51607	4.23527	4.33638	0.000410905	0.00813953	1.34586
Q9UM54	Unconventional myosin-VI	MYO6	0.683256	0.514336	-0.116383	0.485753	0.244598	-0.156614	0.606452	0.76038	0.637526	1.02888	1.11058	1.39487	0.0377397	0.0737662	0.817705
Q14376	UDP-glucose 4-epimerase	GALE	1.5738	1.47384	1.24604	1.82528	1.43399	1.33297	0.714452	1.73244	1.63046	2.01237	2.17156	2.15566	0.00337366	0.0245075	0.681973
O00159	Unconventional myosin-Ic	MYO1C	2.56751	2.13364	2.1195	2.43816	2.21601	1.29395	1.98386	2.3727	2.35	2.94677	2.87254	3.02212	0.0117321	0.0403917	0.673597
Q08380	Galectin-3-binding protein	LGALS3BP	4.38335	4.43126	4.23075	4.78206	4.25027	4.22843	4.37422	4.25521	4.28417	5.06849	5.0132	4.96878	0.000566733	0.00895575	0.668371
P22087	rRNA 2'-O-methyltransferase fibrillarin	FBL	3.42689	3.44341	3.10733	3.38625	3.68307	3.62137	3.76613	3.51398	3.61477	4.06296	4.0137	4.38325	0.0065461	0.0313187	0.827426
P12429	Annexin A3	ANXA3	3.85337	4.14545	4.04309	4.35797	4.00487	4.00055	3.86793	4.19893	4.23783	4.60944	4.685	4.58374	0.0025239	0.0196515	0.61209
P05141	ADP/ATP translocase 2	SLC25A5	3.65456	3.35728	3.1807	4.00791	3.50125	2.89046	3.15194	4.01173	3.90772	5.03886	4.74085	4.96248	0.000771591	0.00919708	1.51655
Q96RQ3	Methylcrotonoyl-CoA carboxylase subunit alpha, mitochondrial	MCCC1	-1.02032	-1.76572	-1.96721	-0.275636	-2.55916	-0.607723	-1.33376	-0.160015	-0.321396	1.68731	1.2504	1.52745	0.000618589	0.00954622	3.0728
P10253	Lysosomal alpha-glucosidase	GAA	1.20562	1.03711	0.850407	1.71615	0.480812	0.6562	0.620816	1.57137	1.69025	2.71267	2.62822	2.3738	0.000439069	0.00777778	1.54052
P27487	Dipeptidyl peptidase 4	DPP4	2.67864	2.51395	2.48365	2.57372	2.2662	2.07494	2.5182	2.61356	2.79571	3.54976	3.37661	3.37127	0.000489144	0.00916	0.873798
Q9Y6N5	Sulfide:quinone oxidoreductase, mitochondrial	SQOR	2.48591	2.38496	2.20952	2.62365	2.25462	2.16146	2.34329	3.03991	2.94851	2.959	2.9841	3.02197	0.00161829	0.0153673	0.628226
Q01518	Adenylyl cyclase-associated protein 1	CAP1	3.65965	3.17347	3.18777	3.31069	3.56299	3.22471	3.48946	3.65126	3.43764	3.89593	3.82961	4.0543	0.0275924	0.0627623	0.586316
Q13501	Sequestosome-1	SQSTM1	1.68421	2.07188	1.9853	1.90591	2.03959	2.21629	2.09554	1.99981	1.78465	2.39632	2.52793	2.69864	0.0128372	0.0415276	0.627165
Q16698	2,4-dienoyl-CoA reductase [(3E)-enoyl-CoA-producing], mitochondrial	DECR1	2.39657	2.33611	2.09414	2.53257	2.19592	2.0294	2.00127	2.50217	2.72724	3.04034	2.73863	2.85677	0.00909524	0.0357741	0.60298
P27695	DNA-(apurinic or apyrimidinic site) endonuclease	APEX1	2.49678	2.8809	2.45083	2.58158	2.63714	2.92618	2.4845	2.80638	2.12684	3.22218	3.27001	3.17197	0.0117458	0.0403077	0.611881
O94832	Unconventional myosin-Id	MYO1D	-0.765862	-2.3223	-2.04197	-1.86677	-1.23202	-1.73542	-1.14258	-0.371876	-0.395504	1.35924	0.616173	1.49621	0.00652098	0.031405	2.86725
Q14651	Plastin-1	PLS1	1.9234	1.69936	1.99982	1.65176	1.49129	1.17356	1.59319	2.47139	2.26794	2.85298	2.764	2.76855	0.000625592	0.00946667	0.920979
P62873	Guanine nucleotide-binding protein G(I)/G(S)/G(T) subunit beta-1	GNB1	1.97259	2.06706	2.02619	2.28798	2.0864	2.24349	2.57882	2.3969	2.03122	2.64627	2.62238	2.58642	5.13419e-05	0.0130526	0.596406
P11177	Pyruvate dehydrogenase E1 component subunit beta, mitochondrial	PDHB	1.12896	1.16925	1.1148	1.66215	0.441971	0.113663	-1.21266	1.27762	1.27511	2.23284	1.71181	1.90344	0.006069	0.0311261	0.811694
O60832	H/ACA ribonucleoprotein complex subunit DKC1	DKC1	1.9973	2.14468	2.06565	2.05065	2.19981	1.97018	1.83166	2.42186	2.264	3.12227	2.87486	3.01893	0.000359229	0.00715	0.936143
P43304	Glycerol-3-phosphate dehydrogenase, mitochondrial	GPD2	2.20444	2.25132	2.21244	2.35817	2.06228	1.63863	1.85062	2.39662	2.41166	2.99096	2.9062	2.92098	1.793e-05	0	0.716644
Q8N163	Cell cycle and apoptosis regulator protein 2	CCAR2	0.640913	0.727083	0.455944	1.01935	1.28091	0.773485	0.901351	1.46838	0.666529	1.44516	1.29671	1.68632	0.00333961	0.0246917	0.868083
P04181	Ornithine aminotransferase, mitochondrial	OAT	0.768122	0.603022	0.611219	1.49597	1.03774	0.00442505	0.536092	1.68244	0.851034	1.8688	1.84902	2.02759	8.73252e-05	0.0107879	1.25435
O95571	Persulfide dioxygenase ETHE1, mitochondrial	ETHE1	0.744438	1.39194	1.29502	2.09203	1.99608	0.881594	1.41338	2.26685	2.20259	2.99021	3.06178	3.1351	0.000738628	0.00926471	1.91857
P55786	Puromycin-sensitive aminopeptidase	NPEPPS	1.55149	0.812168	1.14261	1.33114	1.21919	1.70679	1.55863	1.39273	1.59747	2.03876	2.15693	2.37451	0.0122569	0.041071	1.02131
P30084	Enoyl-CoA hydratase, mitochondrial	ECHS1	2.97182	3.20104	3.06976	3.58758	2.89287	2.78224	2.7843	3.08123	3.17466	3.6623	3.92687	3.82755	0.0020578	0.0172432	0.724701
Q6P1M3	LLGL scribble cell polarity complex component 2	LLGL2	-0.41548	-0.10306	-0.677267	-0.901967	-0.273682	-1.0369	-0.788337	0.140087	-0.388315	0.542509	0.34934	0.674421	0.00851128	0.036	0.920692
P56470	Galectin-4	LGALS4	3.8168	2.9997	3.39349	3.37387	3.31615	2.83402	3.56392	3.98065	3.86297	4.11801	4.05532	4.45903	0.0390901	0.0751548	0.807458
Q9Y2Q3	Glutathione S-transferase kappa 1	GSTK1	2.76743	2.69587	2.82923	3.22106	2.5777	2.45168	2.37161	2.77793	2.86905	3.55404	3.51416	3.54324	4.36735e-05	0.0165333	0.772969
Q16822	Phosphoenolpyruvate carboxykinase [GTP], mitochondrial	PCK2	0.724293	0.94799	0.457523	1.53277	1.01684	-0.10454	0.790551	1.51629	1.3476	2.33491	1.6774	2.09244	0.00514985	0.0275623	1.32498
P50897	Palmitoyl-protein thioesterase 1	PPT1	0.977009	1.80549	0.43343	1.94617	1.82585	1.61897	1.7246	1.73585	1.70153	2.40864	2.61489	2.43313	0.0249563	0.058329	1.41358
Q9Y2T3	Guanine deaminase	GDA	0.51194	0.660973	0.519255	0.488376	-0.174528	-0.365696	0.565278	1.1629	1.25586	2.38973	2.22539	2.18123	2.86914e-05	0.0137778	1.7014
Q9NY93	Probable ATP-dependent RNA helicase DDX56	DDX56	0.130068	0.341843	0.544104	1.07972	0.470757	0.418245	0.58583	1.27868	0.573982	0.992939	0.751253	1.05948	0.0171855	0.0471414	0.595888
P31937	3-hydroxyisobutyrate dehydrogenase, mitochondrial	HIBADH	0.757065	1.23979	1.39039	1.67071	1.8301	1.42633	1.38678	1.88186	1.80492	2.38106	2.28402	2.23128	0.00395909	0.026543	1.16971
Q15067	Peroxisomal acyl-coenzyme A oxidase 1	ACOX1	-0.610937	-0.122326	-0.561485	-0.0689249	-0.148741	-0.240788	0.399823	-0.440245	-0.56883	0.228224	0.476503	0.933338	0.0193728	0.0503361	0.977605
P30520	Adenylosuccinate synthetase isozyme 2	ADSS2	1.58335	0.967798	1.06335	1.57036	1.19397	1.11289	0.463645	1.5863	1.8333	1.94424	1.64087	2.11329	0.0422296	0.0799235	0.694632
P25325	3-mercaptopyruvate sulfurtransferase	MPST	2.13136	2.15466	2.16905	2.34395	1.97731	1.82734	2.16273	2.50724	2.23487	2.88285	3.01764	3.1716	0.000488501	0.00934694	0.872341
P55157	Microsomal triglyceride transfer protein large subunit	MTTP	-3.85639	-4.17429	NaN	NaN	-4.21333	-4.14676	-3.96679	-4.38068	-4.50569	1.26943	1.01354	1.40911	0.00010555	0.00988889	5.24603
P82933	28S ribosomal protein S9, mitochondrial	MRPS9	-0.661949	-0.494427	-0.157713	0.194499	0.0395298	-0.56838	-1.26643	-1.85271	-0.15906	0.236719	0.125582	0.956234	0.0428566	0.0810012	0.877541
Q92621	Nuclear pore complex protein Nup205	NUP205	-2.35627	-1.31063	-1.8384	-2.29757	-1.01251	-1.98401	-2.10826	-0.35006	-0.285084	-0.597141	-0.758045	-0.429062	0.0172529	0.0469813	1.24035
Q00325	Phosphate carrier protein, mitochondrial	SLC25A3	3.48865	3.16293	3.27497	3.55961	3.42056	3.23782	2.85105	3.46586	3.50591	4.08382	3.81813	4.1446	0.00696734	0.0312747	0.706665
O60488	Long-chain-fatty-acid--CoA ligase 4	ACSL4	-1.46742	-1.15553	-1.41111	0.103086	-2.56344	-1.38249	-2.22981	-0.0428047	0.156942	1.42274	0.913725	0.652674	0.000676712	0.00992126	2.34107
Q8NE62	Choline dehydrogenase, mitochondrial	CHDH	0.978506	0.445486	0.852299	1.00735	1.21641	0.851467	0.988544	1.13511	1.20751	2.17715	2.16134	2.47522	0.00136241	0.0145946	1.51247
P49755	Transmembrane emp24 domain-containing protein 10	TMED10	1.87461	1.42912	1.91192	1.98056	1.88821	1.42456	1.62282	1.98815	2.1742	2.25684	2.18388	2.62002	0.0402436	0.0771932	0.615031
Q9H2U2	Inorganic pyrophosphatase 2, mitochondrial	PPA2	2.12606	1.86629	1.81004	1.6239	1.83716	1.93505	1.77364	2.00062	2.05658	2.92152	2.48675	2.60767	0.0103916	0.0366195	0.737853
Q9H3R2	Mucin-13	MUC13	2.36509	2.38246	2.08912	2.46649	2.0449	2.25173	2.37546	2.48008	2.63212	2.84335	2.99933	3.06859	0.00398004	0.0261831	0.691529
O43490	Prominin-1	PROM1	-0.971647	-4.15449	-2.28815	-0.490291	-1.99226	-1.2806	-2.33496	-1.21041	-1.77547	0.945333	0.996822	0.661177	0.0228911	0.0548752	3.33921
P07686	Beta-hexosaminidase subunit beta	HEXB	1.93666	2.09069	1.96083	2.12485	1.97324	1.61778	1.80758	2.19916	2.45406	2.64228	2.88686	2.40144	0.0119423	0.0407654	0.647467
Q53H82	Endoribonuclease LACTB2	LACTB2	1.53527	1.24159	0.9972	1.89541	1.79884	1.55145	1.46086	1.73318	1.99873	2.01433	2.32344	2.58607	0.00983105	0.0362348	1.04992
P12694	2-oxoisovalerate dehydrogenase subunit alpha, mitochondrial	BCKDHA	0.9928	0.59462	0.528202	1.2113	0.489635	0.478216	0.520011	1.11745	1.04348	1.54481	1.45374	1.56454	0.00541899	0.0281306	0.815824
P30048	Thioredoxin-dependent peroxide reductase, mitochondrial	PRDX3	1.81247	2.04552	2.03475	2.37168	2.36554	1.12528	0.972533	2.33054	2.1888	3.38978	3.32765	3.00152	0.000858818	0.0108333	1.2754
Q96C36	Pyrroline-5-carboxylate reductase 2	PYCR2	1.20014	1.06459	1.08531	1.19981	1.49195	1.09437	1.16566	0.992123	0.922071	1.68768	1.66332	1.83763	0.000882775	0.0113289	0.612862
Q9H845	Complex I assembly factor ACAD9, mitochondrial	ACAD9	1.9497	1.3608	1.2843	1.41255	1.50586	1.16727	1.36506	1.39526	1.66378	2.42945	2.04827	2.30117	0.0377808	0.0736745	0.728031
Q9BXW7	Haloacid dehalogenase-like hydrolase domain-containing 5	HDHD5	-0.675043	-0.714369	-0.195591	0.250909	-2.35809	-2.30095	-0.618842	-0.108566	-0.155499	1.18442	0.00628662	0.586342	0.0416134	0.0792924	1.12068
Q9UKV8	Protein argonaute-2	AGO2	-0.225512	-0.342751	-1.49756	-0.35945	-0.321583	-0.243616	-0.123775	-0.142597	0.0456047	0.710806	0.689835	0.904144	0.0240202	0.0565258	1.45687
Q9BY32	Inosine triphosphate pyrophosphatase	ITPA	-0.374563	-0.24132	0.035759	1.22221	-0.526833	0.52158	0.87139	-0.688145	1.24873	1.56296	1.45024	1.47017	0.000178182	0.00698039	1.68783
Q9NQR4	Omega-amidase NIT2	NIT2	1.49118	0.777332	1.20565	1.60803	1.36237	0.409311	0.920951	1.60953	1.71759	1.95897	1.94766	2.05762	0.0168779	0.0468542	0.830027
P00492	Hypoxanthine-guanine phosphoribosyltransferase	HPRT1	0.0562668	0.14082	0.199608	-0.686955	0.405977	-1.03802	0.156402	0.104813	0.252918	0.941786	0.985765	0.999819	4.82045e-05	0.0145882	0.843559
P50454	Serpin H1	SERPINH1	-0.840803	-0.759909	-0.452291	0.958901	-2.19302	-0.0942039	0.12007	-1.85642	-0.902695	0.608858	-0.321796	0.167196	0.0465912	0.0862339	0.835754
Q9BPW8	Protein NipSnap homolog 1	NIPSNAP1	1.95049	1.62422	1.3137	2.00993	1.62055	0.933401	1.05634	1.9738	1.8636	2.702	2.39039	2.78912	0.010555	0.0371542	0.997697
Q9NZM1	Myoferlin	MYOF	1.40897	1.1021	1.17222	1.33326	1.54812	1.43888	1.71275	1.81881	1.79025	2.76731	2.48946	2.76534	0.000381603	0.00697561	1.44627
Q96JH7	Deubiquitinating protein VCPIP1	VCPIP1	-1.90455	-3.20335	-2.75088	-3.18372	-3.01369	-1.77839	-3.48038	-1.05535	-1.49023	-0.780951	-1.58492	-1.49446	0.0436038	0.0823632	1.33282
Q96RP9	Elongation factor G, mitochondrial	GFM1	0.722721	0.347507	-0.10758	1.20147	0.789673	0.38813	-0.000517845	0.895699	1.05293	1.21877	1.26059	1.6844	0.019461	0.0501724	1.06704
O43837	Isocitrate dehydrogenase [NAD] subunit beta, mitochondrial	IDH3B	0.62204	-0.205851	0.446001	0.841203	-0.0704899	-1.33679	-1.70635	1.04672	0.568275	1.47726	0.832283	1.56359	0.0424446	0.0804821	1.00365
Q6UXV4	MICOS complex subunit MIC27	APOOL	-0.0477448	-0.683334	-1.0492	0.0529318	-0.215538	-0.668329	-0.38996	0.0475273	-0.0473614	1.31091	1.32825	1.69721	0.00305967	0.0212769	2.03889
P21589	5'-nucleotidase	NT5E	-1.26479	-2.6924	-4.11253	-0.90002	-2.16911	-1.90806	-0.716372	-0.802382	-0.192677	1.24775	1.36056	1.66622	0.00776978	0.0338061	4.11475
P17931	Galectin-3	LGALS3	2.79764	3.06479	3.01517	3.0844	3.23625	3.06269	2.65329	3.12827	3.31597	4.05974	4.01579	3.7626	0.00133849	0.0148352	0.986843
Q8IZL8	Proline-, glutamic acid- and leucine-rich protein 1	PELP1	-1.02451	-2.08133	-1.91574	-1.02824	-1.28416	-2.64251	-1.72717	-0.882778	-0.982964	-0.393631	-0.632637	-0.319548	0.0230056	0.0549925	1.22526
P00966	Argininosuccinate synthase	ASS1	2.17425	1.90988	1.947	2.43953	2.51218	2.10658	1.86809	2.54832	2.33704	3.18426	3.04814	3.2573	0.000361169	0.00706173	1.15285
P54578	Ubiquitin carboxyl-terminal hydrolase 14	USP14	-0.6007	-0.90592	-0.648525	-0.594653	-0.57987	-0.631523	-0.917047	-0.152027	-0.139887	0.0755424	0.136732	0.0812492	0.00108195	0.011497	0.816223
P14550	Aldo-keto reductase family 1 member A1	AKR1A1	1.63287	1.64416	1.87939	1.74635	1.90069	1.63393	1.68576	1.90744	1.99365	2.69677	2.53292	2.66842	0.000651246	0.0103279	0.913893
Q9BQL6	Fermitin family homolog 1	FERMT1	1.18182	0.41942	0.6339	0.834519	0.721373	0.259705	0.740911	1.15514	0.833048	1.52419	1.409	1.74613	0.0302078	0.0684601	0.814726
Q9NP81	Serine--tRNA ligase, mitochondrial	SARS2	-1.6032	-1.86836	-2.11329	-1.10116	-2.09924	NaN	-0.543588	-1.87	-1.1116	-0.260307	-0.134619	0.108068	0.000640984	0.00938843	1.766
Q15293	Reticulocalbin-1	RCN1	0.591883	1.4877	0.363102	1.11968	0.8808	1.33076	0.664021	0.91024	1.45507	2.26246	2.33802	1.74446	0.0290963	0.0668414	1.30075
P26440	Isovaleryl-CoA dehydrogenase, mitochondrial	IVD	0.711855	0.553802	0.0657082	0.128451	1.00352	0.653532	0.487451	0.85323	0.337076	1.70722	1.51034	1.62698	0.00445738	0.026654	1.17106
Q93009	Ubiquitin carboxyl-terminal hydrolase 7	USP7	0.657476	0.503721	0.236824	0.967906	0.607859	0.792645	0.6543	0.922823	0.841436	1.21825	0.89205	1.28433	0.0182238	0.0480266	0.665536
P27144	Adenylate kinase 4, mitochondrial	AK4	0.280415	0.157537	0.565809	NaN	0.49766	-1.40826	0.282521	0.681149	-0.505013	0.854433	1.3572	1.04079	0.016934	0.0469863	0.749554
P11310	Medium-chain specific acyl-CoA dehydrogenase, mitochondrial	ACADM	1.32769	1.36427	1.08797	1.5447	0.932158	1.18618	1.40575	1.6474	1.45699	2.31071	1.91311	1.78593	0.0145689	0.0423573	0.743275
Q6PI48	Aspartate--tRNA ligase, mitochondrial	DARS2	-0.550503	-2.37995	-0.793261	-0.190963	-0.857878	-2.49892	-0.423715	0.156218	0.520317	0.948271	0.933592	1.34843	0.017075	0.0470102	2.318
Q7Z434	Mitochondrial antiviral-signaling protein	MAVS	-0.486395	-0.082056	-0.166513	-0.461032	0.261484	0.335888	0.000517845	0.142731	-0.0576229	1.00601	0.987997	0.895054	0.000699714	0.00954545	1.20801
Q99988	Growth/differentiation factor 15	GDF15	1.28692	0.928516	1.19781	1.75658	1.72154	0.81609	0.698861	1.6253	1.64018	1.96895	1.9854	2.16999	0.0019736	0.0162727	0.903699
Q13228	Methanethiol oxidase	SELENBP1	-0.662592	-0.383444	-0.455826	-0.592265	-2.37987	-1.21171	-1.09173	-1.3224	-0.190336	0.31525	0.342312	0.555128	0.00131521	0.015	0.904851
P43034	Platelet-activating factor acetylhydrolase IB subunit beta	PAFAH1B1	0.258184	-0.29067	-0.304731	0.116065	-0.382252	-0.0277443	-0.0290442	0.357946	0.0788345	0.53702	0.296635	0.638269	0.0461601	0.0856046	0.603047
Q13011	Delta(3,5)-Delta(2,4)-dienoyl-CoA isomerase, mitochondrial	ECH1	0.285095	-1.22601	-1.86579	-0.86445	-0.58255	-1.45612	NaN	0.4014	0.166929	0.976206	0.732069	1.54614	0.0414107	0.0788309	2.02037
Q5SSJ5	Heterochromatin protein 1-binding protein 3	HP1BP3	0.857569	0.404224	1.06992	0.898499	1.32052	1.12992	0.542434	1.66222	1.53761	2.50675	2.30313	2.53695	0.00133937	0.0146739	1.67171
P45954	Short/branched chain specific acyl-CoA dehydrogenase, mitochondrial	ACADSB	-2.21811	-0.950228	-0.290356	-0.544375	-0.512733	-0.860996	-0.804711	-0.291449	-0.692772	0.683086	0.963306	1.06894	0.0234757	0.0550134	2.05801
P42765	3-ketoacyl-CoA thiolase, mitochondrial	ACAA2	2.68912	2.77841	2.87836	3.35617	3.0074	2.95789	2.95301	3.29539	3.16766	3.33986	3.46101	3.50712	0.000904389	0.0111053	0.654034
P04899	Guanine nucleotide-binding protein G(i) subunit alpha-2	GNAI2	-2.17389	-1.87745	NaN	-1.31121	-1.8357	-2.247	-1.99573	-2.31598	-0.471218	-0.444065	0.342247	-0.558109	0.0179061	0.0477052	1.8057
P14678	Small nuclear ribonucleoprotein-associated proteins B and B'	SNRPB	-0.114752	0.54702	-0.204788	0.540776	1.04828	0.890522	0.788295	0.619118	0.936478	1.45944	0.804451	0.875496	0.0368899	0.0735485	0.970634
P05165	Propionyl-CoA carboxylase alpha chain, mitochondrial	PCCA	-0.585382	-0.491228	-0.518127	-1.04164	-1.4436	-0.599388	-0.893582	-0.358093	-0.84935	0.0715256	0.261721	-0.0962009	0.00468069	0.0266918	0.610594
Q9BSH5	Haloacid dehalogenase-like hydrolase domain-containing protein 3	HDHD3	0.176594	-0.181671	-1.70989	0.0920649	0.0607967	-2.21358	-1.89517	0.0401611	0.63949	1.37341	0.86618	1.03999	0.0494429	0.0901953	1.66485
Q9NQW7	Xaa-Pro aminopeptidase 1	XPNPEP1	0.0763798	0.012392	-0.866013	0.604781	0.524374	0.279459	-0.47018	0.294903	0.219524	0.709595	0.48597	1.17583	0.0454657	0.0846111	1.04955
P50995	Annexin A11	ANXA11	2.41673	2.48038	2.348	2.45826	2.47478	3.11783	2.84235	2.73538	2.64976	3.35407	3.40156	3.46624	3.85815e-05	0.00953846	0.99225
P01034	Cystatin-C	CST3	0.425303	0.139221	0.19492	1.11806	0.564526	0.160967	0.648082	0.448441	0.505568	2.10939	1.97375	2.08584	4.93909e-05	0.0137778	1.80318
O43175	D-3-phosphoglycerate dehydrogenase	PHGDH	-2.41251	-0.233299	-0.57305	0.0564489	-0.584883	-0.0299072	-0.193009	0.623388	-0.307615	1.65069	1.7843	1.98673	0.0135729	0.0430734	2.88019
Q96QA5	Gasdermin-A	GSDMA	-0.221842	-0.586401	0.237568	0.719008	-1.17025	-0.440903	0.276217	0.228277	0.562317	2.26232	2.10195	1.64731	0.00188867	0.0160744	2.19409
O00748	Cocaine esterase	CES2	-0.743715	-1.94071	-3.32354	-1.18233	-1.92516	-0.875128	0.015336	-0.934935	-0.448036	1.60799	1.6054	1.41754	0.00903192	0.0360284	3.5463
P55011	Solute carrier family 12 member 2	SLC12A2	2.15785	1.74478	2.04885	2.19681	2.42562	2.33249	2.24182	2.53547	2.56035	2.82314	2.7736	3.0422	0.00381742	0.0250732	0.895817
P36776	Lon protease homolog, mitochondrial	LONP1	1.99451	2.20776	2.18935	2.53616	2.20058	1.83705	2.41075	2.32484	2.5146	2.64583	2.72253	2.80149	0.00191559	0.0159263	0.592744
O75323	Protein NipSnap homolog 2	NIPSNAP2	0.873346	1.22032	1.02948	1.02948	1.54541	1.45726	1.20905	1.52446	1.41716	2.20708	2.41234	2.42818	0.000443005	0.00769231	1.30815
Q9BQP7	Mitochondrial genome maintenance exonuclease 1	MGME1	-0.588705	-0.417801	-0.591648	-0.243371	-0.740072	-0.103828	-1.65956	-0.0037117	-0.209837	0.945848	0.498989	0.943237	0.00112775	0.0124912	1.32874
O15228	Dihydroxyacetone phosphate acyltransferase	GNPAT	-3.20196	-3.1433	-1.55883	-2.36412	-1.37404	-2.78077	-1.44113	-1.39332	-1.27489	0.0352459	0.00186539	0.0311222	0.00783513	0.0343613	2.65744
Q9BXJ9	N-alpha-acetyltransferase 15, NatA auxiliary subunit	NAA15	-1.29264	-1.73489	-1.70955	-1.079	-1.14739	-1.37076	-1.461	-0.786407	-0.947695	-0.634737	-0.521002	-0.194077	0.00441697	0.0268243	1.12909
Q00059	Transcription factor A, mitochondrial	TFAM	2.23936	2.35677	2.07895	2.38739	2.22956	2.27536	2.2076	2.42867	2.4689	3.02705	2.98157	2.79819	0.00263726	0.0197714	0.710573
P05067	Amyloid-beta precursor protein	APP	-1.05346	-1.58527	-1.6506	-0.508082	-0.828045	-2.0428	0.270303	-0.416958	-2.95516	-0.156115	-0.11533	-0.7901	0.0204047	0.0519745	1.07593
O14880	Microsomal glutathione S-transferase 3	MGST3	-0.274658	0.490103	-0.383623	0.827165	-0.377455	-0.499214	0.156325	0.307489	0.233942	1.68135	1.73465	1.49802	0.00397042	0.0263618	1.69407
P45973	Chromobox protein homolog 5	CBX5	0.284689	0.518816	-0.718834	0.408418	-0.161655	-0.273321	-0.282746	0.522657	0.501694	1.20123	1.34899	1.28141	0.0307984	0.0685369	1.24898
Q99536	Synaptic vesicle membrane protein VAT-1 homolog	VAT1	0.12686	0.10343	-0.0777054	0.0759344	0.236698	-0.558723	-0.32961	0.536131	0.450182	1.02107	0.603205	0.779873	0.0054443	0.0283304	0.750523
Q53EL6	Programmed cell death protein 4	PDCD4	-0.291294	-0.883131	-0.764868	0.592214	-0.51177	-1.15703	-0.975448	0.501343	0.140324	0.29743	0.353144	0.866329	0.0108045	0.0374892	1.15207
O15226	NF-kappa-B-repressing factor	NKRF	-1.94017	-2.43368	-1.15141	-1.47412	-0.694637	-0.448631	-1.18503	-1.07612	-0.520941	-0.380045	-0.375214	-0.247364	0.0159953	0.0455986	1.50754
Q96SQ9	Cytochrome P450 2S1	CYP2S1	-2.02357	-2.17227	-3.75967	-1.66551	-2.32601	-2.84835	-2.29595	-1.32502	-0.613976	-0.673376	0.143471	0.510584	0.015746	0.0454823	2.6454
Q6P179	Endoplasmic reticulum aminopeptidase 2	ERAP2	-1.7206	-1.87936	-1.74063	-0.90611	-1.72195	-2.03692	-2.18863	-1.73813	-1.08598	-0.773397	-1.19511	-0.559126	0.00834612	0.0350172	0.937653
Q02978	Mitochondrial 2-oxoglutarate/malate carrier protein	SLC25A11	1.3451	0.917542	1.2608	1.40294	1.29113	0.588816	1.39033	1.29324	1.22886	1.94013	1.88208	2.25272	0.00814646	0.0346368	0.850496
Q9NWH9	SAFB-like transcription modulator	SLTM	-1.18397	-1.44989	-1.50357	-1.66893	-1.00403	-1.42803	-0.736121	-1.46357	-1.40374	-0.534277	-0.88032	-0.893736	0.0165604	0.0463143	0.609699
Q6PIU2	Neutral cholesterol ester hydrolase 1	NCEH1	0.131001	-0.953297	-1.55865	-0.102845	-0.184731	-0.473495	-1.86512	0.684402	-0.0222721	1.07194	0.892639	1.34603	0.0206747	0.0522222	1.89718
P15586	N-acetylglucosamine-6-sulfatase	GNS	-0.716518	-0.155333	-1.28843	-0.592977	0.19956	-0.788979	-0.693896	-0.916136	-0.482836	0.172337	0.283001	0.525631	0.0380389	0.0738465	1.04708
O43719	HIV Tat-specific factor 1	HTATSF1	-1.811	-1.15664	-1.79642	-1.25927	NaN	-2.332	-1.45732	-0.762388	NaN	0.268448	-0.185287	0.266024	0.00293191	0.0203922	1.70441
Q9HAT2	Sialate O-acetylesterase	SIAE	-1.99381	-2.23718	-2.43443	-2.19138	-1.92151	-2.08412	-2.87505	-1.22572	-2.0495	0.18265	0.0873165	0.295719	6.85802e-05	0.00992	2.41037
P09543	2',3'-cyclic-nucleotide 3'-phosphodiesterase	CNP	-0.849031	-0.426626	-0.658997	-0.637885	-0.0571289	-0.578644	0.157233	-0.214931	-0.437019	-0.0022068	0.2276	0.162113	0.00522369	0.0276858	0.774054
P60660	Myosin light polypeptide 6	MYL6	1.59452	1.61213	0.962614	1.48069	2.25853	1.98897	1.36675	2.30973	1.2131	2.72343	2.6631	2.58646	0.00429803	0.0265502	1.26791
Q8WUJ3	Cell migration-inducing and hyaluronan-binding protein	CEMIP	-1.64223	-1.79231	-3.2567	-2.83585	NaN	NaN	-3.48999	-1.76062	-1.76446	-0.819334	-0.120169	-0.552944	0.0352141	0.0725128	1.73293
Q9NX24	H/ACA ribonucleoprotein complex subunit 2	NHP2	-0.270876	-1.25333	-1.1151	-0.310832	-0.709772	-0.627066	-1.09002	-0.460114	-0.415154	-0.0246544	0.312872	0.597977	0.0298775	0.068234	1.17517
P55263	Adenosine kinase	ADK	0.650505	0.44607	0.333841	0.712518	0.842201	0.576843	0.256482	0.476864	0.162745	1.10279	1.12108	1.2752	0.00304813	0.0213591	0.689553
P06703	Protein S100-A6	S100A6	5.78229	5.48783	5.5278	4.3934	5.42601	5.23413	4.36445	5.12409	5.45844	6.37422	6.72492	6.09478	0.0174018	0.0469848	0.798669
P55769	NHP2-like protein 1	SNU13	1.83621	1.99626	1.75195	2.2719	1.84262	1.82876	1.93831	1.70919	2.17977	2.37713	2.55777	2.59488	0.00273253	0.0205506	0.648455
P48449	Lanosterol synthase	LSS	0.175396	-0.0104103	0.197933	0.437554	0.0135231	-0.113094	0.0260401	0.830849	0.900269	0.395123	0.896517	1.11439	0.0378511	0.0738042	0.681038
Q6NUK1	Calcium-binding mitochondrial carrier protein SCaMC-1	SLC25A24	-2.21421	NaN	-4.07225	-3.90596	-1.26151	-3.72797	-3.83953	-1.51608	-1.38547	0.700422	0.778412	1.55349	0.012779	0.0416917	4.15401
P42126	Enoyl-CoA delta isomerase 1, mitochondrial	ECI1	0.192486	-0.154188	-1.0538	0.544868	-0.99649	-0.0884323	-0.057786	-1.12859	0.147287	0.82118	1.53151	1.38758	0.0210868	0.0522449	1.58526
Q6IAN0	Dehydrogenase/reductase SDR family member 7B	DHRS7B	-2.14659	-2.29565	-2.49273	-1.59423	-2.01956	-2.68357	-2.69839	-1.25325	-1.51446	-1.38015	-1.40219	-0.821283	0.00666247	0.0315761	1.11045
Q13884	Beta-1-syntrophin	SNTB1	-0.145535	-0.867426	-0.942307	-0.397634	0.108177	-1.07939	-0.451318	-0.0808773	-0.36797	0.394726	0.45006	0.598085	0.0122835	0.0409879	1.13271
P06865	Beta-hexosaminidase subunit alpha	HEXA	-0.0441399	0.483976	-0.000562668	0.905599	0.552542	0.343695	0.259372	0.837521	0.788589	1.48112	1.57349	1.18253	0.00357511	0.0250182	1.26595
P30085	UMP-CMP kinase	CMPK1	2.5959	2.8391	2.6297	3.38708	2.8175	2.72383	2.88063	3.05688	3.1558	3.70591	3.86229	3.65517	0.000431146	0.00786517	1.05289
Q9UQE7	Structural maintenance of chromosomes protein 3	SMC3	0.063179	0.375242	0.37196	0.862563	0.512583	-0.0577679	0.831229	1.10052	0.570875	1.12713	0.604523	1.29018	0.0332896	0.0694954	0.737151
Q8NBQ5	Estradiol 17-beta-dehydrogenase 11		-0.645851	-1.64733	-1.38674	-1.54099	-1.95228	-1.31308	-2.09239	-0.774864	-1.14751	0.0314407	-0.445789	0.153849	0.0315527	0.0694347	1.13981
Q9BV38	WD repeat-containing protein 18	WDR18	-0.109741	-0.284952	0.119368	-0.354501	0.236439	0.232681	-0.223546	-0.16482	0.129873	0.215937	0.586761	0.768772	0.0372295	0.0734637	0.615599
Q12797	Aspartyl/asparaginyl beta-hydroxylase	ASPH	2.02219	1.9177	1.93509	1.83622	2.14778	1.63235	2.21144	2.41995	2.60845	2.78152	2.80646	2.99446	0.000267496	0.0055625	0.902482
Q9C075	Keratin, type I cytoskeletal 23	KRT23	0.645088	0.757851	0.588877	0.906362	0.360395	-0.0267391	0.0768404	0.457901	-0.0375881	1.29934	1.68966	1.65663	0.00276467	0.020304	0.884605
P09669	Cytochrome c oxidase subunit 6C	COX6C	2.26128	1.92097	1.72517	1.76417	1.73938	1.57472	0.968392	2.2375	1.91359	2.5449	2.55239	2.56265	0.0203354	0.0521408	0.58418
Q9P2T1	GMP reductase 2	GMPR2	-1.19171	-1.37108	-1.19411	-1.35563	-1.39945	-0.910637	-0.939839	-1.06916	-1.34316	-0.518671	-0.605955	-0.593273	0.000482318	0.00849485	0.679667
P10586	Receptor-type tyrosine-protein phosphatase F	PTPRF	-4.35741	-4.80819	-4.63772	-4.86452	-4.28713	-4.34153	-4.89121	-4.43519	-4.77864	-4.14676	-4.0772	-3.68164	0.0318411	0.069158	0.632571
Q9NSE4	Isoleucine--tRNA ligase, mitochondrial	IARS2	1.46786	1.66674	1.37102	2.04362	1.35265	1.5657	1.99074	1.93283	2.07931	2.38924	2.28999	2.42323	0.00083053	0.0113043	0.865611
P20073	Annexin A7	ANXA7	1.3657	1.50109	1.43301	2.24559	1.68098	1.14743	1.53737	1.62195	1.73637	2.07385	1.90491	2.25256	0.00393668	0.0255917	0.643842
Q14108	Lysosome membrane protein 2	SCARB2	0.14477	0.534443	0.641138	0.445186	0.625765	0.391531	0.52983	0.726652	0.600912	1.18395	0.949493	1.01252	0.0216038	0.052764	0.608536
Q96Q11	CCA tRNA nucleotidyltransferase 1, mitochondrial	TRNT1	-0.195847	-1.12919	-0.475603	0.395574	-0.581663	-0.293781	-0.785211	0.282261	-0.525698	0.71776	0.227978	0.392538	0.0284021	0.065095	1.04631
Q9UBM7	7-dehydrocholesterol reductase	DHCR7	0.699909	-1.15326	-0.503857	0.526425	0.812679	-0.432472	0.709542	1.16734	0.996885	1.25682	1.26304	1.31012	0.0424762	0.0805006	1.59573
Q9Y3B7	39S ribosomal protein L11, mitochondrial	MRPL11	-1.38257	-1.5407	-2.51769	-1.09885	-2.266	-1.40856	-1.55507	-0.438105	-1.26735	-0.381193	-0.671623	0.175501	0.0246595	0.0582015	1.52121
Q92552	28S ribosomal protein S27, mitochondrial	MRPS27	-1.77942	-2.92638	-3.27659	-2.24772	-2.12058	NaN	NaN	NaN	-1.80665	-1.02228	-1.3074	-1.55766	0.0460896	0.0853687	1.36502
P00403	Cytochrome c oxidase subunit 2	MT-CO2	1.67337	0.413864	0.874075	1.30714	0.985168	0.322527	0.339263	1.62181	1.458	1.91672	2.01244	2.24394	0.0481582	0.0887475	1.0706
Q9NUP9	Protein lin-7 homolog C	LIN7C	-2.09725	-1.49234	-0.637934	-0.277497	-0.892035	-0.596399	-0.745366	-0.692951	-0.363491	-0.0842495	-0.139809	0.119459	0.0331626	0.0694312	1.37431
Q9H5V8	CUB domain-containing protein 1	CDCP1	-2.11422	-1.60323	-2.12896	-2.0333	-3.50834	-2.0135	NaN	-1.76642	-1.63887	-1.54449	-0.930193	-1.13117	0.0405099	0.0775512	0.746853
Q9Y5S9	RNA-binding protein 8A	RBM8A	-0.242559	0.17923	0.217384	-0.412385	0.0567932	0.513985	0.265819	-0.0492039	0.457991	0.691919	0.78253	0.466124	0.0271249	0.0619096	0.595506
Q9NUB1	Acetyl-coenzyme A synthetase 2-like, mitochondrial	ACSS1	-0.497362	-0.216198	-0.590019	-0.0378561	-0.475534	-0.691355	0.0388994	0.0464325	-0.0555248	1.55094	0.743982	1.39473	0.00358585	0.0249275	1.66441
Q14197	Peptidyl-tRNA hydrolase ICT1, mitochondrial	MRPL58	-0.270674	-0.278736	0.101583	-0.0418921	0.561562	-0.330408	-0.295274	0.187721	0.0710354	0.643944	0.706663	0.596249	0.00351268	0.0252941	0.798227
P53007	Tricarboxylate transport protein, mitochondrial	SLC25A1	-0.388508	-0.960793	-0.715349	-0.181705	-0.326881	0.197931	-0.336078	0.394484	-0.153744	1.6393	1.52295	1.62601	0.000176583	0.00712	2.2843
Q9H9B4	Sideroflexin-1	SFXN1	2.40555	2.27233	2.14405	2.46554	2.33748	2.18904	2.4874	2.62749	2.52497	3.25957	3.29447	3.3975	0.000266224	0.00565079	1.0432
P49585	Choline-phosphate cytidylyltransferase A	PCYT1A	-1.27168	-1.60225	-1.94584	-1.69738	-2.37349	-1.78182	-2.18728	-1.48171	-1.95996	-0.709854	-0.532181	-0.236841	0.00953067	0.0363021	1.11363
Q8NBU5	Outer mitochondrial transmembrane helix translocase	ATAD1	-0.955164	-0.786236	-0.68384	-2.09468	0.076601	-0.78689	-0.469384	NaN	-0.645493	0.341818	-0.197943	0.460098	0.00970562	0.0365649	1.00974
Q9BTV4	Transmembrane protein 43	TMEM43	-1.59738	-2.34175	-1.71064	-1.54813	-1.81248	NaN	-2.1372	-1.31193	NaN	-0.853914	-1.36362	-1.03771	0.0441874	0.0834413	0.798174
P08962	CD63 antigen	CD63	0.59062	-0.142847	0.35261	0.294738	0.352919	-0.940342	-0.171767	0.856464	0.588217	1.08936	1.0355	1.02056	0.0227287	0.0544219	0.781679
P61803	Dolichyl-diphosphooligosaccharide--protein glycosyltransferase subunit DAD1	DAD1	1.69096	1.27534	1.27959	1.87459	1.47599	1.38855	1.21783	1.7947	1.64454	1.85347	1.90875	2.28577	0.0360759	0.0733621	0.600699
Q6UW68	Transmembrane protein 205	TMEM205	0.138016	-0.0325165	-1.19029	0.385694	-1.04858	-0.760632	-0.87169	0.479441	0.232725	1.09455	0.962059	0.841612	0.0350428	0.072077	1.32767
Q8WWY3	U4/U6 small nuclear ribonucleoprotein Prp31	PRPF31	-0.798237	-0.774773	-0.659554	-0.670281	-1.05814	-1.62348	-0.951766	-0.653183	-0.680182	0.00847816	-0.319826	0.0658722	0.00655002	0.0312329	0.662362
Q9NZ45	CDGSH iron-sulfur domain-containing protein 1	CISD1	-0.556408	-0.169071	-0.369665	-0.185493	0.197721	0.0232162	-0.0797186	-0.487904	-0.222464	1.30693	1.28793	1.2082	0.000147138	0.00791111	1.63273
Q9UHY7	Enolase-phosphatase E1	ENOPH1	-1.07773	-1.39149	-1.3293	-1.33511	-1.19583	-1.36555	-1.95257	-0.919069	-1.03693	-0.381922	-0.720531	-0.433475	0.00611187	0.0309526	0.754195
P26885	Peptidyl-prolyl cis-trans isomerase FKBP2	FKBP2	-0.241903	-0.466413	-0.153315	0.772399	-0.536533	0.299376	-0.137494	0.171373	-0.996035	1.07871	1.00424	0.882257	0.00030892	0.00666667	1.27561
O43678	NADH dehydrogenase [ubiquinone] 1 alpha subcomplex subunit 2	NDUFA2	-2.67048	-3.03477	-2.91887	-2.98972	-2.80898	-2.16148	NaN	-2.54657	-2.82973	-2.40469	-2.18706	-2.23169	0.00895477	0.0356857	0.600227
P00167	Cytochrome b5	CYB5A	-2.52561	-1.54322	-3.36206	-0.940541	-1.85657	-0.912724	-0.693477	-1.37244	-3.26998	-0.42395	-0.347065	-0.942995	0.0268922	0.0614164	1.90563
Q13510	Acid ceramidase	ASAH1	-0.0648746	0.381813	-0.281326	-1.08589	0.171154	0.102118	0.0689802	0.258919	0.56814	1.3366	1.24769	0.712482	0.016956	0.046906	1.08705
Q9Y305	Acyl-coenzyme A thioesterase 9, mitochondrial	ACOT9	-1.32376	-2.18428	-1.78664	-1.21893	-1.85223	-1.58503	-1.71427	-1.11233	-1.27159	-0.681694	-0.751642	-1.1286	0.0329354	0.0693702	0.910915
Q92522	Histone H1.10	H1-10	-1.64946	-1.49588	-1.11005	-1.17459	-0.97571	-1.41907	-1.37406	-0.868536	-1.06439	-0.1161	-0.600502	-0.504478	0.00979	0.0363167	1.01144
Q9UBP6	tRNA (guanine-N(7)-)-methyltransferase	METTL1	-4.19596	-4.74887	-4.70754	-4.95644	-3.79624	-3.38974	NaN	-3.78619	-4.60865	-3.43331	-3.5027	-3.33232	0.00362853	0.0249143	1.12801
Q9H2W6	39S ribosomal protein L46, mitochondrial	MRPL46	-1.5178	-0.811567	-1.06267	-0.49364	-2.59247	-0.865126	-1.89842	-1.42783	-0.434183	-0.460793	-0.514606	-0.082716	0.0346746	0.0715309	0.777973
O15400	Syntaxin-7	STX7	-1.74196	-1.1942	-0.849783	-0.88005	-1.04536	-1.1974	-1.0504	-3.53262	-0.642056	0.0881729	0.0507984	0.064436	0.00691221	0.0313583	1.32979
O76024	Wolframin	WFS1	-0.953135	-0.649994	-0.94067	-1.05659	-0.50959	-0.391928	-1.60907	-0.765034	-0.887701	0.0821342	0.192127	0.285675	0.00085042	0.0110638	1.03458
Q99735	Microsomal glutathione S-transferase 2	MGST2	-0.0450191	-0.195793	-0.379116	0.158769	0.0288353	-0.292601	-0.406754	0.367781	-0.122572	1.5194	1.35762	1.31623	0.000151927	0.00757447	1.60439
Q9Y2S2	Lambda-crystallin homolog	CRYL1	-1.26487	-2.03861	-0.960367	-1.25221	-1.16864	-1.64656	-1.24689	-0.7162	-0.769518	0.28986	0.0127735	0.0990334	0.00934037	0.0358249	1.55517
P07305	Histone H1.0	H1-0	2.99455	2.83626	2.90699	2.85181	2.96932	3.1057	3.30166	3.49646	3.28127	5.00652	5.03911	4.89025	5.60029e-06	0	2.06603
P61020	Ras-related protein Rab-5B	RAB5B	-2.4689	-2.85311	-2.38798	-2.61915	-2.41538	-2.44398	-2.6954	-2.32239	-2.49832	-1.91136	-1.81408	-1.74306	0.00786951	0.0345888	0.747166
Q13505	Metaxin-1	MTX1	-1.73971	-1.39725	-2.20138	-0.567468	-2.24525	-1.45164	-1.9904	-1.10232	-1.00325	-0.361156	-0.668797	-0.921633	0.0164298	0.0458339	1.12892
Q96AB3	Isochorismatase domain-containing protein 2	ISOC2	NaN	-2.07173	-1.81242	-0.187789	-2.12947	-2.80287	-1.3855	-0.719067	-0.43692	0.350706	0.250601	0.0116997	0.000926381	0.0108903	2.14641
Q9BSE5	Agmatinase, mitochondrial	AGMAT	-0.160219	0.0210514	0.26605	0.322759	0.493011	0.243996	0.649066	0.661692	0.398684	1.77536	1.50216	1.70472	0.000399075	0.00823529	1.61845
P10155	RNA-binding protein RO60	RO60	-2.56213	-2.00555	-2.66631	-2.54003	-2.28031	NaN	NaN	-2.34947	-2.34929	-1.56373	-1.36556	-1.40481	0.0106606	0.0374386	0.966629
Q86W42	THO complex subunit 6 homolog	THOC6	-1.68151	-1.88816	-1.57209	-1.64561	-1.29268	-1.44161	-1.98289	-1.34949	-1.5138	-0.991383	-1.04945	-0.759266	0.00368382	0.0246502	0.780558
O75689	Arf-GAP with dual PH domain-containing protein 1	ADAP1	-0.691664	-1.13653	-1.31533	-0.548381	-0.913992	-1.89685	-0.849635	0.0198727	-0.32329	0.613491	0.454611	0.116087	0.00365012	0.0248256	1.44257
Q8IZV5	Retinol dehydrogenase 10	RDH10	-1.96553	-2.40598	-1.89505	-1.63769	-1.89166	-1.96131	-1.87501	-1.62726	-1.35123	-0.92737	-0.974918	-0.792303	0.00213798	0.0170133	1.19066
Q9NY12	H/ACA ribonucleoprotein complex subunit 1	GAR1	0.592749	0.510843	0.850868	1.14827	1.03626	0.581167	0.743714	1.27726	0.955341	1.17649	1.41709	1.92772	0.0247575	0.0582566	0.855612
Q8IV36	Protein HID1	HID1	-3.20614	-3.70006	-3.67434	-3.73737	-3.35002	-3.72412	-3.75606	-3.07178	-3.20773	-2.46897	-2.9126	-2.59929	0.0139849	0.0424407	0.866555
Q9Y3A6	Transmembrane emp24 domain-containing protein 5	TMED5	-1.8117	-0.882122	-0.752443	-1.117	-2.042	-2.16221	-2.95291	-1.54437	-0.981888	0.245487	0.30477	0.0628777	0.0166337	0.0463201	1.35313
Q5RI15	Cytochrome c oxidase assembly protein COX20, mitochondrial	COX20	-0.384432	0.321054	-0.0558834	0.0974798	0.349848	0.227003	0.146707	0.366426	0.209974	0.489023	0.609509	0.62335	0.0420837	0.0796643	0.613714
P09668	Pro-cathepsin H	CTSH	-1.76535	-2.06165	-1.73982	-1.628	-2.51052	-2.19326	-2.70077	-1.76532	-1.67949	-0.846544	-0.734993	-0.762857	0.000586104	0.0088	1.07414
Q969X5	Endoplasmic reticulum-Golgi intermediate compartment protein 1	ERGIC1	-1.90808	-2.54537	-1.33702	-1.94124	-1.97503	-1.75082	-2.59698	-3.03753	-2.23422	-0.320023	-1.01209	-0.211224	0.0300979	0.0686459	1.41571
O43148	mRNA cap guanine-N7 methyltransferase	RNMT	-2.486	-2.43431	-2.1037	-2.05363	-2.08734	-2.12429	-2.72729	-1.33042	-1.57827	-1.65439	-1.35021	-1.22877	0.00593222	0.0293977	0.93021
P14406	Cytochrome c oxidase subunit 7A2, mitochondrial	COX7A2	2.21999	1.74681	1.90702	1.8814	1.72535	1.54838	1.40519	2.15304	2.0658	2.7729	2.47304	2.92646	0.0163814	0.0457778	0.766191
Q6P1N9	Deoxyribonuclease TATDN1	TATDN1	-0.506395	-0.586987	NaN	-1.24254	-0.152332	-0.573809	-1.55906	-0.378801	-0.435129	-0.178274	0.207367	0.230541	0.0356408	0.0730663	0.633236
Q8NBN7	Retinol dehydrogenase 13	RDH13	-3.04828	-3.55206	-3.35154	-3.74869	-3.19579	-1.98466	-1.13277	-4.07854	NaN	-1.92915	-1.81108	-2.49829	0.00863717	0.0358843	1.23778
Q5VW32	BRO1 domain-containing protein BROX	BROX	-1.35352	-1.79632	-1.33539	-1.29479	-1.36153	-1.627	-1.67837	-1.13999	-1.22869	-0.645935	-0.781242	-0.304287	0.0113854	0.0396211	0.91792
Q9Y2Z9	Ubiquinone biosynthesis monooxygenase COQ6, mitochondrial	COQ6	-2.52313	-2.81758	-2.98094	-2.3247	-3.00898	-2.90119	-3.01853	-2.45388	-3.07522	-1.72161	-2.26615	-1.74419	0.0178898	0.0477852	0.863232
P0C0S5	Histone H2A.Z	H2AZ1	2.67327	2.73385	2.8334	3.19758	2.88091	2.47281	3.28937	3.04731	3.18929	3.29409	3.5725	3.58068	0.0021957	0.0177093	0.735586
P82930	28S ribosomal protein S34, mitochondrial	MRPS34	-2.22167	-1.87425	-2.15619	-2.16133	-0.26968	-0.232738	-0.297982	-2.50183	NaN	-1.57442	-0.195917	-0.0816193	0.0405431	0.0773625	1.46672
Q969L2	Protein MAL2	MAL2	-1.7985	-2.20417	-2.3996	-1.61947	-1.56009	-2.06993	-2.17454	-1.72482	-1.94143	-1.57143	-1.39698	-1.39565	0.0218708	0.0534568	0.679401
O00264	Membrane-associated progesterone receptor component 1	PGRMC1	NaN	-1.73253	-1.72279	-2.17423	-2.48199	NaN	-2.63593	-1.8697	-1.18889	-1.03303	-0.519133	-1.16109	0.0474702	0.087863	0.823244
Q5GFL6	von Willebrand factor A domain-containing protein 2	VWA2	-3.18141	-3.57421	-3.31141	-3.04033	-2.97818	NaN	NaN	-3.27536	NaN	-2.23112	-2.42404	-1.7566	0.00605073	0.0312135	1.21842
P35080	Profilin-2	PFN2	-1.79001	-1.39733	-1.41354	-1.38406	-1.20707	-1.54473	-1.86392	-1.77973	-1.6208	-0.56666	-0.487452	-0.39399	0.00158042	0.0155258	1.05093
Q9NUM4	Transmembrane protein 106B	TMEM106B	-0.303579	-0.441658	-0.480318	-0.335347	0.379515	0.444788	-0.184503	0.264105	0.00669479	0.985159	0.91	1.18879	0.000131484	0.00868293	1.4365
O14773	Tripeptidyl-peptidase 1	TPP1	-1.82987	NaN	-1.27482	-1.34111	-1.29	-2.00029	-1.84897	-1.21237	-1.38115	-0.25622	-0.302761	-0.241163	0.00855487	0.0358257	1.28563
Q9HAB8	Phosphopantothenate--cysteine ligase	PPCS	-3.01094	-3.04954	NaN	-2.22758	-2.79351	NaN	NaN	-2.51468	-2.57839	-2.02776	-1.86035	-1.99487	0.000550767	0.0092	1.06925
Q9UDX5	Mitochondrial fission process protein 1	MTFP1	-3.22807	-3.03586	-2.96002	-3.10638	-3.03815	-3.17451	-3.00496	-3.37513	-3.31229	-2.46725	-2.48759	-2.38291	0.00185926	0.0159234	0.628733
Q5BJF2	Sigma intracellular receptor 2	TMEM97	-0.349712	-0.791	-1.13634	-0.228671	-0.761353	-1.17579	-1.42635	0.1567	-7.43866e-05	0.274935	-0.109661	0.402599	0.0260369	0.0593056	0.948309
Q06136	3-ketodihydrosphingosine reductase	KDSR	-0.996695	-1.54757	-1.96285	-1.10859	-1.73902	-1.60184	-1.81497	-2.48844	-1.73148	-0.492289	-0.549843	-0.364573	0.0222658	0.0547527	1.03347
Q96I59	Probable asparagine--tRNA ligase, mitochondrial	NARS2	-2.77063	-2.57218	-2.97529	-2.89709	NaN	-2.74732	-2.75443	-2.6821	-2.47178	-2.27426	-1.93166	-2.16048	0.0134066	0.042677	0.650565
Q8IVS2	Malonyl-CoA-acyl carrier protein transacylase, mitochondrial	MCAT	-1.18175	-1.64696	-1.6586	-1.75166	-1.20022	-1.3713	-1.83177	-0.938473	-0.755421	-0.468958	-0.357855	-0.281483	0.00247474	0.0192971	1.12634
Q5VYY1	Ankyrin repeat domain-containing protein 22	ANKRD22	-1.05618	-1.30758	-1.62595	-1.37408	-1.58271	-1.31234	-1.49676	-1.07121	-1.33623	-0.80681	-0.905014	-0.533154	0.0430636	0.0814929	0.58158
P49914	5-formyltetrahydrofolate cyclo-ligase	MTHFS	-2.19293	-2.73159	-2.30622	-2.12429	-2.04991	-2.42892	NaN	-2.01421	-2.44031	-1.60934	-1.81249	-1.87868	0.0244964	0.0580088	0.643413
P02042	Hemoglobin subunit delta	HBD	-1.74506	-1.26422	NaN	-0.63203	-1.85144	-1.93295	-2.94599	-0.0910206	NaN	0.735041	0.666735	0.14196	0.00676079	0.0312366	2.01922
Q9P246	Stromal interaction molecule 2	STIM2	0.0973053	-0.121695	0.376118	-0.0515871	0.436516	0.651165	-0.135732	0.427547	0.534805	1.554	1.29815	1.10096	0.0035201	0.0252015	1.20046
O43657	Tetraspanin-6	TSPAN6	-4.03803	-4.2484	-3.90057	-4.9591	-2.81002	-3.06972	-3.32394	-3.93331	-3.59905	-2.29277	-2.42076	-1.74942	0.00113963	0.0122759	1.90801
Q68DH5	G-protein coupled receptor-associated protein LMBRD2	LMBRD2	-3.5398	-3.52707	-2.72659	-4.08453	-2.1014	-1.68099	-1.94709	-1.23388	-3.4486	-0.601156	-0.751881	-0.670279	0.000683693	0.00969231	2.59005
Q6P4Q7	Metal transporter CNNM4	CNNM4	-1.93661	-1.81833	-2.08024	-2.09252	-1.47394	-1.54826	-2.21703	-1.90524	-1.4893	-1.23143	-1.35103	-1.11532	0.00219436	0.0177876	0.712462
Q8N878	FERM domain-containing protein 1	FRMD1	-0.352747	-0.934914	-0.829466	-0.362683	-0.064476	-0.464251	-1.25611	-0.493795	-0.608496	0.631639	0.897305	0.718948	0.00173762	0.016	1.45501
P14210	Hepatocyte growth factor	HGF	-2.607	-2.02009	NaN	-1.67852	-1.1158	-1.26047	-1.46082	-1.70095	-1.76864	-0.814543	-0.516083	-0.800365	0.00787411	0.0345013	1.60321
Q8N131	Porimin	TMEM123	-0.824741	-1.68093	-1.60588	-1.26624	-0.846087	-1.07852	-1.75123	-1.02259	-1.11018	-0.210268	-0.167419	-0.108229	0.0117892	0.0402309	1.20854
Q8NAT2	Tudor domain-containing protein 5	TDRD5	-1.77657	-1.52675	NaN	-1.48977	-1.9654	-2.65743	-2.22023	-1.2035	-1.17751	-0.908798	-0.891333	-1.17998	0.0228568	0.0547711	0.658287
Q14802	FXYD domain-containing ion transport regulator 3	FXYD3	-1.21343	-1.73028	NaN	-1.59142	-1.34004	-1.57794	-1.34684	-0.74954	-1.02862	0.321833	-0.0515099	0.478462	0.00863929	0.0357981	1.72145
P12757	Ski-like protein	SKIL	-2.37917	-1.43464	-2.25983	NaN	-1.38145	-1.47835	-2.30334	-2.48123	NaN	-0.788002	-0.510637	NaN	0.0405365	0.0774568	1.37523
Q2TB90	Hexokinase HKDC1	HKDC1	1.1264	0.904066	0.766357	-0.534051	-0.384628	-0.803234	-0.403876	-0.398689	-1.77623	-2.12071	-2.47041	-1.63345	0.000340783	0.00742857	-3.00713
P31146	Coronin-1A	CORO1A	2.01659	1.90198	2.04884	1.50853	1.23541	1.387	1.51818	1.33519	1.01868	-1.1948	-1.16518	-0.660137	7.48914e-05	0.00855172	-2.99584
P19224	UDP-glucuronosyltransferase 1-6	UGT1A6	1.89393	1.6826	1.8842	0.814113	1.03713	0.816088	0.699666	0.891005	1.00475	-1.52471	-0.978374	-1.01988	9.20152e-05	0.0104706	-2.99456
Q8WTW3	Conserved oligomeric Golgi complex subunit 1	COG1	-0.784849	-1.3726	-1.05457	-1.70458	-2.65116	-3.32829	-3.26267	-2.14742	-2.12591	-1.99157	-3.11263	-2.18869	0.024169	0.0567353	-1.36029
P49792	E3 SUMO-protein ligase RanBP2	RANBP2	2.67481	2.4192	2.16362	1.95903	1.4786	1.29477	1.58554	2.48829	2.30054	1.8901	1.808	1.39428	0.0275195	0.0624824	-0.721753
P10412	Histone H1.4	H1-4	3.17615	3.17544	3.135	2.90452	3.00337	3.03535	3.13105	2.81743	2.73645	1.23947	1.17662	0.656822	0.000321186	0.00657534	-2.13789
Q15691	Microtubule-associated protein RP/EB family member 1	MAPRE1	3.60513	3.78133	3.58941	3.37353	3.40686	3.24137	3.53086	3.36898	3.44961	2.83013	2.81784	2.96406	0.000522189	0.0096381	-0.787944
Q9UIG0	Tyrosine-protein kinase BAZ1B	BAZ1B	0.0898647	-0.21541	-0.155354	-0.999085	-1.56715	-0.964531	-1.58228	-0.0632553	-0.501299	-3.60665	-1.89322	NaN	0.0264595	0.0600285	-2.6563
P84085	ADP-ribosylation factor 5	ARF5	2.18253	1.96621	2.08432	1.67436	1.52922	1.63995	1.56802	1.64203	2.00041	0.861145	1.00314	0.986519	0.000126178	0.00912821	-1.12742
P07148	Fatty acid-binding protein, liver	FABP1	4.2345	4.2402	4.3938	3.54253	3.4001	3.23194	3.91914	4.12821	4.19282	3.24623	3.11626	2.94581	0.000305219	0.00695652	-1.18673
O43237	Cytoplasmic dynein 1 light intermediate chain 2	DYNC1LI2	1.2212	1.39933	1.32636	0.890748	0.806992	1.06941	1.24998	1.07381	0.504097	0.713057	0.916656	0.430401	0.0138267	0.0429257	-0.628927
O14737	Programmed cell death protein 5	PDCD5	2.34354	2.56088	2.44226	2.2049	2.27726	2.15222	1.12052	1.8949	2.35222	1.13979	1.58411	1.31382	0.00155013	0.0151088	-1.10299
P33121	Long-chain-fatty-acid--CoA ligase 1	ACSL1	0.957561	0.567921	0.534672	-0.490458	0.07411	-0.109726	0.149566	0.466892	0.73065	0.0879536	-0.106115	0.32835	0.0344052	0.0717772	-0.583322
Q9NR31	GTP-binding protein SAR1a	SAR1A	0.504402	0.735664	0.252377	-0.329185	0.0262871	-0.353657	-0.215261	0.275202	0.0672894	-0.375771	-0.144415	0.163052	0.0421856	0.0798371	-0.616526
P52594	Arf-GAP domain and FG repeat-containing protein 1	AGFG1	-1.44512	-1.45971	-1.28384	-1.63877	-1.58911	-1.62767	-2.19017	-1.26075	-1.68584	-2.57786	-2.28186	-2.28832	0.000939155	0.0108205	-0.986455
Q9Y570	Protein phosphatase methylesterase 1	PPME1	0.0631924	0.166468	0.046442	-0.0935335	-0.0262661	-0.178104	-0.0614843	0.0647316	-0.144354	-0.363523	-0.450214	-0.850714	0.0138949	0.0426818	-0.646851
O75663	TIP41-like protein	TIPRL	-0.75082	-1.01148	-1.23367	-2.30199	-1.95296	NaN	-2.35308	-0.667099	-1.11397	-1.488	-2.4003	-1.70488	0.048513	0.0892701	-0.865736
Q16880	2-hydroxyacylsphingosine 1-beta-galactosyltransferase	UGT8	-0.273153	-0.141121	-0.0308056	-0.672553	-0.691811	-0.483665	-1.2147	-0.470942	-0.570871	-2.05588	-1.66162	-2.77079	0.00373025	0.0244772	-2.0144
Q7KZF4	Staphylococcal nuclease domain-containing protein 1	SND1	5.44088	5.32353	5.34309	5.23298	5.08929	5.03951	5.04525	5.19689	4.96034	4.319	4.33561	4.42313	3.16577e-05	0.0124	-1.00992
Q9UDY2	Tight junction protein ZO-2	TJP2	3.70435	3.92021	3.77937	3.49511	3.50466	3.51429	3.43935	3.35908	3.54115	3.10647	3.23773	3.19757	0.00111872	0.0125647	-0.62072
P46060	Ran GTPase-activating protein 1	RANGAP1	2.4767	2.40829	2.4903	2.1532	2.1693	2.16399	2.04647	1.92532	2.24368	1.31415	1.17074	1.8253	0.00697366	0.0311915	-1.0217
P61026	Ras-related protein Rab-10	RAB10	1.98409	1.71565	1.77387	0.937392	1.54973	1.31243	1.19001	1.39091	1.413	0.96019	1.0097	0.97805	0.000527044	0.00945794	-0.841892
P48163	NADP-dependent malic enzyme	ME1	1.95875	1.71254	1.79657	1.46955	1.32064	1.25608	1.56522	1.49984	1.61001	0.775946	0.894205	0.97101	0.000509485	0.00880769	-0.942235
O96005	Putative lipid scramblase CLPTM1	CLPTM1	-1.45298	-1.0461	-1.081	-1.68079	-1.58242	-1.52296	-1.62434	-1.79602	-2.03778	-2.16366	-2.01461	-2.37418	0.00403048	0.0267879	-0.990792
Q9UG63	ATP-binding cassette sub-family F member 2	ABCF2	1.07106	0.985502	0.928082	0.778487	0.710621	0.865669	0.477103	0.757282	0.522299	-0.603441	-0.103533	-0.376991	0.000837087	0.011223	-1.3562
P42766	60S ribosomal protein L35	RPL35	3.41898	3.35672	3.38149	3.31388	3.19072	3.15742	2.82989	3.11514	3.10592	2.59477	2.67375	3.00753	0.00800235	0.0349849	-0.627049
P21333	Filamin-A	FLNA	6.85354	6.79123	6.92475	6.96556	6.88134	6.76506	6.61574	6.67489	6.68245	5.21021	5.22231	5.16657	2.49638e-06	0	-1.65681
P49327	Fatty acid synthase	FASN	7.7667	7.52149	7.6829	7.62645	7.44731	7.19949	7.42762	7.67026	7.59943	6.80349	6.74923	6.94332	0.000866641	0.0106849	-0.825016
P08238	Heat shock protein HSP 90-beta	HSP90AB1	7.70751	7.77736	7.78663	7.72654	7.84767	7.6942	7.78197	7.54443	7.67473	6.84353	6.89424	6.98857	6.6847e-05	0.0103333	-0.848385
P15924	Desmoplakin	DSP	4.8133	4.70167	4.7781	4.56197	4.82682	4.69926	4.54048	4.87826	5.06439	3.92297	4.10333	4.37164	0.0093188	0.0357685	-0.631709
Q9Y490	Talin-1	TLN1	3.6388	3.5884	3.65706	3.70941	3.51657	2.98022	3.17125	3.72785	3.62022	2.84807	3.03448	3.04925	0.000662746	0.01008	-0.650822
P04075	Fructose-bisphosphate aldolase A	ALDOA	7.28798	7.17033	7.21619	7.23205	7.02826	6.86937	6.99391	7.19506	7.09832	6.59195	6.58639	6.68111	0.000192647	0.00635714	-0.605012
P13639	Elongation factor 2	EEF2	7.15202	6.98182	7.00699	7.04485	6.9992	6.76888	6.77072	6.96449	7.00304	6.23476	6.30559	6.4882	0.00158345	0.0154462	-0.704094
P78371	T-complex protein 1 subunit beta	CCT2	5.90003	5.85568	5.92948	6.11834	5.60629	5.40998	5.59696	5.65655	5.80915	5.01518	5.22445	5.29048	0.00110849	0.0126391	-0.718359
Q92598	Heat shock protein 105 kDa	HSPH1	5.44936	5.5845	5.50158	5.62928	5.4592	5.2609	5.39505	5.46193	5.56499	4.99287	4.82891	4.97112	0.000854166	0.0109091	-0.580846
P09327	Villin-1	VIL1	6.73682	6.51475	6.50826	6.51713	6.27566	6.19108	6.31336	6.55412	6.59492	5.80106	5.77153	5.87383	0.000681074	0.00984375	-0.771137
Q8WWI1	LIM domain only protein 7	LMO7	4.01257	4.22262	3.91526	4.06328	3.8641	4.0079	3.97488	4.14643	4.16851	3.33022	3.44948	3.46825	0.00322167	0.0218707	-0.634167
Q9BQE3	Tubulin alpha-1C chain	TUBA1C	2.61804	2.32278	2.65877	2.99061	2.31813	1.05555	2.76458	2.58397	2.36737	1.582	1.59515	1.76678	0.00188324	0.0161495	-0.885226
Q15365	Poly(rC)-binding protein 1	PCBP1	5.14488	4.91438	5.14161	5.46993	4.97741	4.63354	4.6094	5.14428	5.15695	4.2858	4.29817	4.46947	0.00177033	0.0163941	-0.715813
P68366	Tubulin alpha-4A chain	TUBA4A	4.41548	4.39697	4.25581	4.43795	4.0732	3.57834	3.43836	4.47846	4.39958	3.68446	3.61936	3.71445	0.000291211	0.00716418	-0.683332
P27708	CAD protein	CAD	3.90867	3.69629	3.84868	3.8001	3.77594	3.25712	3.38333	3.56746	3.63438	2.32731	2.53147	2.82351	0.00132747	0.0149171	-1.25712
P31939	Bifunctional purine biosynthesis protein ATIC	ATIC	5.76496	5.55612	5.69415	5.6869	5.45974	5.20626	5.21402	5.55771	5.48819	4.67562	4.68767	4.82671	0.000272197	0.00738462	-0.941743
O95757	Heat shock 70 kDa protein 4L	HSPA4L	4.33637	4.32092	4.35441	4.11821	4.31176	3.93899	3.9671	4.02457	3.87257	2.97557	2.9349	3.04145	1.99217e-06	0	-1.35326
Q7L2H7	Eukaryotic translation initiation factor 3 subunit M	EIF3M	6.16603	5.70118	5.78314	5.94837	5.36911	5.08766	5.72094	6.15461	6.20667	5.13477	4.74918	5.13387	0.0103256	0.0367822	-0.877508
P31948	Stress-induced-phosphoprotein 1	STIP1	5.02283	5.17337	5.19167	5.22221	4.98519	4.6933	4.46949	4.91228	4.62701	4.1827	4.04755	4.10153	0.000105076	0.0101714	-1.01869
P11413	Glucose-6-phosphate 1-dehydrogenase	G6PD	5.87513	5.45929	5.60728	5.79373	5.39065	5.16065	5.31996	5.57384	5.51051	3.99381	3.98436	4.0653	0.000194287	0.00613793	-1.63274
P46013	Proliferation marker protein Ki-67	MKI67	2.05455	2.07659	2.02962	1.68169	2.2397	2.15551	1.71429	2.00005	1.9095	1.17513	1.24559	1.3033	3.29245e-05	0.0112727	-0.812247
P11940	Polyadenylate-binding protein 1	PABPC1	4.62935	4.68586	4.70133	4.33103	4.65628	4.58436	4.72796	4.51542	4.50507	3.94608	4.13343	4.1207	0.000708097	0.00940299	-0.605446
P06744	Glucose-6-phosphate isomerase	GPI	5.93141	5.70478	5.65705	5.60806	5.58803	5.44006	5.41672	5.55215	5.57725	5.09851	5.0172	5.24028	0.00377694	0.0251608	-0.645751
O00410	Importin-5	IPO5	3.30192	3.5069	3.16023	3.82014	3.11609	2.70813	3.02124	2.91667	3.27254	2.20539	2.01921	1.82738	0.00092146	0.010961	-1.30569
P22102	Trifunctional purine biosynthetic protein adenosine-3	GART	4.10602	3.92734	3.9209	3.99951	3.82312	3.52048	3.83886	4.03048	3.99241	3.38791	3.25397	3.3535	0.000852766	0.0109859	-0.65296
P50991	T-complex protein 1 subunit delta	CCT4	4.50131	4.38735	4.45178	4.68257	4.49871	3.96525	4.04157	4.54905	4.42045	4.07253	3.47685	3.95339	0.0295972	0.0678962	-0.612558
P29144	Tripeptidyl-peptidase 2	TPP2	2.66707	2.82123	2.63313	2.8742	2.87232	2.09998	1.83972	2.92167	2.81137	1.68852	1.82485	1.44011	0.00113005	0.0124186	-1.05598
P00338	L-lactate dehydrogenase A chain	LDHA	6.49785	6.34033	6.06968	6.32154	6.05996	5.59095	5.74487	6.06406	6.15395	5.34513	5.31572	5.39597	0.00171618	0.0156181	-0.950347
P42330	Aldo-keto reductase family 1 member C3	AKR1C3	5.88619	5.63621	5.61953	5.5811	5.60232	5.26628	5.46345	5.54014	5.49206	4.84245	4.92683	5.04747	0.00178088	0.0162341	-0.775057
P04083	Annexin A1	ANXA1	5.47357	5.53436	5.53834	5.59437	5.48792	5.33432	5.26108	5.2174	5.34455	4.59472	4.78853	4.62214	0.000189305	0.00659259	-0.84696
P52789	Hexokinase-2	HK2	2.25444	2.22885	2.50738	2.17808	2.39778	2.14925	1.58849	1.84868	1.92158	0.773674	0.804861	0.920462	0.000113522	0.00962162	-1.49723
Q00341	Vigilin	HDLBP	3.07578	3.12796	2.80439	3.02762	2.76713	2.47536	2.48932	2.87227	2.43467	2.408	2.27174	2.27094	0.00338955	0.0246667	-0.685816
P49736	DNA replication licensing factor MCM2	MCM2	3.04134	2.87945	2.78257	3.00299	2.77389	2.57736	2.66407	2.80779	2.78446	1.8796	1.88175	1.92011	0.000193349	0.00624561	-1.0073
P54577	Tyrosine--tRNA ligase, cytoplasmic	YARS1	3.91414	3.8059	3.90965	3.97154	3.69841	3.61958	3.38875	3.77436	3.6402	3.03174	3.26987	3.13224	0.000702619	0.00947368	-0.731948
O75153	Clustered mitochondria protein homolog	CLUH	2.29377	2.02818	1.9095	2.34675	1.49137	1.25248	0.183597	2.10322	2.01044	0.633104	0.402878	0.648823	0.000397832	0.00833333	-1.51555
P13798	Acylamino-acid-releasing enzyme	APEH	4.08234	3.85552	3.86333	4.13735	3.87441	3.66836	3.53309	3.98054	3.87376	3.40167	3.24525	3.30854	0.00212094	0.0171659	-0.615245
O75874	Isocitrate dehydrogenase [NADP] cytoplasmic	IDH1	4.04441	4.06215	4.02986	3.94332	3.39458	3.21731	3.72492	4.19773	4.20537	3.47822	3.37461	3.36993	6.33099e-05	0.0118095	-0.63789
P27348	14-3-3 protein theta	YWHAQ	3.93101	4.55999	4.36291	4.20544	4.19605	4.24265	4.51219	3.95027	4.08158	3.18808	3.32586	3.24287	0.00556815	0.0282799	-1.03237
P47897	Glutamine--tRNA ligase	QARS1	3.27138	3.26696	3.39395	3.21446	2.90981	2.79718	2.58068	3.00129	2.9801	2.28387	2.22791	2.11313	7.1913e-05	0.00953846	-1.10246
O60841	Eukaryotic translation initiation factor 5B	EIF5B	3.00546	2.61666	2.71336	2.98055	2.4571	2.38288	1.77822	2.61251	2.47421	1.89609	2.09346	1.84174	0.00393815	0.0255034	-0.834732
Q15046	Lysine--tRNA ligase	KARS1	3.70792	3.64634	3.71532	3.73525	3.73921	3.44906	3.46166	3.57371	3.61708	3.07462	3.08121	3.14137	4.17785e-05	0.00885714	-0.590794
P08183	ATP-dependent translocase ABCB1	ABCB1	2.82509	2.6538	2.54705	2.54259	2.12926	2.07737	1.82422	2.13651	1.66748	1.32942	1.34344	1.36402	8.30028e-05	0.0114839	-1.32969
Q12904	Aminoacyl tRNA synthase complex-interacting multifunctional protein 1	AIMP1	3.567	3.57776	3.18697	3.66357	3.08416	3.08693	3.08484	3.13881	3.37403	2.74007	2.83507	2.87988	0.00976763	0.0363991	-0.625572
Q9Y3F4	Serine-threonine kinase receptor-associated protein	STRAP	3.46531	3.32189	3.10117	3.50918	3.35081	2.95329	2.93881	3.23418	3.29484	2.75132	2.54202	2.77621	0.0093974	0.0360276	-0.606275
P33993	DNA replication licensing factor MCM7	MCM7	3.22169	2.88831	3.07191	3.25596	3.03522	2.60398	2.76256	2.98664	2.91664	2.04475	1.7311	1.8555	0.00087366	0.0105405	-1.18352
Q14566	DNA replication licensing factor MCM6	MCM6	3.01484	2.8398	2.61885	2.91668	2.72626	2.77606	2.56601	2.66849	2.66505	1.28051	1.72264	1.92661	0.0060466	0.0313014	-1.18124
Q9NTK5	Obg-like ATPase 1	OLA1	3.67009	3.73956	3.77906	3.96237	3.67349	3.44356	3.5074	3.4838	3.5929	2.83467	2.75331	3.05712	0.000915413	0.0110327	-0.847873
P33991	DNA replication licensing factor MCM4	MCM4	2.78802	3.04571	3.03585	3.06466	2.88687	2.58152	2.58584	2.8005	2.59443	1.57599	1.42187	1.59657	0.000144893	0.00809091	-1.42505
O43399	Tumor protein D54	TPD52L2	3.27766	3.23182	3.35133	3.08552	3.01659	2.68249	2.73688	3.15113	3.03421	2.37264	2.09811	1.71875	0.00315216	0.0216705	-1.22377
Q9H6S3	Epidermal growth factor receptor kinase substrate 8-like protein 2	EPS8L2	2.44241	2.48516	2.1126	2.55944	2.05195	1.55168	2.32161	2.55651	2.18736	1.32518	1.4658	1.21435	0.00186237	0.0158476	-1.01161
P31150	Rab GDP dissociation inhibitor alpha	GDI1	2.39814	1.98293	1.68829	1.52601	1.6869	1.5195	1.6407	2.01879	2.08624	1.37956	0.986094	1.46351	0.0419461	0.0797067	-0.746727
O75116	Rho-associated protein kinase 2	ROCK2	1.51034	1.62165	1.03428	1.4734	1.3904	1.28399	1.43791	1.21936	0.922873	0.489796	0.763596	0.407944	0.0163996	0.0456984	-0.834977
Q9Y2L1	Exosome complex exonuclease RRP44	DIS3	1.37822	1.87309	1.4556	0.986583	1.09478	1.34568	1.65103	1.637	0.858047	0.420816	-0.204681	0.905954	0.0284735	0.0651548	-1.19494
P61981	14-3-3 protein gamma	YWHAG	3.8539	4.03767	3.87684	3.8499	3.78043	3.87461	3.36213	3.1423	3.21991	2.36286	2.7055	2.42035	0.000293227	0.00705882	-1.42657
O15371	Eukaryotic translation initiation factor 3 subunit D	EIF3D	2.67675	2.56172	2.14849	2.3975	2.22157	2.06856	1.76631	2.48882	2.47033	1.82907	1.7464	2.05593	0.034173	0.0715429	-0.585186
Q14444	Caprin-1	CAPRIN1	3.3943	3.52955	3.25642	3.33852	3.23157	3.0687	3.01687	3.19513	3.09512	2.14558	2.70463	2.37115	0.00545626	0.0282471	-0.986307
P29692	Elongation factor 1-delta	EEF1D	5.39978	5.51218	5.47498	5.65837	5.48067	5.36397	5.10253	5.08089	5.18428	4.59873	4.74495	4.72485	0.000164941	0.00726531	-0.772806
O95202	Mitochondrial proton/calcium exchanger protein	LETM1	2.56497	2.64282	2.55863	2.56321	2.7454	2.52113	2.2273	2.17143	2.11917	1.81326	1.69556	1.61445	0.000158861	0.00741667	-0.881051
Q9HB71	Calcyclin-binding protein	CACYBP	2.96482	3.45482	3.18113	3.35784	3.19841	3.10611	3.48081	2.60883	2.78578	2.12198	1.82961	2.31516	0.00513898	0.0276463	-1.11134
P33992	DNA replication licensing factor MCM5	MCM5	2.48582	2.26283	2.3686	2.45941	1.90019	1.82299	1.94133	2.19802	2.01349	1.1126	0.787653	1.11995	0.000425102	0.00804598	-1.36568
Q32MZ4	Leucine-rich repeat flightless-interacting protein 1	LRRFIP1	1.15373	1.39279	1.73185	0.236009	0.922413	1.72588	1.41466	1.00197	1.14435	0.797222	0.416004	0.66692	0.0166051	0.0464	-0.799407
Q13347	Eukaryotic translation initiation factor 3 subunit I	EIF3I	3.14063	3.03558	2.94334	3.17895	3.10231	2.90786	2.62385	3.13903	3.17498	2.58473	2.59965	2.0758	0.0268474	0.0611915	-0.619792
Q6XQN6	Nicotinate phosphoribosyltransferase	NAPRT	3.10191	2.96559	3.3121	2.73316	3.21062	2.98681	3.11081	2.81927	2.90283	1.35217	1.55989	2.35852	0.0132422	0.0426953	-1.36967
P11388	DNA topoisomerase 2-alpha	TOP2A	0.957878	0.388981	0.712276	0.544236	0.301388	0.43293	0.409999	0.518063	0.38212	-0.821339	-1.23522	-0.539625	0.00399548	0.0265135	-1.55177
P42224	Signal transducer and activator of transcription 1-alpha/beta	STAT1	2.50082	1.78507	2.15306	2.28476	1.7159	1.78829	1.52018	2.10824	1.9506	1.26313	0.709328	0.987991	0.0113516	0.0397046	-1.1595
Q15785	Mitochondrial import receptor subunit TOM34	TOMM34	2.35635	2.38793	2.43234	2.55611	2.08047	2.08568	2.02058	1.72676	2.11836	1.00497	0.656433	1.06536	0.000329911	0.00762667	-1.48329
P37268	Squalene synthase	FDFT1	3.06363	2.88192	2.77105	3.13707	2.78609	2.5919	2.98519	3.29176	3.23128	2.34066	1.87834	1.85792	0.00798787	0.035073	-0.87989
Q9Y2Z0	Protein SGT1 homolog	SUGT1	3.44579	3.48251	3.50998	3.23676	3.50112	3.35463	2.91477	3.21037	3.10805	2.62511	2.76446	2.29118	0.00290787	0.0205534	-0.919179
Q8WWM7	Ataxin-2-like protein	ATXN2L	2.14114	2.37825	2.25338	2.09499	2.18641	2.54885	1.98512	2.19968	2.04998	1.55762	1.80271	1.55668	0.00440504	0.0269103	-0.618586
O60343	TBC1 domain family member 4	TBC1D4	0.554081	0.523176	0.347832	0.610921	0.784575	-1.12066	0.849471	-1.1105	0.237902	-0.333269	-0.314329	0.138845	0.0181987	0.0479467	-0.644614
P27635	60S ribosomal protein L10	RPL10	3.66742	3.73031	3.54734	3.48763	3.6761	3.52147	3.82659	3.32699	3.36536	2.88575	2.86358	3.10622	0.00178628	0.0161553	-0.69651
P61221	ATP-binding cassette sub-family E member 1	ABCE1	3.66965	3.61937	3.7028	3.55565	3.56243	3.40092	3.61402	3.30294	3.39417	2.94101	2.8525	3.15915	0.00196345	0.016347	-0.679719
Q14676	Mediator of DNA damage checkpoint protein 1	MDC1	-0.71834	-2.01899	-0.944422	-0.634704	-2.2148	-2.21223	NaN	-1.2478	-0.701414	-2.52736	-3.30511	-3.2869	0.0189845	0.0494803	-1.81254
P25205	DNA replication licensing factor MCM3	MCM3	2.40487	2.16278	2.52041	2.33844	2.30916	1.9592	1.67661	2.33408	2.1496	1.33422	1.56658	1.21389	0.00256759	0.0194897	-0.991122
P08195	4F2 cell-surface antigen heavy chain	SLC3A2	2.32162	2.03557	1.86917	2.27406	1.73978	1.96314	1.82254	2.10453	2.16386	1.18896	1.34311	1.29667	0.00463083	0.026776	-0.799205
O95573	Fatty acid CoA ligase Acsl3	ACSL3	1.38712	0.967638	0.767941	0.75957	-0.0718536	-1.1642	-0.146758	1.12687	1.34745	0.344347	-0.224627	0.0124149	0.0154477	0.0451163	-0.996853
Q01581	Hydroxymethylglutaryl-CoA synthase, cytoplasmic	HMGCS1	2.5967	2.26379	2.11326	2.49452	1.64821	1.80043	2.45563	2.72151	2.77532	1.74778	0.98452	1.32977	0.0209762	0.0521071	-0.970557
Q9BY44	Eukaryotic translation initiation factor 2A	EIF2A	1.71881	1.38625	1.26398	1.39276	1.47888	1.12521	0.95782	1.51015	0.995689	-0.135378	0.519346	0.610069	0.0143008	0.0421676	-1.125
P53367	Arfaptin-1	ARFIP1	1.81145	2.06848	2.20278	2.20118	1.67286	1.605	1.10939	1.84464	1.89759	1.18985	0.93219	1.26708	0.0042177	0.0265789	-0.897862
P20839	Inosine-5'-monophosphate dehydrogenase 1	IMPDH1	2.20336	1.83101	1.99394	1.84674	1.78973	1.44654	0.734624	0.563202	1.00578	-1.23623	-1.29123	-1.11448	1.13253e-05	0	-3.22341
O75534	Cold shock domain-containing protein E1	CSDE1	1.71244	1.82776	1.78699	1.70708	2.05576	1.66205	1.37382	1.78447	1.79638	1.03712	1.04408	1.30114	0.00224491	0.0174783	-0.648283
P98171	Rho GTPase-activating protein 4	ARHGAP4	1.46959	1.25641	1.45553	1.22338	1.32206	1.08994	1.39486	1.16809	1.09543	0	0.595207	0.658401	0.0114983	0.0396562	-0.975972
Q9Y446	Plakophilin-3	PKP3	1.08451	0.626856	1.23438	0.67114	0.840202	0.52846	-0.605357	1.75136	1.31061	0.110825	-0.0723801	0.252119	0.012568	0.041512	-0.885061
Q9H6R4	Nucleolar protein 6	NOL6	1.10714	1.19957	0.721233	1.1356	1.15386	0.196957	0.40158	0.964901	0.942493	0.106781	0.490971	0.244635	0.0168756	0.0469347	-0.728519
P35613	Basigin	BSG	2.53975	2.86401	2.29378	2.61921	2.33724	1.99074	2.72585	2.33464	2.07481	1.71523	1.75646	1.31273	0.0111188	0.0385872	-0.971042
Q9UGI8	Testin	TES	1.67144	1.75029	1.8688	1.68253	1.56538	1.87576	1.64697	1.29406	1.35142	0.390635	0.370211	0.25625	3.63793e-05	0.0103333	-1.42448
Q9NQC3	Reticulon-4	RTN4	3.15287	2.19074	3.0153	3.00862	2.50662	0.497507	2.86781	2.96607	2.99485	1.40818	1.1436	1.51232	0.0110232	0.0385556	-1.43161
P52565	Rho GDP-dissociation inhibitor 1	ARHGDIA	3.90593	4.18124	4.16115	3.8083	3.92151	4.16151	4.20042	3.60584	3.51546	3.39068	3.6147	3.30745	0.0071906	0.0316393	-0.645168
Q7Z2W4	Zinc finger CCCH-type antiviral protein 1	ZC3HAV1	1.17639	1.18829	0.843506	0.96948	1.51377	1.03228	1.32905	1.18773	1.2801	0.169344	0.170532	0.472988	0.00622113	0.0311333	-0.798442
P43490	Nicotinamide phosphoribosyltransferase	NAMPT	3.35328	3.17691	2.84486	3.26111	2.7208	2.5549	2.46239	2.70862	2.73291	1.93119	1.95969	2.1291	0.00227403	0.0176652	-1.11836
O95292	Vesicle-associated membrane protein-associated protein B/C	VAPB	2.90166	3.46734	3.08382	2.87697	2.56674	3.10559	2.60926	3.10866	2.87433	2.70779	2.40349	2.56215	0.0345997	0.0717158	-0.593134
P52701	DNA mismatch repair protein Msh6	MSH6	0.735197	0.75655	0.475977	0.976394	0.318026	-0.69846	-0.375928	0.419851	0.628588	-0.177895	0.0520458	-0.958385	0.0331811	0.0693403	-1.01732
Q86UE4	Protein LYRIC	MTDH	2.58595	2.86105	2.37345	2.67015	2.70702	2.43159	2.21286	2.54202	2.28797	1.80107	2.06717	1.91099	0.0133767	0.0425504	-0.68041
P62820	Ras-related protein Rab-1A	RAB1A	-0.286182	0.315268	0.0289803	-0.016221	-0.314749	0.495058	0.492921	0.0878372	-0.849321	-1.00223	-0.874895	-0.383028	0.0394643	0.0756814	-0.772739
Q9UHD1	Cysteine and histidine-rich domain-containing protein 1	CHORDC1	2.86042	2.4617	2.55564	2.57463	2.29447	2.53458	2.26885	1.73657	2.23982	0.838278	0.913654	1.1753	0.00047295	0.00858333	-1.65017
Q14134	Tripartite motif-containing protein 29	TRIM29	2.69294	3.05387	2.89402	2.69089	2.57343	2.88441	2.579	2.39761	2.48656	1.4804	1.6832	1.21687	0.00113959	0.0123468	-1.42012
P08243	Asparagine synthetase [glutamine-hydrolyzing]	ASNS	1.53805	1.84593	1.88033	1.90494	1.19281	0.859217	1.3018	1.6143	1.53809	-0.604004	-0.481581	0.0909138	0.000967566	0.0107516	-2.08633
Q14203	Dynactin subunit 1	DCTN1	1.05192	1.56516	1.41881	1.49355	1.29057	1.32533	0.962533	1.33595	1.11184	0.715096	0.734026	0.777836	0.0172318	0.0470612	-0.602976
P12081	Histidine--tRNA ligase, cytoplasmic	HARS1	3.2045	3.41449	3.42407	3.43619	3.00859	3.02091	3.151	2.90965	3.24268	2.3153	2.60653	2.50344	0.0014326	0.0144385	-0.872601
Q9Y617	Phosphoserine aminotransferase	PSAT1	2.97026	3.08689	2.80642	2.94428	2.18352	1.80806	2.47608	2.84166	3.19393	2.21917	1.93141	1.88839	0.00203734	0.0167602	-0.941535
P30519	Heme oxygenase 2	HMOX2	0.981588	1.35457	1.47644	0.997798	0.869789	1.1152	-0.320212	1.12197	1.07836	0.159737	0.336182	0.31098	0.00322146	0.0219542	-1.0019
Q9NW13	RNA-binding protein 28	RBM28	0.932783	1.56351	1.26477	0.939944	1.20527	1.5439	0.512044	1.00216	1.24955	0.34577	0.543676	0.67473	0.023596	0.0548504	-0.732295
Q07157	Tight junction protein ZO-1	TJP1	0.253096	0.104979	-0.247595	-0.584903	-0.0491276	-0.132101	-1.27745	0.170012	-0.0475521	-0.925016	-0.858538	-0.416082	0.0242124	0.0568341	-0.770039
Q8TCS8	Polyribonucleotide nucleotidyltransferase 1, mitochondrial	PNPT1	1.66009	1.54774	1.27437	0.912223	1.43107	1.44456	1.30206	0.400623	0.165781	0.717775	-0.341518	0.831884	0.0491576	0.0902838	-1.09135
P60228	Eukaryotic translation initiation factor 3 subunit E	EIF3E	3.21454	2.7388	2.84462	2.9375	2.65012	2.34222	2.27465	2.81953	2.90063	2.15206	2.31169	2.19004	0.00930232	0.0359349	-0.714724
O15347	High mobility group protein B3	HMGB3	2.92847	2.9165	3.06806	3.2692	3.15487	2.96352	2.74506	3.16898	2.87619	2.33429	2.21732	2.15706	0.000498192	0.00906931	-0.734785
Q14C86	GTPase-activating protein and VPS9 domain-containing protein 1	GAPVD1	0.157495	-0.24474	-0.176046	0.193332	-0.641218	-2.49983	-1.20998	-0.0570068	-0.677313	-0.684643	-0.655569	-0.774626	0.0088162	0.0355418	-0.617182
P50402	Emerin	EMD	3.13342	3.39291	3.23361	2.74902	3.1307	3.32206	3.20528	3.11818	3.03514	2.36071	2.63858	2.49914	0.00238896	0.0190979	-0.753834
Q99733	Nucleosome assembly protein 1-like 4	NAP1L4	2.15577	2.10403	2.18475	2.26158	2.20572	2.11668	1.55969	1.89687	1.86238	1.37822	1.28901	1.49817	0.000307006	0.00685714	-0.759716
Q15437	Protein transport protein Sec23B	SEC23B	1.01031	0.772074	0.82983	1.28081	0.162399	0.352985	0.4556	0.742786	0.700666	-0.0386772	0.0253105	-0.828165	0.0153695	0.0448387	-1.15125
Q13724	Mannosyl-oligosaccharide glucosidase	MOGS	2.97862	2.63002	2.38699	2.36862	2.2198	1.67032	1.91282	2.43573	2.35443	1.90076	1.81486	2.00511	0.01363	0.0431538	-0.758303
Q96IR7	4-hydroxyphenylpyruvate dioxygenase-like protein	HPDL	0.919802	1.64691	1.16889	1.24171	0.271193	0.395336	0.655053	0.944239	1.39663	-0.421011	-0.633936	0.465811	0.0224321	0.0548379	-1.44158
Q9NVA2	Septin-11	SEPTIN11	1.12238	1.49007	1.13978	1.45406	1.48697	1.49057	1.18895	0.714025	0.302893	0.678083	0.377033	0.384327	0.0077167	0.0328615	-0.770926
P09972	Fructose-bisphosphate aldolase C	ALDOC	4.38067	4.53633	4.35539	4.45576	4.30857	4.34169	4.30346	4.39339	4.30827	3.46298	3.70913	3.87711	0.00507	0.0272222	-0.741055
P15374	Ubiquitin carboxyl-terminal hydrolase isozyme L3	UCHL3	1.55902	2.54008	1.66833	1.85906	1.96528	1.36206	1.11232	1.23343	0.956791	-0.10322	0.116331	-0.667828	0.00529075	0.0275195	-2.14072
Q6P996	Pyridoxal-dependent decarboxylase domain-containing protein 1	PDXDC1	-0.483572	-0.390059	-0.505745	-0.629992	-0.646521	-0.171253	-1.10403	-0.853592	-3.35186	-1.06693	-1.20607	-0.883129	0.00407387	0.0266087	-0.59225
P28074	Proteasome subunit beta type-5	PSMB5	3.10938	3.06979	2.89372	2.37207	2.83893	2.91233	2.57394	2.60032	2.18359	2.19518	2.5044	2.27842	0.00356362	0.0251095	-0.698301
Q9BZE4	GTP-binding protein 4	GTPBP4	1.83046	2.17224	1.78939	1.55627	1.67081	1.84728	1.45646	1.56281	1.76849	1.33013	1.38078	1.01595	0.0144619	0.0424354	-0.688403
O95793	Double-stranded RNA-binding protein Staufen homolog 1	STAU1	1.59693	1.35884	1.20434	0.858207	1.31685	0.172493	0.804706	1.23567	1.04838	-0.589958	0.50816	0.340834	0.0225471	0.0546707	-1.30036
Q09028	Histone-binding protein RBBP4	RBBP4	1.72906	2.29686	2.24033	1.39809	2.03393	2.46343	2.12571	1.26834	1.67682	1.05711	1.36248	1.48303	0.0233541	0.0550952	-0.787875
Q8NE71	ATP-binding cassette sub-family F member 1	ABCF1	2.07013	1.81697	1.29175	1.94471	1.59398	1.34975	1.37997	1.78378	1.71329	0.858849	1.19413	1.03961	0.0490927	0.0903856	-0.695419
Q08752	Peptidyl-prolyl cis-trans isomerase D	PPID	2.13689	2.1512	2.32841	1.76378	2.21511	2.1453	1.89243	1.80062	1.72451	0.701097	1.03716	0.844873	0.000308191	0.00676056	-1.34445
O00232	26S proteasome non-ATPase regulatory subunit 12	PSMD12	1.53152	1.5302	1.54656	1.36475	1.52382	0.61459	1.55619	1.33613	1.30135	0.810158	0.433624	1.22784	0.0360721	0.0734555	-0.71222
P06493	Cyclin-dependent kinase 1	CDK1	1.49974	1.1078	0.706108	1.4797	0.935556	-0.858881	0.508607	0.308254	0.323868	-0.358353	-0.349279	-0.905701	0.00502691	0.0270559	-1.64233
P17812	CTP synthase 1	CTPS1	0.850883	1.22291	0.647821	1.36368	1.42986	0.791302	0.372464	0.440189	0.101963	-0.221569	-0.225607	-0.148281	0.00289908	0.0201429	-1.10569
P00568	Adenylate kinase isoenzyme 1	AK1	2.27175	2.33599	2.26369	2.10947	2.05312	2.27969	2.20837	1.91677	1.98565	1.40879	1.54538	1.36024	0.0001422	0.00827907	-0.852343
Q7L1Q6	eIF5-mimic protein 2	BZW1	3.11387	2.89041	3.23082	3.04652	2.88042	2.94614	2.73073	2.7597	2.91346	2.24455	2.46868	2.25779	0.00362593	0.0250036	-0.754692
P24666	Low molecular weight phosphotyrosine protein phosphatase	ACP1	2.61266	2.49058	2.39331	2.31381	2.24654	1.76494	2.05805	2.40794	2.11525	1.82987	2.00572	1.54064	0.00916244	0.035897	-0.706772
P40222	Alpha-taxilin	TXLNA	0.912052	1.21749	1.09726	1.19948	1.05383	1.10884	1.10092	1.07087	0.758045	0.737982	0.0564651	0.0284405	0.0321057	0.0692308	-0.801304
P21281	V-type proton ATPase subunit B, brain isoform	ATP6V1B2	1.70586	1.62213	1.43345	1.33539	1.70242	0.86455	0.687602	1.77029	1.35078	0.717945	0.48745	1.23303	0.0299369	0.0683098	-0.774336
Q8NCA5	Protein FAM98A	FAM98A	NaN	0.306147	0.289902	-1.22604	-0.0166683	-1.3389	0.334369	-0.60322	NaN	-1.07025	-1.18094	-1.17131	7.22798e-05	0.00918519	-1.43886
Q6FI81	Anamorsin	CIAPIN1	0.124418	0.565519	0.751049	0.624305	0.21431	-0.297209	-0.299539	0.387983	0.379515	-0.693233	-0.490026	-0.27459	0.0120743	0.0408735	-0.966279
O15372	Eukaryotic translation initiation factor 3 subunit H	EIF3H	1.40191	1.50458	1.53766	1.24568	1.55574	1.14963	1.62716	1.26852	1.07064	0.352476	1.12918	0.92745	0.045406	0.0845655	-0.678349
Q9Y295	Developmentally-regulated GTP-binding protein 1	DRG1	-0.404613	-0.705812	-0.547585	-2.37883	-0.603235	0.455799	0.910653	-0.746155	-0.777697	-1.34108	-1.12407	-0.974255	0.0124607	0.0415694	-0.593799
Q9H0U4	Ras-related protein Rab-1B	RAB1B	1.40804	1.07252	1.04942	1.07631	-0.467749	-0.205935	1.06494	1.29371	1.15469	-1.17994	NaN	-0.662991	0.00330368	0.0233509	-2.09813
O43615	Mitochondrial import inner membrane translocase subunit TIM44	TIMM44	1.44666	1.43969	1.16567	1.61951	1.30552	0.955812	0.783124	1.37858	1.43503	0.615574	0.679531	0.572586	0.00172535	0.0154627	-0.728107
Q13442	28 kDa heat- and acid-stable phosphoprotein	PDAP1	2.34057	2.88046	2.81644	2.66492	2.5787	2.95267	2.66227	2.43663	2.4146	1.64286	2.02683	1.73912	0.0130533	0.0419451	-0.876219
Q99543	DnaJ homolog subfamily C member 2	DNAJC2	-0.00508308	-0.489597	-0.107611	0.049695	0.0792828	-0.590248	-0.92419	-0.171835	-0.34597	-1.51818	-2.34986	-1.88403	0.00369313	0.0245634	-1.71659
O15355	Protein phosphatase 1G	PPM1G	2.15652	2.05999	2.11708	2.25004	1.98936	1.76731	1.48312	1.99183	1.92084	1.34611	0.638409	1.38466	0.0155204	0.0451765	-0.988134
P61289	Proteasome activator complex subunit 3	PSME3	2.56145	2.79534	2.80252	2.85217	2.69959	2.31997	2.45591	2.03591	2.68394	1.73444	2.04467	2.09608	0.00526159	0.0276024	-0.761372
Q9NUU7	ATP-dependent RNA helicase DDX19A	DDX19A	0.697935	0.357954	-0.212502	0.871957	0.12933	-0.330767	-0.743503	-0.165148	0.343229	-1.06044	-0.62295	-0.79476	0.0197885	0.0514258	-1.10718
P51148	Ras-related protein Rab-5C	RAB5C	2.59794	2.23863	2.38915	2.23378	2.12398	1.97359	1.32666	1.86198	2.01197	1.39245	1.37785	1.58775	0.00153452	0.015267	-0.955885
Q9UBF2	Coatomer subunit gamma-2	COPG2	-0.265417	-0.405581	-0.631926	-0.28811	-0.892653	-2.77708	-1.23177	-0.448408	-0.602493	-1.94856	-1.16555	-1.25603	0.0191773	0.0497865	-1.0224
Q7L576	Cytoplasmic FMR1-interacting protein 1	CYFIP1	-1.43149	-1.38303	-1.19359	-1.38247	-1.56853	-1.69172	-1.16252	-1.22421	-1.47525	-2.14383	-1.56442	-2.17038	0.0415367	0.0792386	-0.623507
Q7Z417	FMR1-interacting protein NUFIP2	NUFIP2	0.203472	-0.120935	0.298605	0.125089	-0.512352	-0.0384197	-0.512063	-0.157131	-1.45662	-0.617863	-0.217043	-0.680422	0.0305699	0.0684744	-0.632156
P52292	Importin subunit alpha-1	KPNA2	-0.354118	-0.156786	0.191381	0.214759	0.332769	0.268894	-0.0673361	-0.0901527	0.116123	-1.45555	-1.18631	-1.15739	0.00334142	0.0245993	-1.15991
Q9ULV4	Coronin-1C	CORO1C	1.55046	1.2863	0.813963	1.7241	1.4807	1.32523	1.54692	1.15379	1.46449	-0.205139	0.378351	-0.783653	0.0235243	0.0549318	-1.42039
P98160	Basement membrane-specific heparan sulfate proteoglycan core protein	HSPG2	-2.13382	-2.63682	NaN	-2.75524	-3.62376	NaN	NaN	-4.2855	-1.66095	-3.91036	-3.49317	-3.69518	0.0124742	0.0414859	-1.31425
Q13153	Serine/threonine-protein kinase PAK 1	PAK1	-0.470581	-0.739437	-1.01928	-0.281871	-1.08614	-1.41607	-2.57235	-0.905014	-0.902357	-1.76622	-1.93459	-2.50473	0.0084069	0.0353839	-1.32541
Q9UHR4	Brain-specific angiogenesis inhibitor 1-associated protein 2-like protein 1	BAIAP2L1	0.560951	0.306751	0.576353	0.683013	0.613758	0.614979	0.354323	-0.132719	0.101292	-0.24457	-0.42905	-1.18357	0.0214831	0.0529283	-1.10041
O76003	Glutaredoxin-3	GLRX3	2.62922	2.98478	2.72849	2.51209	2.79418	2.4693	2.69713	2.54911	2.54879	1.32545	1.51031	1.17865	0.000541942	0.00937037	-1.44269
Q99961	Endophilin-A2	SH3GL1	-0.0312138	-0.313593	-0.765465	0.536393	0.0416069	-0.0269852	-1.58747	-0.594711	0.0218391	-1.5366	-1.60755	-2.14777	0.00840541	0.0351569	-1.39388
P19623	Spermidine synthase	SRM	0.622866	0.303743	0.27075	0.465228	0.00644302	-0.32641	-0.319058	0.102539	0.278553	-0.550903	-0.287003	-0.814396	0.00737825	0.0322812	-0.949887
Q8N6T3	ADP-ribosylation factor GTPase-activating protein 1	ARFGAP1	-0.488661	0.0148544	-0.218565	-0.637773	-0.166683	-0.464083	0.0579023	-0.511024	-0.364243	-1.14235	-1.20613	-1.48128	0.00426416	0.0268105	-1.0458
O95347	Structural maintenance of chromosomes protein 2	SMC2	1.13296	0.857958	0.787817	0.357213	-0.558073	0.645071	1.01267	0.947107	0.491713	-0.761585	-1.18544	-0.137852	0.0073053	0.0315497	-1.6212
O95487	Protein transport protein Sec24B	SEC24B	0.283936	0.139988	-0.114893	-0.10082	-0.882277	-0.440395	-0.673535	-0.0833836	-0.0644417	-1.67714	-1.4092	-1.69442	0.000336927	0.00752632	-1.6966
Q7L2J0	7SK snRNA methylphosphate capping enzyme	MEPCE	0.0927658	-0.0788269	0.00521278	-0.589549	-0.13044	-0.12438	-0.333859	-0.506676	-0.963053	-1.45789	-0.944796	-1.3233	0.00150429	0.0148571	-1.24838
P23921	Ribonucleoside-diphosphate reductase large subunit	RRM1	0.349243	0.562265	0.411501	0.278398	0.705652	-0.211021	0.31969	0.236769	0.328852	-0.579174	0.0820847	-0.284952	0.025282	0.0589477	-0.701684
Q99567	Nuclear pore complex protein Nup88	NUP88	-0.543131	-0.0199871	-0.53977	-0.876285	-0.37085	-1.12788	-0.382625	-0.676111	-0.570404	-1.35353	-2.16104	-1.14573	0.0288575	0.0663911	-1.18581
P49903	Selenide, water dikinase 1	SEPHS1	-0.408695	-0.0601768	-0.41399	-0.0406237	-0.860325	-1.12349	-1.27292	-0.815094	-0.460485	-1.31572	-1.06634	-0.759926	0.0193154	0.0503437	-0.753041
P16444	Dipeptidase 1	DPEP1	0.774435	1.0845	0.815092	0.817605	1.16113	0.381758	0.239827	0.118332	0.431499	0.463783	-0.0665779	0.45616	0.039009	0.0750947	-0.606888
Q9Y316	Protein MEMO1	MEMO1	-0.683355	0.229332	-0.103794	-0.0633345	-2.35067	-0.864792	-1.72915	-0.386364	-0.398064	-1.55551	-1.30032	-1.8586	0.011286	0.0394068	-1.38554
O43765	Small glutamine-rich tetratricopeptide repeat-containing protein alpha	SGTA	1.5919	2.0603	1.99519	1.61709	2.15149	1.9721	1.52333	1.12305	1.63049	-0.25107	0.957918	0.681406	0.0226862	0.0545046	-1.41971
Q9UNM6	26S proteasome non-ATPase regulatory subunit 13	PSMD13	2.14086	1.98175	2.13569	2.18211	1.53398	1.58361	1.68111	1.89656	1.9859	0.777805	1.57746	1.35619	0.0253809	0.0587457	-0.848948
O75347	Tubulin-specific chaperone A	TBCA	2.62057	2.96262	2.92547	2.6893	2.80834	2.81279	2.34888	2.54968	2.50322	2.18087	2.07258	1.96824	0.00360739	0.0250935	-0.762328
P18031	Tyrosine-protein phosphatase non-receptor type 1	PTPN1	-0.964594	-0.479219	-0.739912	-0.987243	-1.03871	-1.58807	-0.0676527	-1.62339	-1.06209	-3.06025	-1.54885	-1.81924	0.0436238	0.0822662	-1.41487
Q9NUQ6	SPATS2-like protein	SPATS2L	-0.464348	-0.499041	-0.435135	-0.482327	-0.576246	-0.944635	-1.5309	0.125679	-0.447874	-1.23227	-1.6886	-1.01481	0.0132488	0.0426121	-0.845717
Q15397	Pumilio homolog 3	PUM3	0.572268	0.557711	0.166239	1.2708	0.0198574	-1.10867	0.427241	-0.418844	0.980457	-0.125521	-0.730824	-0.936678	0.0206144	0.0521335	-1.02975
Q9Y3Z3	Deoxynucleoside triphosphate triphosphohydrolase SAMHD1	SAMHD1	-0.263224	-0.953716	-0.461065	-0.787322	-0.339359	-0.631607	-0.164626	-0.51457	-0.316006	-1.33924	-1.59078	-1.38123	0.0161557	0.0459301	-0.877747
O00303	Eukaryotic translation initiation factor 3 subunit F	EIF3F	1.26296	1.05771	1.2709	1.28819	1.15566	0.85745	0.422681	1.17982	1.19076	0.707296	0.101519	0.681978	0.0288904	0.0664709	-0.700258
O43493	Trans-Golgi network integral membrane protein 2	TGOLN2	0.095108	0.487543	0.0568752	-0.155177	0.472393	0.58909	0.908252	-0.0467167	-0.145512	-0.850252	-0.211275	-0.839796	0.0283314	0.0648392	-0.84695
Q05519	Serine/arginine-rich splicing factor 11	SRSF11	-0.781103	0.251682	0.0477886	0.829986	-0.374853	-0.921888	-0.0496988	-0.671635	0.602304	-1.00978	-2.0197	-1.61868	0.0322535	0.0692116	-1.38884
P49023	Paxillin	PXN	-2.36341	-1.58185	-1.90506	-3.00312	NaN	-1.88644	NaN	-1.95997	NaN	-3.45957	-3.76531	-3.10576	0.00727041	0.0314723	-1.49344
Q15056	Eukaryotic translation initiation factor 4H	EIF4H	3.67428	3.6025	3.64871	3.87296	3.39053	3.44592	3.40289	3.36312	3.38622	2.47149	1.84739	2.41981	0.00226319	0.0173276	-1.3956
Q8WU90	Zinc finger CCCH domain-containing protein 15	ZC3H15	1.3067	1.37529	1.15298	1.58426	1.45072	1.29821	1.29534	0.87784	1.15089	0.267723	0.338484	0.387882	0.000219522	0.0060339	-0.946962
O43252	Bifunctional 3'-phosphoadenosine 5'-phosphosulfate synthase 1	PAPSS1	0.582857	0.850409	0.818996	0.00675106	0.86974	1.065	0.929708	0.907341	0.572039	-0.488497	0.165415	-0.896709	0.0225685	0.0545875	-1.15735
Q7Z2K6	Endoplasmic reticulum metallopeptidase 1	ERMP1	0.934271	1.10863	1.31463	0.957778	0.991947	0.99785	0.67349	1.02877	0.780617	0.181183	0.157526	0.649841	0.015317	0.0449192	-0.789658
Q04323	UBX domain-containing protein 1	UBXN1	-1.04145	-1.13338	-1.38673	-1.5641	-2.06019	-1.46348	-1.54031	-1.55968	-1.1117	-2.16321	-1.72556	-2.2274	0.0106727	0.0372751	-0.851539
P19525	Interferon-induced, double-stranded RNA-activated protein kinase	EIF2AK2	0.30633	-0.0276031	0.0424671	-0.0564718	-1.31177	-0.61982	-0.618649	-0.575134	0.0358639	-1.68	-1.54646	-3.61229	0.0241237	0.0569027	-2.38665
Q9UHV9	Prefoldin subunit 2	PFDN2	1.93123	2.14024	1.68025	1.96986	1.86146	1.72129	1.39794	1.83729	1.82103	0.365053	1.29926	1.11369	0.0346168	0.0716232	-0.99124
P50570	Dynamin-2	DNM2	0.813656	0.765076	0.608681	0.640836	0.524635	0.283464	-0.128783	0.0764885	0.363749	-0.116844	-0.0991764	-0.329193	0.00069861	0.00961832	-0.910875
P52895	Aldo-keto reductase family 1 member C2	AKR1C2	-0.206955	-0.967245	-1.43195	-1.12676	-1.97753	-2.21456	-2.89156	-0.88372	-1.63261	-2.49119	-2.74408	-2.69838	0.00828107	0.0352772	-1.77583
Q9Y3A5	Ribosome maturation protein SBDS	SBDS	1.75645	1.59443	1.64825	1.60742	1.06126	0.410385	1.43388	1.6035	1.46544	0.859598	0.543188	0.77717	0.000896349	0.0111788	-0.939725
Q96SB4	SRSF protein kinase 1	SRPK1	-0.851816	-1.37749	-0.548403	-0.38956	-1.06036	-2.56467	-2.65561	-0.694685	-0.589819	-2.78482	-1.78304	-3.20159	0.0266283	0.0610128	-1.66391
Q9NRX1	RNA-binding protein PNO1	PNO1	0.183847	0.339678	0.360121	-0.858804	-0.159311	0.426437	0.443954	0.120619	0.00987625	-0.651316	-0.255611	-0.774046	0.00674968	0.0314054	-0.854873
Q9H2J4	Phosducin-like protein 3	PDCL3	0.407022	0.382357	0.419722	0.935157	0.307436	0.124174	-0.291007	0.24864	0.159367	-0.612646	-0.496796	-0.169689	0.00337647	0.0244164	-0.829411
Q10570	Cleavage and polyadenylation specificity factor subunit 1	CPSF1	-1.62714	-1.0251	-1.12403	-0.30277	-0.978764	-0.872238	-1.01069	-0.981606	-1.13284	-2.1037	-2.32696	-2.53367	0.0090031	0.0358955	-1.06269
Q9BV20	Methylthioribose-1-phosphate isomerase	MRI1	0.283163	0.321737	-0.76318	0.184588	-0.300127	-2.54232	-0.998181	-0.754507	-1.52139	-3.0728	-1.57403	-2.54318	0.0142499	0.0423252	-2.34391
P11234	Ras-related protein Ral-B	RALB	0.275835	0.78614	0.418943	-0.246947	0.422596	0.122759	0.697682	0.356838	0.296129	-0.274464	-0.098896	-0.0494556	0.0189579	0.0495618	-0.634578
P36543	V-type proton ATPase subunit E 1	ATP6V1E1	0.889734	0.840549	0.644569	1.05983	0.878458	0.66659	0.604465	0.589025	0.20747	-0.0498905	0.0433254	-0.616558	0.010374	0.0367007	-0.999325
P05161	Ubiquitin-like protein ISG15	ISG15	0.630785	0.667063	0.734673	1.05944	1.3606	0.830421	0.163957	0.956011	0.619596	-0.589846	-0.398041	-0.166191	0.00109106	0.0121667	-1.0622
Q01650	Large neutral amino acids transporter small subunit 1	SLC7A5	0	0.381941	0.079916	0.111169	0.525652	0.424255	-0.135949	0.0725651	0.189388	-1.72863	-0.830248	-0.886604	0.0141226	0.0424841	-1.30245
Q9Y2X7	ARF GTPase-activating protein GIT1	GIT1	-1.69345	-1.33742	-0.887476	NaN	NaN	NaN	-2.30903	-0.729147	-3.58412	-3.33341	-3.37196	-2.83125	0.00300075	0.0211094	-1.87276
Q86X55	Histone-arginine methyltransferase CARM1	CARM1	-0.975899	-1.08838	-0.496956	-0.0438662	-1.33995	-1.616	-1.77952	-0.369183	-1.4834	-2.13473	-2.01297	-1.62451	0.0108143	0.0374082	-1.07033
Q9H078	Caseinolytic peptidase B protein homolog	CLPB	0.289164	0.222286	-0.406778	-0.155181	-0.384434	-0.898985	-1.76929	-0.165169	-1.02942	-0.463455	-0.91461	-0.664873	0.049666	0.0904099	-0.71587
O00767	Stearoyl-CoA desaturase	SCD	0.947208	1.04636	0.999395	0.423072	0.840815	0.695349	1.33679	0.708836	0.761387	-0.51984	-0.00302696	-0.0149212	0.00242415	0.0189367	-1.17692
Q92917	G-patch domain and KOW motifs-containing protein	GPKOW	-4.06744	-3.12316	-3.50896	-3.97087	-3.12474	-2.66777	-2.98457	-4.42239	-4.0638	-4.48853	-4.42032	-4.50943	0.0302049	0.0685528	-0.90624
O60218	Aldo-keto reductase family 1 member B10	AKR1B10	-0.116001	0	-1.19245	NaN	NaN	-1.09147	-1.01189	-0.124226	-0.750172	-1.55715	-1.61195	-1.42557	0.0461474	0.0855558	-1.0954
Q6NYC1	Bifunctional arginine demethylase and lysyl-hydroxylase JMJD6	JMJD6	-0.726852	-0.748489	-0.340006	-0.639012	-0.300861	-1.15125	-1.61299	-2.01507	-1.22338	NaN	-3.70336	-4.08996	0.000682249	0.00976744	-3.29155
O60568	Multifunctional procollagen lysine hydroxylase and glycosyltransferase LH3	PLOD3	0.114426	-0.380878	-0.20248	0.00744915	-0.281393	-0.452757	-0.700791	0.0859909	-0.254948	-1.17558	-0.68465	-1.26838	0.018728	0.0494437	-0.886557
Q16186	Proteasomal ubiquitin receptor ADRM1	ADRM1	0.988226	0.835625	0.956827	0.724843	1.21973	1.43808	1.0241	0.627455	0.790876	0.00654793	0.0603485	0.384285	0.00360364	0.0251841	-0.776499
Q9H444	Charged multivesicular body protein 4b	CHMP4B	2.15341	2.52304	2.18545	1.26343	2.08698	1.8505	1.85968	1.73898	2.15283	1.70054	1.76894	1.45256	0.0132232	0.0425362	-0.646622
P48507	Glutamate--cysteine ligase regulatory subunit	GCLM	-0.628067	-0.27672	-0.0638905	-0.473353	-1.0888	-0.133015	-0.319768	-0.398321	-0.922607	-1.56206	-1.41662	-1.30085	0.00366132	0.0247376	-1.10361
P11277	Spectrin beta chain, erythrocytic	SPTB	-0.799694	-0.393324	-0.393454	-0.482388	-1.53458	-1.13404	0.910464	-0.968452	-0.741545	-1.21205	-1.03507	-1.11401	0.0150279	0.0434764	-0.591551
O95139	NADH dehydrogenase [ubiquinone] 1 beta subcomplex subunit 6	NDUFB6	0.7841	0.530445	0.640167	0.959752	0.0840263	0.278742	0.684184	-0.00787163	0.811508	-0.340866	0.268589	0.0279961	0.0255071	0.0589957	-0.666331
Q9NRF9	DNA polymerase epsilon subunit 3	POLE3	NaN	-0.631502	-0.334723	-0.818149	-0.825773	-2.23902	-2.18907	-0.434515	-0.482155	-2.0333	NaN	-1.76558	0.019334	0.0503464	-1.41633
Q16563	Synaptophysin-like protein 1	SYPL1	1.55123	0.771212	1.31448	1.12006	1.23217	0.809736	0.713767	1.31189	0.910118	0.598286	0.387077	0.363972	0.0347558	0.0715064	-0.762526
Q7KZI7	Serine/threonine-protein kinase MARK2	MARK2	-1.30296	-1.77022	-1.47307	-1.71022	-1.5018	-1.77448	NaN	-1.47907	-1.70217	NaN	-2.20456	-2.21498	0.0291703	0.0669601	-0.694354
P62857	40S ribosomal protein S28	RPS28	4.28624	4.44818	4.49034	4.36176	4.39951	4.55486	4.5681	4.07698	4.08056	3.69023	3.87345	3.71993	0.00154357	0.0151875	-0.647052
O15212	Prefoldin subunit 6	PFDN6	0.709005	1.07083	0.977543	0.550311	0.460613	1.11726	-1.39612	0.458242	0.92049	-0.896027	0.0308247	-0.216824	0.0126314	0.0415936	-1.2798
Q9BY42	Replication termination factor 2	RTF2	-2.20586	-0.646681	-0.928209	-1.39168	-1.86683	-0.746225	-1.72396	NaN	-1.54189	-2.26813	-3.62557	-3.49491	0.0443635	0.0835176	-1.86929
O43847	Nardilysin	NRDC	-1.66712	-1.47088	-1.70797	-1.858	-1.44041	-1.81891	-2.09068	-1.72089	-1.47694	-2.14307	-2.3953	-2.13031	0.00580586	0.0293868	-0.607571
Q8IYS1	Xaa-Arg dipeptidase	PM20D2	-1.00192	-2.3653	-2.36809	-3.2736	-2.6358	-0.000320435	0.641599	-3.30863	-3.01785	-3.59091	-3.38622	-3.9188	0.0231891	0.0550539	-1.7202
Q9H8H0	Nucleolar protein 11	NOL11	-1.17947	NaN	-1.00257	-0.8289	NaN	NaN	-2.40949	-0.954477	-1.66488	-1.70099	-2.07659	-1.90591	0.0139141	0.0426011	-0.803476
Q9UKX7	Nuclear pore complex protein Nup50	NUP50	-0.0619106	-0.240917	0.14119	-0.40055	-0.153568	-0.534418	-1.75752	-0.188862	0.197289	-1.29218	-0.605558	-1.26144	0.0160995	0.0456561	-0.999181
P61758	Prefoldin subunit 3	VBP1	1.00437	0.850004	0.245161	0.434396	0.54245	0.0850582	-0.67587	0.0439205	0.684067	-0.63228	-0.415625	-0.384146	0.00854923	0.0359126	-1.1772
P82970	High mobility group nucleosome-binding domain-containing protein 5	HMGN5	-0.68107	-0.252958	-0.673468	0.0728865	-1.657	NaN	-1.96731	-0.363165	-0.457329	-2.31497	NaN	-3.00115	0.00663135	0.0316621	-2.12222
Q14997	Proteasome activator complex subunit 4	PSME4	-1.19382	-1.38975	-1.86204	-1.83199	-1.43513	-1.24924	-1.13632	-1.51123	-2.02318	-2.59502	-2.39317	NaN	0.0321533	0.0693033	-1.01223
O60869	Endothelial differentiation-related factor 1	EDF1	1.1229	1.78335	1.5464	1.42622	1.6598	1.7984	1.73186	1.33224	1.28417	0.779575	0.934374	0.905235	0.0372109	0.0734354	-0.611155
Q9UNL2	Translocon-associated protein subunit gamma	SSR3	-0.170927	0.0650826	-0.0766506	-0.146045	NaN	NaN	-0.357049	-0.834784	-0.758028	NaN	-2.87501	-2.48392	0.000599979	0.00857627	-2.61863
Q96BD0	Solute carrier organic anion transporter family member 4A1	SLCO4A1	-3.30964	-2.84581	-2.53996	NaN	-3.08419	-3.03477	-2.67069	-3.28809	-3.16657	-4.24535	-4.93561	NaN	0.0221045	0.0538552	-1.69201
O60925	Prefoldin subunit 1	PFDN1	NaN	0.105972	0.329376	-0.112176	-0.100897	-0.493801	-0.665004	0.204296	-0.204796	-0.845125	NaN	-0.803429	0.0116851	0.0403674	-1.04195
P18827	Syndecan-1	SDC1	0.18355	0.283083	0.475254	0.346425	0.631268	0.388145	0.239549	0.172899	0.0788021	-0.571177	-0.257971	-0.343739	0.00511598	0.0273517	-0.704924
P32321	Deoxycytidylate deaminase	DCTD	-1.35937	-1.64921	-1.34044	-0.568416	-1.09276	-1.51708	-0.88491	-1.47411	-1.20399	-2.35216	-2.10802	NaN	0.0158752	0.0452416	-0.780416
P17568	NADH dehydrogenase [ubiquinone] 1 beta subcomplex subunit 7	NDUFB7	-2.74182	-1.70823	-2.8616	-2.90299	-2.63513	-2.51166	-2.79938	-3.80849	-3.58934	-4.08919	-3.85249	NaN	0.0497299	0.0902078	-1.53362
Q8WV99	AN1-type zinc finger protein 2B	ZFAND2B	-6.33437	-5.38052	-5.78096	-7.26366	-5.52907	-5.2444	-4.65869	-7.56455	-6.1824	-7.38339	-6.98742	-7.4568	0.00988804	0.0363604	-1.44392
P57678	Gem-associated protein 4	GEMIN4	-1.99711	-2.01905	-1.95676	-1.95707	-1.65637	-1.71216	NaN	-1.97017	-2.25309	-2.79489	NaN	-2.35554	0.0385896	0.0742639	-0.58424
Q9C0E8	Endoplasmic reticulum junction formation protein lunapark	LNPK	-2.38794	-2.43191	-2.58014	-2.87979	-2.44714	-1.85036	-2.77687	-2.57161	-2.953	-3.30643	-3.06927	-2.79094	0.0211564	0.0525266	-0.588882
Q9UGP4	LIM domain-containing protein 1	LIMD1	-3.84576	-3.60802	-3.82012	-4.39472	NaN	-2.45699	NaN	-4.3026	-4.25319	NaN	-4.6824	-4.49964	0.00594797	0.0292316	-0.833054
P36639	Oxidized purine nucleoside triphosphate hydrolase	NUDT1	NaN	-1.13633	-1.30197	-1.62071	-1.49287	-2.18369	-2.31159	NaN	-2.33848	NaN	-2.33703	-2.73845	0.0260585	0.0592206	-1.31859
O43709	Probable 18S rRNA (guanine-N(7))-methyltransferase	BUD23	-0.20863	-0.148043	-0.151894	-0.517612	-0.0181084	-0.211946	-0.476186	-0.481962	-0.549627	-2.33251	-1.30914	-1.36787	0.0107047	0.0373826	-1.50032
Q9NUQ3	Gamma-taxilin	TXLNG	-1.68845	-2.13471	-2.15624	-2.24691	-1.967	-1.96234	-2.09709	-2.40809	-2.4861	-3.07939	-2.64676	-3.03139	0.0106661	0.0373567	-0.926048
P63165	Small ubiquitin-related modifier 1	SUMO1	-0.262009	-0.0404148	0.152687	0.0771494	-0.166405	-0.149378	NaN	-0.079834	0.0846443	-0.498093	-0.667103	-0.767803	0.0142945	0.0422463	-0.594421
Q9BV40	Vesicle-associated membrane protein 8	VAMP8	-0.929262	-0.322439	-0.646563	-2.52351	0.102261	-1.4108	-0.717149	NaN	-1.44324	-2.93813	-3.31303	-2.77716	0.000551439	0.00911712	-2.37669
Q9Y4P1	Cysteine protease ATG4B	ATG4B	-2.36643	-2.37791	-2.39996	-2.28795	-2.46942	-3.27269	-2.7132	-2.71079	-2.56132	-3.36561	-3.42667	-2.99922	0.00274128	0.0204677	-0.882401
Q68CQ4	U3 small nucleolar RNA-associated protein 25 homolog	UTP25	-2.12395	-2.27092	-2.42717	-2.87473	-2.62957	-2.16603	-2.05381	-2.47887	-2.77729	-3.16191	-2.86763	-3.20679	0.00428113	0.0266364	-0.804761
P62760	Visinin-like protein 1	VSNL1	-0.0769577	0.428493	0.145639	-0.152377	0.0147018	-0.326523	-0.713441	-0.430964	-0.267134	-1.04313	-0.540413	-1.94479	0.0370389	0.0734994	-1.34184
O15264	Mitogen-activated protein kinase 13	MAPK13	-1.32666	-1.96466	-1.4829	-1.8176	-1.62372	-1.7558	NaN	-1.60225	-1.47758	-2.48773	-2.67124	-2.19229	0.022369	0.0550061	-0.859013
Q6GMV2	Histone-lysine N-trimethyltransferase SMYD5	SMYD5	-2.20706	-1.83673	-2.04313	-1.98741	-2.40368	-2.46786	-2.00075	-1.79559	-2.01458	-2.37765	-2.91985	-2.94317	0.0282625	0.0644482	-0.717916
Q8ND24	RING finger protein 214	RNF214	NaN	-1.6668	-1.83644	-2.79855	-1.99291	-1.97876	-2.46889	-2.04911	-2.59614	-2.60934	-2.40572	-2.53681	0.00456995	0.0268608	-0.765669
Q13257	Mitotic spindle assembly checkpoint protein MAD2A	MAD2L1	0.385269	-0.381687	0.263916	-0.399957	0.268839	-0.190323	-0.412328	-0.238293	-0.375963	-1.23761	-1.15394	-1.90536	0.0106384	0.0375209	-1.52147
Q15800	Methylsterol monooxygenase 1	MSMO1	-0.276197	-0.721178	-0.56415	-0.774327	-1.06246	-1.49269	-0.605229	-0.628616	-0.343056	NaN	-1.40235	-1.3291	0.015736	0.0455631	-0.845214
Q99808	Equilibrative nucleoside transporter 1	SLC29A1	-1.29589	-1.36805	-2.17696	-2.30009	-2.44079	-1.0426	-2.34761	-2.89155	-1.4134	-2.78746	-3.63344	NaN	0.0452998	0.0846179	-1.59682
Q9GZR2	RNA exonuclease 4	REXO4	-2.18233	-1.94481	-1.78578	-2.06439	-2.20459	-2.32339	NaN	-2.17693	-1.86645	-2.80317	-2.52676	NaN	0.0312414	0.069585	-0.693989
Q9BUT9	MAPK regulated corepressor interacting protein 2	MCRIP2	-2.59924	-2.43997	-2.26222	-2.9912	-2.02758	-2.35623	-2.46231	-2.66641	NaN	-3.20676	NaN	-3.06318	0.014316	0.0420892	-0.701163
O15530	3-phosphoinositide-dependent protein kinase 1	PDPK1	-2.37494	-2.01924	-2.10114	-2.59922	NaN	-2.3852	-4.29268	-4.34063	-2.96722	-3.0572	-3.04809	-2.55851	0.021312	0.0530938	-0.72283
Q9BXS5	AP-1 complex subunit mu-1	AP1M1	-2.16206	-2.11491	-1.86698	-2.66111	-1.77472	-2.62086	-2.84286	-2.2409	NaN	-2.86361	-2.84568	-2.66593	0.00259638	0.0194098	-0.743757
Q8WYA6	Beta-catenin-like protein 1	CTNNBL1	-2.17188	-1.40891	-1.57396	-2.70399	-1.83075	-1.31245	-1.1028	-1.67981	-1.79751	-3.93429	-3.39173	-3.62356	0.00231627	0.0186496	-1.93161
Q9Y294	Histone chaperone ASF1A	ASF1A	-2.44342	-1.91786	-1.84021	-2.30913	-2.08874	-2.0944	-2.10489	-2.25886	-2.44217	-2.68073	-2.51702	-3.03753	0.0498653	0.0902143	-0.67793
Q96IJ6	Mannose-1-phosphate guanyltransferase alpha	GMPPA	-2.13094	-2.44228	-2.02911	-2.51922	-2.16237	-2.57417	-2.85254	-2.02569	-2.53611	-2.74365	-2.97854	-2.85106	0.00973958	0.0364818	-0.656973
Q92968	Peroxisomal membrane protein PEX13	PEX13	-3.24705	-3.65115	-3.7845	-4.08934	-3.57829	NaN	NaN	-3.58735	-3.85398	-4.57683	-4.0926	-4.163	0.0316831	0.06925	-0.716578
Q8NEZ5	F-box only protein 22	FBXO22	0.718164	0.628899	0.45019	0.530974	0.526499	0.120943	0.43469	0.332853	0.0736427	-0.540497	-0.560509	-0.324677	0.000596875	0.00864957	-1.07431
P02748	Complement component C9	C9	1.82695	2.5316	2.21985	0.826478	1.28193	1.75368	1.92507	1.77179	1.69094	0.877432	1.0498	0.91613	0.00408795	0.02652	-1.24501
Q8N806	Putative E3 ubiquitin-protein ligase UBR7	UBR7	-1.95042	-2.27036	-2.46639	-2.59593	-2.0276	NaN	-2.58285	-2.43095	-2.39207	-2.87701	NaN	-2.84133	0.0479151	0.087882	-0.630108
Q9HC98	Serine/threonine-protein kinase Nek6	NEK6	3.88103	3.25377	3.53829	4.06954	3.15099	3.51743	3.19465	3.5225	3.81172	2.83047	2.87679	2.93603	0.0212159	0.0527825	-0.676596
Q9H6R6	Palmitoyltransferase ZDHHC6	ZDHHC6	-1.72434	-1.26555	-1.5867	-1.60033	NaN	-1.23919	NaN	-1.38713	-1.29517	-2.15488	NaN	-2.64688	0.0409666	0.0782954	-0.875352
P45379	Troponin T, cardiac muscle	TNNT2	-0.130154	-0.424707	-0.134922	-0.224488	-0.471712	-0.673994	-1.16276	-0.64398	-0.73851	-1.13987	-0.611692	-0.776819	0.0290397	0.0669337	-0.612867
Q6UX27	V-set and transmembrane domain-containing protein 1	VSTM1	-3.42712	-3.40124	-3.05983	-3.86876	-3.20129	NaN	-3.36801	-3.54632	-3.63251	-4.21908	-4.16743	-4.03783	0.00288949	0.0202231	-0.845386
Q7Z2K8	G protein-regulated inducer of neurite outgrowth 1	GPRIN1	-0.404024	-0.960726	-1.28962	-0.633826	NaN	-0.990597	-1.04865	-0.913008	-1.04501	-1.72679	-2.82721	-2.11885	0.0315512	0.0695274	-1.33949
