# Supplementary material for: Targeting the AKT/mTOR pathway attenuates the metastatic potential of colorectal carcinoma circulating tumor cells in a murine xenotransplantation model
Source: Mol Oncol. 2025 Mar 25;19(10):2882–904. doi: 10.1002/1878-0261.70024 (PMC12515692; doi:10.1002/1878-0261.70024)
Supplement: Supplementary file 8 — Table S2. Table of t‐test significant (P < 0.05) and differentially regulated (1.5 or −1.5‐fold) phospho‐proteins. [file MOL2-19-2882-s001.xlsx]

## Sheet: Phosphoproteome_AKT1 KD vs SCR
Protein information					Protein Abundance												Students T-Testing
Peptide Sequence	Protein IDs	Protein names	Gene names	Modifications	SCR(1)	SCR(2)	SCR(3)	AKT1_KD(1)	AKT1_KD(2)	AKT1_KD(3)	AKT2_KD(1)	AKT2_KD(2)	AKT2_KD(3)	AKT2_AKT1_KD(1)	AKT2_AKT1_KD(2)	AKT2_AKT1_KD(3)	p-value between AKT1 KD and SCR	q-value between AKT1 KD and SCR	Log2 mean difference between AKT1 KD and SCR
[R].SDEGQLSPATR.[G]	Q15149	Plectin	PLEC	1xPhospho [S7(100)]	-3.45688	-2.48113	-3.691	0.915829	2.46943	2.4283	2.8304	2.09985	2.4573	3.03876	2.87756	2.71419	0.00123126	1	5.14753
[R].KTGSYGALAEITASK.[E]	O14974	Protein phosphatase 1 regulatory subunit 12A	PPP1R12A	1xPhospho [S4(100)]	0.314557	-3.84866	-3.92487	1.00868	2.0974	2.21919	0.89272	1.73012	1.68956	2.7194	2.68026	2.7978	0.0426511	1	4.26141
[R].SSPSLSDSYSHLSGRPIR.[K]	O75420	GRB10-interacting GYF protein 1	GIGYF1	1xPhospho [S1(90.9)]	-3.05462	-3.59658	-4.15046	0.836456	0.460407	0.507869	0.473279	0.980948	0.30097	0.528938	0.0952263	1.01147	0.000239896	1	4.20213
[R].LGTTPSVYGGAGGR.[G]	P35900	Keratin, type I cytoskeletal 20	KRT20	1xPhospho [S6(100)]	-3.11608	-3.24988	-2.9175	0.476763	1.17697	1.35802	0.387664	0.905976	1.20288	3.46987	3.72749	3.52872	0.000136892	1	4.0984
[R].AGDPGEMPQSPTGLGQPK.[R]	Q9UIF9	Bromodomain adjacent to zinc finger domain protein 2A	BAZ2A	1xPhospho [S10(93.6)]	-3.15063	-3.24448	-3.42513	2.34875	0.152063	-0.103822	-0.81075	0.491445	-0.550404	-1.53091	-0.948917	-2.83814	0.00649808	1	4.07241
[R].KSSTVATLQGTPDHGDPR.[T]	Q8IVT2	Mitotic interactor and substrate of PLK1	MISP	1xPhospho [S/T]	-3.12036	0.195385	-3.45375	1.2176	1.58963	1.65945	1.78357	1.71285	1.83134	3.06649	3.01483	3.2345	0.0368463	1	3.61514
[K].KLHVSTINLQK.[A]	P42345	Serine/threonine-protein kinase mTOR	MTOR	1xPhospho [S5(99.6)]	-3.71922	-2.77936	-3.65752	-0.812174	0.441332	0.962396	-0.263144	0.441297	0.534391	1.3201	1.11275	1.46577	0.00414421	1	3.58255
[R].SLSPVAAPPLREPR.[A]	Q8NDT2	Putative RNA-binding protein 15B	RBM15B	1xPhospho [S3(99.9)]	-3.09702	-3.2395	-3.08471	-0.320026	0.832895	0.71758	-0.0251131	1.16679	1.22644	1.00936	1.27481	1.88304	0.000658797	1	3.55056
[K].HSLPSGLGLSETQITSHGFDNTK.[E]	P53367	Arfaptin-1	ARFIP1	1xPhospho [S5(100)]	0.145038	-3.3868	-3.04164	0.500029	1.85673	1.41682	1.09639	1.47595	1.08636	3.01966	2.78891	2.66755	0.0483282	1	3.35233
[K].RHSYAGEQPETVPYLLLNR.[A]	Q5T0W9	Protein FAM83B	FAM83B	1xPhospho [S3(100)]	-4.27894	-3.80384	-3.05289	-0.262508	-0.312069	-0.651052	-0.699714	-0.160045	-0.45496	-0.803577	-1.1236	-0.410295	0.000937185	1	3.30335
[R].KVFSPVIR.[S]	Q96RK0	Protein capicua homolog	CIC	1xPhospho [S4(100)]	-3.00339	-2.65621	-3.27746	-0.445236	0.546297	0.711287	0.169152	0.185136	0.851957	1.45629	1.29612	1.08159	0.0012895	1	3.2498
[R].SSLGSLQTPEAVTTR.[K]	Q7Z2W4	Zinc finger CCCH-type antiviral protein 1	ZC3HAV1	1xPhospho [S/T]	-3.54986	-2.94779	-3.5601	-1.02436	0.369732	0.2287	-0.698596	-0.567969	-0.690262	-0.204874	-0.322353	-0.353524	0.00274448	1	3.21061
[R].LQAKESPQR.[K]	Q15061	WD repeat-containing protein 43	WDR43	1xPhospho [S6(100)]	1.0283	-2.24214	-1.66881	2.33645	2.48027	1.80907	2.4888	2.67054	2.60537	0.746031	2.30944	1.64925	0.0368943	1	3.16948
[R].GLLSNHTGSPR.[S]	Q13111	Chromatin assembly factor 1 subunit A	CHAF1A	1xPhospho [S9(99.9)]	-3.07372	-2.98319	-3.00224	-0.873219	0.331947	0.960849	1.08384	0.426373	-3.77013	-0.186506	-0.0604725	-0.0529222	0.00422184	1	3.15958
[R].GSPVPPVPER.[R]	Q6ZRV2	Protein FAM83H	FAM83H	1xPhospho [S2(100)]	-3.37343	-3.59712	-4.46091	-2.09422	-0.387047	0.409167	0.844151	-1.03878	-1.0691	0.752209	0.388371	-0.338452	0.0182381	1	3.11979
[R].EEQRSPFNDRFPLK.[R]	O94913	Pre-mRNA cleavage complex 2 protein Pcf11	PCF11	1xPhospho [S5(100)]	-3.46196	-3.92325	-3.48926	-0.300545	-0.294695	-1.07065	-1.64859	-0.42513	-0.574598	-3.47738	-2.91578	-0.84114	0.000500266	1	3.06953
[R].LYNSEESRPYTNK.[V]	Q9NYV4	Cyclin-dependent kinase 12	CDK12	1xPhospho [T11(100)]	-4.50576	-2.81714	-3.32722	-0.353207	-0.791945	-0.324325	0.319777	-0.273528	-0.0707264	-2.89998	-0.400749	-0.131976	0.00423852	1	3.06022
[R].SYSPDGKESPSDKK.[S]	P43243	Matrin-3	MATR3	1xPhospho [S3(99.9)]	-1.05361	-2.95874	-1.72567	1.91371	0.842363	0.571858	1.53149	-0.261905	1.61441	-2.27417	-1.64611	2.27979	0.0120046	1	3.02198
[K].KSSGEIVYCGQVFEKSPLR.[V]	Q02543	60S ribosomal protein L18a	RPL18A	1xCarbamidomethyl [C9];1xPhospho [S16(100)]	-2.9141	-3.28358	-2.4571	0.0511398	0.406233	-0.126712	-0.638844	0.0646009	-0.182327	-0.504515	-0.689054	-0.0504484	0.000468561	1	2.99515
[R].SKSISSSNPDLAVAPGSVDDEVSR.[I]	Q96HP0	Dedicator of cytokinesis protein 6	DOCK6	1xPhospho [S]	-3.72997	-3.37276	-2.98833	-1.21453	0.449745	-0.522361	-0.370099	-3.53642	-0.33136	-3.04825	-2.95377	-1.65226	0.0051321	1	2.93464
[K].VTGTEGSSSTLVDYTSTSSTGGSPVRK.[S]	Q7Z6E9	E3 ubiquitin-protein ligase RBBP6	RBBP6	1xPhospho [S23(97.9)]	-2.9918	-3.46584	-2.9849	-0.986185	-0.0677242	0.280513	0.183824	0.597939	-0.335197	-3.47647	0.782413	-4.28003	0.00213608	1	2.88971
[K].ELSLKASPLR.[S]	Q86W50	RNA N6-adenosine-methyltransferase METTL16	METTL16	1xPhospho [S7(100)]	-2.87155	-3.17485	-3.22628	-1.38882	0.128246	0.580869	-0.0781183	0.167399	0.123051	0.445869	0.207218	0.629254	0.00911791	1	2.86433
[R].DLQSPDFTTGFHSDKIEAK.[V]	Q9P2D0	Inhibitor of Bruton tyrosine kinase	IBTK	1xPhospho [S4(100)]	-3.60157	-3.17651	-0.946384	-0.0363197	0.761467	0.055459	-0.011035	1.02115	0.689434	0.192856	0.191566	0.496369	0.0301517	1	2.83502
[K].SPVGSGAPQAAAPAPAAHVAGNPGGDAAPAATGTAAAASLATAAGSEDAEK.[K]	P16989	Y-box-binding protein 3	YBX3	1xPhospho [S1(99.1)]	1.10804	-2.22729	-0.649696	2.17763	2.54403	1.93642	2.52047	2.0306	1.57047	2.17778	2.1142	0.764745	0.0455502	1	2.80901
[K].EGLRPGDTTSTFCGTPNYIAPEILR.[G]	P41743	Protein kinase C iota type	PRKCI	1xCarbamidomethyl [C13];1xPhospho [T11(84.7)]	-0.0927744	-2.75897	-3.19362	0.666748	0.91234	0.790446	0.511931	1.18301	1.10899	1.65835	1.5815	2.10855	0.0447418	1	2.80497
[R].DATNRSPTQIVK.[M]	A7KAX9	Rho GTPase-activating protein 32	ARHGAP32	1xPhospho [T/S]	-1.98709	-3.83304	-2.40007	-0.503191	-0.0823803	0.682775	0.905637	-0.060092	0.605127	0.760315	0.629366	1.22895	0.0135694	1	2.77247
[K].VIYSQPSAR.[S]	Q9Y624	Junctional adhesion molecule A	F11R	1xPhospho [S7(99.9)]	-3.86386	-4.29723	-4.36656	-3.07282	-0.568203	-0.661334	-0.349093	-2.93726	-0.88162	0.26935	0.0828209	-0.154088	0.0303704	1	2.74176
[K].GSEGYLAATYPTVGQTSPR.[A]	P21359	Neurofibromin	NF1	1xPhospho [T/S/Y]	-4.45204	-3.36113	-3.90496	-2.74821	-0.551477	-0.299642	-0.471282	-1.03897	-0.903023	-1.12046	-1.46862	-0.877658	0.0321064	1	2.70627
[K].HGAPSPSHPISAPQAAAAAALR.[R]	P35658	Nuclear pore complex protein Nup214	NUP214	1xPhospho [S5(99.1)]	-4.35321	-3.45125	-3.43456	-1.37384	-1.15579	-0.607203	-1.01736	-0.911002	-0.744926	-1.02204	-1.09954	-1.15896	0.00206284	1	2.70073
[R].RTQSLSALPK.[E]	Q96RK0	Protein capicua homolog	CIC	1xPhospho [S4(97.3)]	-3.88606	-1.86471	-1.23146	-0.63307	0.528482	1.22292	0.660829	0.791762	1.11754	1.54608	1.34628	1.34251	0.0491046	1	2.70019
[K].IVDSPEKLK.[N]	Q9BZD4	Kinetochore protein Nuf2	NUF2	1xPhospho [S4(100)]	-2.33884	-2.87226	-3.93003	-0.60495	-0.167467	-0.400769	-0.0323915	-3.07072	0.37192	-0.683029	-2.74876	-0.0557032	0.00538611	1	2.65598
[R].KVSIVSKPVLYR.[T]	Q9NRY4	Rho GTPase-activating protein 35	ARHGAP35	1xPhospho [S3(100)]	-3.34707	-3.05905	-2.22803	-0.587454	-0.279596	0.0439692	0.00539875	0.286248	-4.43327	1.24113	1.07581	1.19112	0.00241734	1	2.60369
[R].NAENAIEALKEYEPEMGK.[V]	P16615	Sarcoplasmic/endoplasmic reticulum calcium ATPase 2	ATP2A2	1xPhospho [Y12(100)]	-0.414456	-2.80579	-2.8026	0.628826	-0.0105991	0.945945	0.627639	-0.50192	-0.572018	-0.430197	-0.251465	-0.751365	0.0401932	1	2.529
[R].ALSRQLSSGVSEIR.[H]	P04792	Heat shock protein beta-1	HSPB1	1xPhospho [S]	-4.25561	-3.6134	-3.26243	-1.81721	-1.46171	-0.408732	-0.100636	0.420701	0.465023	-1.69131	-1.03705	0.944196	0.00843203	1	2.48127
[R].TVSPSTIR.[D]	Q96JH7	Deubiquitinating protein VCPIP1	VCPIP1	1xPhospho [S3(99.2)]	-1.10008	-3.17182	-1.08631	-0.192436	1.08001	1.19078	1.16242	1.20121	1.46176	2.27826	1.96617	2.236	0.0394466	1	2.47886
[R].TASFSESRADEVAPAKK.[A]	P53396	ATP-citrate synthase	ACLY	1xPhospho [S3(100)]	-1.35167	-3.97681	-3.19293	-0.36788	-0.2624	-0.570893	-0.240249	0.116038	-0.0664597	-3.03185	-1.67019	0.92382	0.0356919	1	2.44008
[K].SSSEAKPTSLGLAGGHK.[E]	Q96RK0	Protein capicua homolog	CIC	1xPhospho [S/T]	-2.76886	-4.31307	-4.15798	-1.3463	-2.52485	-0.0623846	0.528239	-3.26891	-3.87811	0.569136	0.249847	-0.567262	0.0478982	1	2.43546
[R].SLPNLSR.[T]	Q9P270	SLAIN motif-containing protein 2	SLAIN2	1xPhospho [S1(100)]	-3.43116	-2.92841	-3.73061	-2.12417	-0.228222	-0.452617	-3.53701	-0.610198	-0.933912	-0.570101	-1.41895	-2.79014	0.0194192	1	2.42839
[K].QITMEELVR.[S]	Q15149	Plectin	PLEC	1xOxidation [M4];1xPhospho [T3(100)]	-3.9481	-3.61433	-3.79745	-2.47111	-0.56324	-1.13677	-3.72716	-3.20452	-2.86529	-0.985344	-3.27002	-2.714	0.0139246	1	2.39626
[K].AQSVSPVQAPPPGGSAQLLPGK.[V]	Q96RK0	Protein capicua homolog	CIC	1xPhospho [S3(99.9)]	-3.96272	-1.44053	-3.0388	-0.86899	-0.0377007	-0.391711	-3.49171	0.0939264	-0.0561275	-0.154076	0.0897675	0.244809	0.0372136	1	2.38122
[R].DLLAEQQPHHLATAVPLTPR.[V]	Q7L9B9	Endonuclease/exonuclease/phosphatase family domain-containing protein 1	EEPD1	1xPhospho [T18(100)]	-3.74782	-2.92744	-2.66896	-1.17925	-0.645231	-0.421296	-1.23008	-0.637309	-0.84445	-0.320486	0.257584	0.0438986	0.00391884	1	2.36615
[K].AGTFIAPPVYSNITPYQSHLRSPVR.[L]	Q6PJG2	Mitotic deacetylase-associated SANT domain protein	MIDEAS	1xPhospho [S/T/Y]	-2.95128	-3.70126	-3.51932	-1.24259	-1.35131	-0.479848	-0.0671263	0.327348	-0.632177	0.47308	0.535597	1.25717	0.00263911	1	2.36604
[R].RLGSVEAPK.[T]	P46087	Probable 28S rRNA (cytosine(4447)-C(5))-methyltransferase	NOP2	1xPhospho [S4(100)]	-2.90245	-2.31174	-3.32984	-1.0626	-0.278055	-0.188331	0.000184059	-1.02151	0.104731	-0.255934	-0.454962	-3.58126	0.00447794	1	2.33834
[K].NSTTLPR.[M]	P50552	Vasodilator-stimulated phosphoprotein	VASP	1xPhospho [T4(99.2)]	-0.947835	-2.59007	-1.31921	0.143265	0.55513	1.45548	1.16216	0.650258	1.17134	2.34673	1.7851	1.60501	0.0206999	1	2.337
[R].GNLLHFPSSQGEEEKEKLEGDHTIR.[Q]	Q12888	TP53-binding protein 1	TP53BP1	1xPhospho [S9(87.1)]	-1.18015	-2.78121	-3.44674	0.497849	-0.173391	-0.886964	-2.7156	-0.306178	-0.055191	-0.624573	-0.185043	-0.127044	0.0434099	1	2.28186
[R].NLSSTTDDEAPR.[L]	O00515	Ladinin-1	LAD1	1xPhospho [S3(99.9)]	-2.9616	-2.86317	-2.8409	-1.02477	0.180841	-1.05381	-0.308145	-0.27489	-0.173433	0.172176	-1.35829	-0.625361	0.00524918	1	2.25597
[K].HLSPYATLTVGDSSHK.[T]	Q9BSJ8	Extended synaptotagmin-1	ESYT1	1xPhospho [S3(100)]	-3.48627	-3.70028	-2.90104	-1.8237	-0.630388	-0.899163	-1.12687	-0.959296	-0.561281	-0.935104	-5.25075	-0.553121	0.00659848	1	2.24478
[K].LPIAHTPPPPPAPPLPLPEDPGTLSAER.[R]	Q96JP2	Unconventional myosin-XVB	MYO15B	1xPhospho [T6(100)]	-3.87265	-3.79874	-3.45513	-2.17833	-1.00319	-1.28571	-1.37675	-2.11492	-1.1138	-0.260529	0.137728	-0.38918	0.00415101	1	2.21976
[R].SDSVSASER.[A]	O43719	HIV Tat-specific factor 1	HTATSF1	1xPhospho [S3(100)]	-4.49363	-3.48992	-4.34666	-1.95707	-2.03177	-1.82542	-0.493714	-2.81087	-2.26261	-3.68541	-0.964794	-2.32148	0.00242363	1	2.17198
[K].QESCSPHHPQVLAQQGSGSSPK.[A]	Q8N1G0	Zinc finger protein 687	ZNF687	1xCarbamidomethyl [C4];1xPhospho [S]	-3.5461	-3.74836	-4.18332	-2.38054	-0.964415	-1.62158	-3.79002	-3.21491	-3.91253	-1.1936	-1.43166	-0.259484	0.00852163	1	2.17042
[R].SSSLCR.[S]	Q9P246	Stromal interaction molecule 2	STIM2	1xCarbamidomethyl [C5];1xPhospho [S3(99.9)]	-2.94822	-3.56317	-4.34768	-2.47104	-1.31934	-0.617755	-0.378047	-0.955388	-0.855446	-1.65762	-0.979017	-2.96818	0.0333803	1	2.15031
[R].RLSAPLPSSCGDPEK.[Q]	Q96EP0	E3 ubiquitin-protein ligase RNF31	RNF31	1xCarbamidomethyl [C10];1xPhospho [S3(100)]	-3.13676	-2.76786	-1.5053	-0.808834	-0.0334969	-0.248897	-0.223899	-0.329373	-3.77136	-0.10688	-0.0225677	0.324737	0.0181113	1	2.10623
[R].ESYDAPPTPSGAR.[L]	Q96S55	ATPase WRNIP1	WRNIP1	1xPhospho [T/S/Y]	-3.99116	-2.35719	-2.16089	-1.14774	-0.553949	-0.521848	-0.237206	-0.560424	-0.251984	-0.43244	-0.545845	-0.548509	0.0270777	1	2.09523
[K].IAASSSFR.[S]	Q99961	Endophilin-A2	SH3GL1	1xPhospho [S6(99.5)]	-3.04502	-2.33343	-2.4198	-1.62762	0.138956	-0.061511	-0.420461	-0.955199	-0.31679	0.989969	-0.347836	0.0193357	0.0257961	1	2.08269
[R].TYSAPAINAIQGGSFESPKK.[E]	Q9H4L5	Oxysterol-binding protein-related protein 3	OSBPL3	1xPhospho [S3(89.6)]	-1.76973	-2.70714	-3.41599	-1.24932	-0.139439	-0.322757	-0.352876	-0.900796	-0.207331	-0.318604	-0.467567	0.762868	0.0247515	1	2.06045
[R].RSPTVEPSTLPR.[E]	Q9BY89	Uncharacterized protein KIAA1671	KIAA1671	1xPhospho [S/T]	-3.47546	-3.83575	-3.24715	-2.85527	-0.847836	-0.688834	-0.181157	-3.14501	-0.673124	-0.3689	-0.899065	-2.19717	0.0457829	1	2.05547
[K].TALPAQSAATLPAR.[T]	Q01082	Spectrin beta chain, non-erythrocytic 1	SPTBN1	1xPhospho [T10(100)]	-2.64233	-3.17217	-3.74036	-1.70022	-1.02439	-0.698871	-3.28244	-0.114224	-0.645977	-1.19742	-1.23156	-0.78231	0.00917026	1	2.04379
[R].SPTNSLLK.[H]	Q14106	Protein Tob2	TOB2	1xPhospho [T3(89.8)]	-2.19261	-3.70733	-3.9411	-1.91093	-1.14417	-0.674851	-0.768138	-2.64508	-1.08395	-0.137344	-1.3081	-1.29035	0.0360121	1	2.03703
[R].KSSLVTSK.[L]	O43768	Alpha-endosulfine	ENSA	1xPhospho [S/T]	-3.66553	-3.15435	-3.64499	-1.64036	-1.43364	-1.31071	-0.975795	-1.37537	-0.718365	0.764523	0.872807	-0.356559	0.00046291	1	2.02672
[R].NQLSPVNIHPSYAPSSPSSSNSGSYK.[G]	Q9NX95	Syntabulin	SYBU	1xPhospho [S4(100)]	-3.85273	-3.35195	-3.99797	-2.11333	-1.931	-1.08448	-3.51451	-3.47056	-3.6413	-0.118881	-3.75045	-0.474971	0.00556067	1	2.02461
[R].THPYSPK.[SI]	Q15853	Upstream stimulatory factor 2	USF2	1xPhospho [S5(100)]	-1.22976	-3.03238	-2.4073	-1.01434	-0.0491924	0.44415	0.843614	0.25203	0.581385	0.266098	1.05152	-0.459521	0.0413603	1	2.01669
[K].SPTPKSPPSR.[K]	Q9NVD7	Alpha-parvin	PARVA	1xPhospho [S/T]	-3.38244	-1.7665	-3.65878	-0.913279	-1.24299	-0.630776	0.390992	-1.39105	-0.915956	-2.6321	0.0521622	0.274337	0.0311518	1	2.00689
[R].VTEHGTPKPFR.[K]	Q9NZN5	Rho guanine nucleotide exchange factor 12	ARHGEF12	1xPhospho [T6(100)]	-0.565785	-2.60545	-1.02337	0.56426	0.5839	0.670655	0.809157	-0.187806	0.586859	0.898764	0.788387	0.48714	0.0316909	1	2.00447
[R].ADSGYLFSGSRPPSQVSR.[S]	Q5SNT2	Transmembrane protein 201	TMEM201	1xPhospho [S3(100)]	-3.28488	-4.10359	-3.10476	-2.64599	-1.21261	-0.758174	-1.70891	-1.8781	-1.55955	-1.38162	-1.32484	-2.54931	0.0388008	1	1.95881
[R].LEVSPEAQPTAR.[L]	Q6WKZ4	Rab11 family-interacting protein 1	RAB11FIP1	1xPhospho [S4(100)]	-2.94609	-3.29601	-3.01642	-1.74911	-0.881395	-0.849425	-1.12982	-3.72131	-0.912842	-3.39176	-3.43049	-2.98632	0.0035578	1	1.9262
[R].SGITSPVEK.[R]	O14686	Histone-lysine N-methyltransferase 2D	KMT2D	1xPhospho [S5(99.5)]	-0.81709	-2.38227	-2.79881	-0.145014	-0.0686569	-0.0425596	0.544374	-0.813365	0.361122	0.106878	0.457375	-0.0147047	0.033902	1	1.91398
[R].TRSFGHFPGPEFLDVEK.[T]	Q8IWW6	Rho GTPase-activating protein 12	ARHGAP12	1xPhospho [T/S]	-2.04597	-2.84021	-3.36558	-1.04408	-0.561375	-0.929368	-1.48646	-1.60134	-1.40226	-0.20632	-0.652384	0.139363	0.00969872	1	1.90565
[K].VERPPSPFSMAPQASLPPVPPR.[L]	P22681	E3 ubiquitin-protein ligase CBL	CBL	1xOxidation [M10];1xPhospho [S9(87.8)]	-3.15217	-2.72054	-3.54017	-2.13959	-0.468767	-1.09213	-1.01721	-2.23989	-0.621231	-1.42819	-1.3806	-1.6956	0.0245891	1	1.90413
[R].HPPLYQAGLTPPLSPPK.[S]	Q9ULL5	Proline-rich protein 12	PRR12	1xPhospho [S14(100)]	-1.58643	-3.28499	-3.04391	-0.597216	-0.900181	-0.714967	-1.08071	-0.43419	-0.726204	-0.777199	-1.07585	-0.160354	0.0241365	1	1.90099
[R].STPLASPSPSPGRSPQR.[L]	Q8WYP5	Protein ELYS	AHCTF1	1xPhospho [S10(89.9)]	-0.914029	0.274876	-0.757061	0.90144	1.65949	1.68288	2.12017	1.79328	1.93087	2.35547	1.77579	2.04823	0.014227	1	1.88001
[K].AKSQVFK.[N]	Q5HYK7	SH3 domain-containing protein 19	SH3D19	1xPhospho [S3(100)]	-3.28431	-3.40919	-4.47813	-2.39356	-2.12031	-1.04055	-3.64155	-1.02645	-1.08494	0.116428	0.123749	-0.640821	0.0288174	1	1.8724
[K].FICVTPTTCSNTIDLPMSPR.[T]	P40763	Signal transducer and activator of transcription 3	STAT3	1xOxidation [M17];1xPhospho [S18(100)];2xCarbamidomethyl [C3;C9]	-2.70893	-2.65509	-2.95107	-2.19393	-0.290474	-0.217683	-0.394406	-1.40717	-1.69572	-1.39601	-0.418781	-2.99653	0.0457538	1	1.871
[K].VSTSGPR.[A]	P05787	Keratin, type II cytoskeletal 8	KRT8	1xPhospho [S4(99.2)]	-0.129889	-0.542105	-0.984898	0.502909	1.3987	1.87862	2.00462	1.111	1.50415	0.897493	1.53551	0.429877	0.0185557	1	1.81237
[K].RQSPLPPQK.[K]	Q01105	Protein SET	SET	1xPhospho [S3(100)]	1.28181	0.519135	0.700945	1.94708	2.82261	3.09055	3.15957	2.56092	1.95314	3.48075	2.27691	3.49142	0.0125927	1	1.78612
[R].MDSFDEDLARPSGLLAQER.[K]	Q9Y2W1	Thyroid hormone receptor-associated protein 3	THRAP3	1xOxidation [M1];1xPhospho [S3(100)]	-3.08395	-3.24362	-3.04394	-2.35544	-0.501865	-1.28686	-1.4649	-1.71277	-2.07529	-0.239429	-0.594555	-1.84051	0.0321864	1	1.74245
[K].ASLLHSMPTHSSPR.[S]	O75122	CLIP-associating protein 2	CLASP2	1xOxidation [M7];1xPhospho [S/T]	-3.51222	-3.43217	-3.04971	-2.64294	-1.31775	-0.819949	-0.706256	-0.946935	-1.38269	-0.954651	-3.95143	-2.60015	0.036579	1	1.73782
[K].RESPSPAPKPR.[K]	Q8IYB3	Serine/arginine repetitive matrix protein 1	SRRM1	1xPhospho [S3(100)]	1.9577	0.832512	2.15905	3.3812	3.40238	3.3773	3.67943	3.64142	3.1947	3.17107	4.08513	3.8722	0.0136051	1	1.73721
[K].SLDSEPSVPSAAKPPSPEK.[T]	Q7Z3K3	Pogo transposable element with ZNF domain	POGZ	1xPhospho [S16(100)]	-0.291032	-0.701778	0.12335	0.818111	1.8594	1.63307	1.94256	1.83261	1.70306	1.62365	2.01722	1.98005	0.0120464	1	1.72668
[R].HFTEQWYPVTLPTGSGGSGGMGSGGGGGSGGGSGGK.[G]	Q96PV0	Ras/Rap GTPase-activating protein SynGAP	SYNGAP1	2xPhospho [T/Y/S]	-4.21451	-2.98146	-3.54177	-2.65701	-1.05313	-1.85181	-3.36778	-3.36504	-2.2073	-1.99478	0.206732	-3.73699	0.0418597	1	1.72526
[R].SFLEDTTPAR.[D]	Q3YEC7	Rab-like protein 6	RABL6	1xPhospho [S1(100)]	-3.73525	-3.74291	-3.32682	-2.2765	-1.67106	-1.68196	-1.80583	-3.46532	-3.53942	-2.44636	-4.06561	-3.65051	0.00206925	1	1.72516
[K].EGLGPGDTTSTFCGTPNYIAPEILR.[G]	Q05513	Protein kinase C zeta type	PRKCZ	1xCarbamidomethyl [C13];1xPhospho [T11(75.1)]	-1.84244	-3.33486	-3.21478	-0.925028	-1.18895	-1.13767	-1.75407	-0.6519	-0.515648	-0.114901	0.0638752	0.606393	0.0242436	1	1.71348
[R].SESGSPSAGGHSKPPHSPLVLK.[R]	P01106	Myc proto-oncogene protein		1xPhospho [S]	-3.45615	-2.57509	-3.44472	-2.26641	-1.13453	-0.940879	-0.541451	-0.774251	-0.210957	-0.914692	-1.11034	0.116612	0.0277267	1	1.71138
[K].SATTTPSGSPR.[T]	Q2M2I8	AP2-associated protein kinase 1	AAK1	1xPhospho [S7(89.8)]	-2.55619	-1.74797	-1.27223	-0.818003	-0.131334	0.354428	1.17481	-0.463691	0.121304	-1.19529	0.42351	-0.243417	0.0304702	1	1.6605
[R].SGSSPGLR.[D]	Q9UQ35	Serine/arginine repetitive matrix protein 2	SRRM2	2xPhospho [S3(100);S4(100)]	-3.49576	-2.96532	-3.22135	-2.31076	-1.62082	-0.819076	-1.01327	-1.97358	-1.91674	-1.97427	-3.37435	-2.30227	0.0228816	1	1.64392
[R].GRIEAVASSSLQGLR.[R]	Q9GZU5	Nyctalopin	NYX	1xPhospho [S9(97.3)]	-3.84764	-2.47079	-3.23125	-1.45706	-2.32601	-0.850978	-1.36365	-0.121177	-0.186352	-1.14442	-3.453	0.625188	0.0486759	1	1.63854
[R].AKTPVTLKQR.[R]	P42167	Lamina-associated polypeptide 2, isoforms beta/gamma	TMPO	1xPhospho [T3(100)]	-1.93119	-3.02501	-2.43282	-0.925711	-0.80246	-0.799256	-0.954757	0.623683	0.00157356	-0.770346	-0.985468	-3.81422	0.00706863	1	1.62053
[R].IKTPPK.[R]	Q15910	Histone-lysine N-methyltransferase EZH2	EZH2	1xPhospho [T3(100)]	-3.29762	-3.87576	-4.53866	-2.10049	-2.6965	-2.10797	-0.174949	-6.09465	-4.76506	-3.36131	-4.1302	-3.24046	0.0173226	1	1.60236
[R].ALAAVPSAGSVQR.[V]	Q14160	Protein scribble homolog	SCRIB	1xPhospho [S7(99.4)]	-1.11359	-2.89745	-1.96425	-0.800831	-0.22673	-0.207601	-1.10954	-0.374188	-0.313587	0.428308	0.378088	0.0720663	0.0455032	1	1.58004
[R].LGLGTLSSSLSR.[A]	O95248	Myotubularin-related protein 5	SBF1	1xPhospho [T5(100)]	-2.50389	-3.7843	-3.68229	-2.18779	-1.60883	-1.47834	-2.21607	-1.76904	-1.51832	-1.60419	-1.69604	-1.39345	0.0281712	1	1.56518
[R].GVQKPAGPSTSPDGNSR.[C]	Q86YV5	Inactive tyrosine-protein kinase PRAG1	PRAG1	1xPhospho [S/T]	-3.39801	-3.21974	-3.74993	-2.24895	-1.78944	-1.63872	-1.69571	-1.60125	-1.15053	-2.13205	-2.18415	-2.02928	0.00289761	1	1.56353
[R].THSTSSSLGSGESPFSR.[S]	Q9UGV2	Protein NDRG3	NDRG3	1xPhospho [S3(99.8)]	-1.61146	-2.37522	-2.48134	-0.558693	-0.709543	-0.534242	-0.226237	-0.755271	-0.57901	-0.538731	-0.988564	-0.644246	0.00510425	1	1.55518
[K].SPVDIVTGGISPVR.[D]	P50851	Lipopolysaccharide-responsive and beige-like anchor protein	LRBA	1xPhospho [S1(100)]	-2.46643	-3.80305	-4.09178	-1.8323	-2.09441	-1.78199	-1.91071	-2.16355	-1.7793	-1.4536	-2.12463	-2.76697	0.0383527	1	1.55085
[R].RLSVPR.[D]	P78412	Iroquois-class homeodomain protein IRX-6	IRX6	1xPhospho [S3(100)]	-1.12758	-1.67237	-1.43333	-0.788877	0.101049	0.982928	1.41919	0.255147	0.567898	-0.00769997	0.873125	-0.644572	0.0478169	1	1.50946
[R].SPYSGPK.[F]	Q14498	RNA-binding protein 39	RBM39	1xPhospho [S1(99.7)]	-2.55787	-3.4944	-3.25174	-1.93692	-1.79998	-1.11478	-1.36131	-2.61695	-1.80335	-2.18996	-2.58473	-3.19013	0.0172644	1	1.48411
[R].TAQVPSPPRGK.[I]	Q9UKV3	Apoptotic chromatin condensation inducer in the nucleus	ACIN1	1xPhospho [S6(100)]	-3.73404	-3.09574	-2.65844	-2.4225	-1.20321	-1.42187	-0.802089	-2.31711	-1.56737	-2.26023	-2.06741	-2.25436	0.0387214	1	1.48021
[R].RNSCNVGGGGGGFK.[H]	Q7L2J0	7SK snRNA methylphosphate capping enzyme	MEPCE	1xCarbamidomethyl [C4];1xPhospho [S3(100)]	-2.58848	-2.49104	-3.55788	-1.99191	-1.2532	-0.979236	-0.496947	-1.10356	-0.679285	0.0572662	-0.103481	0.209296	0.0319789	1	1.47102
[K].GILAADESTGSIAKR.[L]	P04075	Fructose-bisphosphate aldolase A	ALDOA	1xPhospho [S11(100)]	-3.84165	-3.67254	-3.60988	-2.64553	-1.22455	-2.84956	-2.6115	-3.85452	-1.02072	-2.78706	-1.28238	-0.576779	0.0465506	1	1.46815
[K].SQAKPGTPGGTGGPAPQY.[-]	P54760	Ephrin type-B receptor 4	EPHB4	1xPhospho [T7(97.8)]	-2.42773	-2.45667	-3.24156	-1.56914	-1.67777	-0.504907	-0.260949	-0.10209	0.225258	-1.36998	-1.27568	-1.18305	0.033739	1	1.45805
[R].SESSDFEVVPK.[R]	Q9Y520	Protein PRRC2C	PRRC2C	1xPhospho [S]	-3.60621	-2.67388	-3.26822	-2.46297	-1.37993	-1.33823	-1.60794	-3.38569	-3.88008	-2.22684	-2.86362	-3.06278	0.0335952	1	1.45572
[R].SFHRSLSSSLQAPVVSTVGMQR.[L]	P35900	Keratin, type I cytoskeletal 20	KRT20	1xOxidation [M20];1xPhospho [S9(94)]	-3.54283	-3.32332	-4.56587	-2.70014	-2.41114	-1.97949	-2.57587	-1.52753	-3.7366	0.17585	0.131237	-1.24266	0.0294886	1	1.44708
[K].FLPISSTPQPER.[R]	Q08AE8	Protein spire homolog 1	SPIRE1	1xPhospho [S/T]	-3.62802	-2.71797	-3.52332	-2.36578	-1.84942	-1.34788	-2.30341	-3.90184	-1.46416	-0.991846	-0.84326	-1.36895	0.0250855	1	1.43541
[K].YLSFTPPEKDGFPSGTPALNAK.[G]	Q13177	Serine/threonine-protein kinase PAK 2	PAK2	1xPhospho [S3(100)]	-1.49926	-1.79242	-2.80578	-0.368776	-0.645235	-0.834247	-1.09601	-0.0412855	-0.255695	-0.262039	0.0151825	1.39418	0.0276172	1	1.4164
[R].AAVQELSSSILAGEDPEER.[G]	P49768	Presenilin-1	PSEN1	1xPhospho [S]	-2.97062	-2.65376	-3.61965	-1.54973	-1.64126	-1.85754	-2.09986	-3.29021	-2.13171	-3.60588	-2.16507	-2.00056	0.00941854	1	1.3985
[K].KPIETGSPK.[T]	Q05519	Serine/arginine-rich splicing factor 11	SRSF11	1xPhospho [S7(100)]	3.01448	3.01865	2.78261	3.88689	4.16881	4.90433	5.86084	4.42919	4.6729	3.72762	5.32135	3.68156	0.0115881	1	1.38143
[K].DTEEPLPVKESDQTLAALLSPK.[E]	P18583	Protein SON	SON	1xPhospho [S20(100)]	-3.76786	-3.92371	-3.95724	-1.72333	-2.75294	-3.08496	-2.98056	-3.26654	-3.26224	-3.204	-2.85383	-2.11199	0.0301911	1	1.36253
[K].ASSPNLHR.[R]	P51956	Serine/threonine-protein kinase Nek3	NEK3	1xPhospho [S3(100)]	-0.347796	-0.457926	-0.829079	0.040863	0.804449	1.57975	2.32189	0.760627	1.03731	0.353304	0.813101	-0.62857	0.0443488	1	1.35329
[K].ILNDLSSDAPGVPR.[I]	P16220	Cyclic AMP-responsive element-binding protein 1	CREB1	1xPhospho [S6(92.8)]	-3.40627	-3.22357	-2.99066	-2.67709	-1.08506	-1.80525	-2.4263	-1.41967	-3.03221	-3.09362	-1.51075	-3.70252	0.0468709	1	1.35103
[R].VSSPLASFLQQQR.[S]	Q8NEV8	Exophilin-5	EXPH5	1xPhospho [S3(90.7)]	-4.50404	-3.73267	-4.55736	-3.22864	-2.76152	-2.81303	-3.53064	-2.30306	-3.88635	-2.20875	-2.87018	-1.99671	0.0120113	1	1.33029
[R].SRTPPSAPSQSR.[M]	Q9UQ35	Serine/arginine repetitive matrix protein 2	SRRM2	1xPhospho [S/T]	2.32652	2.16541	1.5674	3.1543	3.20756	3.55559	4.53786	2.80938	3.12822	2.99917	4.11116	3.51686	0.00810026	1	1.28604
[R].SNSDESNFSEK.[L]	O95999	B-cell lymphoma/leukemia 10	BCL10	1xPhospho [S3(100)]	-1.74152	-3.04084	-2.42163	-1.1429	-1.08023	-1.23977	-1.11339	-1.45641	-1.32492	-1.14547	-1.52226	-1.4277	0.02998	1	1.24703
[K].KLSASSPR.[M]	Q15326	Zinc finger MYND domain-containing protein 11	ZMYND11	1xPhospho [S3(80.2)]	-3.11753	-2.68612	-3.7845	-2.28078	-2.15027	-1.43337	-1.92086	-1.84652	-1.52719	-1.03694	-1.03892	-1.57169	0.0400404	1	1.24124
[R].VASPTSGVKR.[L]	Q9Y4H2	Insulin receptor substrate 2	IRS2	1xPhospho [S3(99.9)]	-1.8242	-3.10996	-2.95205	-1.41802	-1.53411	-1.28777	-1.32654	-0.724719	-0.797575	-0.997143	-1.0221	1.24899	0.0416818	1	1.21544
[K].KPSPQPSSPR.[Q]	O75909	Cyclin-K	CCNK	1xPhospho [S3(76.7)]	-2.91209	-3.09046	-3.72002	-2.23514	-2.04816	-1.9681	-1.10391	-2.01887	-1.76442	-2.21545	-1.8947	-2.84197	0.0108783	1	1.15706
[K].SAAKSPVDIVTGGISPVR.[D]	P50851	Lipopolysaccharide-responsive and beige-like anchor protein	LRBA	1xPhospho [S5(100)]	-2.73549	-3.31335	-2.975	-2.1228	-1.58928	-1.84433	-1.32455	-0.0939684	-0.300289	-2.38149	-1.86239	-1.77063	0.00709705	1	1.15581
[R].TDENIDTPGTPK.[T]	Q6ULP2	Aftiphilin	AFTPH	1xPhospho [T10(99.9)]	-3.08514	-2.89455	-3.03968	-1.33265	-2.46304	-1.78468	-1.35316	-1.93903	-1.47928	-3.34205	-2.42962	-2.3263	0.0263538	1	1.14633
[R].GSPQQIDHAK.[Q]	Q92945	Far upstream element-binding protein 2	KHSRP	1xPhospho [S2(100)]	-3.16593	-3.22491	-3.4814	-2.47233	-2.24136	-1.75405	-1.12946	-2.24654	-2.18824	-2.44106	-1.28882	-1.9207	0.00819207	1	1.13483
[R].STGFTNLGAEGSVFPK.[V]	Q9H3R2	Mucin-13	MUC13	1xPhospho [S1(89.8)]	-3.34483	-3.70633	-3.54455	-2.85404	-2.10463	-2.27664	-2.87284	-2.94315	-3.60329	-0.992798	-1.21674	-1.40068	0.0109239	1	1.12013
[R].SASASHQADIK.[E]	Q14739	Delta(14)-sterol reductase LBR	LBR	1xPhospho [S3(100)]	3.0991	3.36242	3.1506	3.66922	4.253	4.98994	6.03382	4.19285	4.4263	3.3889	4.71815	3.49914	0.0479825	1	1.10001
[R].KRSPSPSPTPEAK.[K]	Q8TAQ2	SWI/SNF complex subunit SMARCC2	SMARCC2	2xPhospho [S3(100);S5(86.8)]	0.0608263	0.986712	0.81809	1.7784	1.45433	1.9285	2.83658	1.3943	1.3475	1.0954	1.37665	0.556764	0.025752	1	1.09853
[R].QAEATRASPPR.[S]	Q5T0Z8	Uncharacterized protein C6orf132	C6orf132	1xPhospho [T5(98.3)]	-3.34833	-3.12128	-3.67804	-2.9116	-2.15214	-1.79412	-1.74614	-2.33159	-1.93128	-3.17253	-2.21511	-1.48897	0.0404067	1	1.0966
[R].HVDSLSQRSPK.[A]	Q9UHD8	Septin-9	SEPTIN9	1xPhospho [S9(98.9)]	0.773496	0.712946	1.37818	2.14233	1.80503	2.18834	2.86876	2.00683	2.16481	1.3382	2.0885	3.54898	0.0111398	1	1.09036
[K].RPAAAAAAGSASPR.[S]	Q96S55	ATPase WRNIP1	WRNIP1	1xPhospho [S12(99.9)]	2.07072	1.81044	1.61572	2.48177	2.77985	3.50007	4.24429	2.64136	2.92833	2.18566	3.243	2.73408	0.0299239	1	1.08827
[R].SKSQDADSPGSSGAPENLTFK.[E]	P55196	Afadin	AFDN	1xPhospho [S/T]	-3.21439	-3.36944	-3.33108	-2.35177	-1.94576	-2.36219	-2.65233	-3.42126	-2.54861	-1.83485	-1.62991	-2.87149	0.0016972	1	1.08507
[K].IDDRDSDEEGASDR.[R]	Q8TDD1	ATP-dependent RNA helicase DDX54	DDX54	1xPhospho [S6(100)]	-0.856046	-0.16452	0.352285	0.929031	0.802568	0.787299	-1.50334	-1.75032	0.318792	-2.86956	-0.769243	-1.37676	0.0395318	1	1.06239
[R].HGSVSADEAAR.[T]	Q9NWW5	Ceroid-lipofuscinosis neuronal protein 6	CLN6	1xPhospho [S3(100)]	0.0820494	-0.0846386	-0.581848	0.676849	0.655445	1.213	2.74602	0.210427	0.525661	1.83914	1.98361	0.865752	0.0181409	1	1.04325
[K].ETSVSKEDTDHEEKASNEDVTK.[A]	O75475	PC4 and SFRS1-interacting protein	PSIP1	1xPhospho [T/S]	-2.83926	-3.51043	-3.18128	-1.87185	-2.51808	-2.02308	-0.867345	-3.21587	-2.2973	-3.18614	-2.29756	-2.75593	0.0194483	1	1.03932
[R].RGSPSAAFTFPDTDDFGK.[L]	Q9ULT0	Tetratricopeptide repeat protein 7A	TTC7A	1xPhospho [S5(82.2)]	-4.07671	-3.27924	-3.44436	-3.04665	-2.08784	-2.56069	-2.47097	-1.93234	-2.91691	-2.33075	-2.70639	-2.09074	0.0483153	1	1.03505
[R].ERGTPPVDPK.[L]	P48634	Protein PRRC2A	PRRC2A	1xPhospho [T4(100)]	-2.19091	-2.55679	-3.12489	-1.66	-1.47564	-1.63889	-1.07307	-1.97649	-1.79127	-1.49414	-2.07784	-1.59011	0.0205433	1	1.03269
[R].YRSPYSGPK.[F]	Q14498	RNA-binding protein 39	RBM39	1xPhospho [S3(100)]	3.71344	3.00858	3.80346	4.24775	4.32961	4.88439	4.99236	4.4813	4.64787	4.06177	4.57502	4.93796	0.0381179	1	0.978758
[K].AYILVTPLK.[S]	Q6P0N0	Mis18-binding protein 1	MIS18BP1	1xPhospho [T6(100)]	-2.7303	-3.02545	-3.12226	-2.29239	-1.93493	-1.71888	-2.42498	-2.30892	-2.28259	-2.62632	-2.16137	-2.68736	0.00879758	1	0.977273
[R].APSGHLAPSPPAFDGELDLQR.[Y]	Q9P2Y4	Zinc finger protein 219	ZNF219	1xPhospho [S9(98.8)]	-3.24244	-4.01962	-3.23149	-2.8378	-2.28735	-2.45827	-2.07033	-1.93724	-2.48775	-2.47538	-1.89529	-1.85763	0.0343461	1	0.970047
[R].NRTPSDVKELVLDNSR.[S]	P39687	Acidic leucine-rich nuclear phosphoprotein 32 family member A	ANP32A	1xPhospho [S5(85.7)]	-3.01624	-3.07494	-3.57679	-2.16685	-2.17113	-2.43136	-3.3819	-2.54457	-2.85096	-4.08707	-2.56532	-4.38739	0.00819293	1	0.96621
[R].HSYAGEQPETVPYLLLNR.[A]	Q5T0W9	Protein FAM83B	FAM83B	1xPhospho [S2(90.4)]	-3.23664	-4.03048	-3.69908	-3.03029	-2.68023	-2.51724	-2.38198	-3.4824	-3.4032	-2.56188	-3.33611	-3.43167	0.0295621	1	0.912816
[R].LAAQLGAPTSPIPDSAIVNTR.[R]	Q9H8Y5	Ankyrin repeat and zinc finger domain-containing protein 1	ANKZF1	1xPhospho [S10(89)]	-3.27777	-3.36848	-2.92827	-2.61716	-2.10938	-2.12936	-2.7134	-3.83833	-1.80412	-2.80801	-2.12248	-3.42256	0.0132116	1	0.906209
[R].KAALSSPR.[S]	Q68E01	Integrator complex subunit 3	INTS3	1xPhospho [S]	-2.77355	-2.57397	-3.15914	-2.17779	-2.06384	-1.56775	-1.30821	-1.69982	-1.43929	-2.07254	-1.92046	-2.29023	0.0240483	1	0.899092
[K].KESVSPEDSEK.[K]	P35251	Replication factor C subunit 1	RFC1	1xPhospho [S5(93.7)]	-3.08017	-3.76443	-3.25911	-2.27659	-2.73129	-2.4631	-2.04538	-3.58888	-3.23028	-3.37397	-2.63376	-3.00807	0.0227372	1	0.877577
[K].SKPIPIMPASPQKGHAVNLLDVPVPVAR.[K]	O00429	Dynamin-1-like protein	DNM1L	1xOxidation [M7];1xPhospho [S10(100)]	-3.14132	-3.63977	-4.10627	-2.83577	-2.75376	-2.76793	-1.99609	-3.02147	-3.45232	-3.01979	-3.30695	-2.85736	0.0393781	1	0.843299
[R].KAASLTEDRDR.[G]	Q04637	Eukaryotic translation initiation factor 4 gamma 1	EIF4G1	1xPhospho [S4(99.2)]	2.72332	2.46618	2.87145	3.26966	3.63997	3.64422	4.44775	3.61256	3.92527	2.31579	3.94625	3.5954	0.00837723	1	0.830969
[R].SGPKPFSAPKPQTSPSPK.[R]	Q01518	Adenylyl cyclase-associated protein 1	CAP1	1xPhospho [S14(98.8)]	4.07842	3.54779	3.98393	5.0215	4.46813	4.39492	5.17564	5.11985	5.06032	5.13913	4.59984	6.89732	0.0417662	1	0.758134
[R].SRSPLHPMSEIPR.[R]	Q9NVW2	E3 ubiquitin-protein ligase RLIM	RLIM	1xOxidation [M8];1xPhospho [S3(90.2)]	-0.533933	-0.410088	-0.635725	-0.0107021	0.282845	0.398761	0.0442686	0.435647	0.574345	0.886112	0.24246	-0.371467	0.00558816	1	0.750216
[R].SVASSQPAKPTK.[V]	Q07157	Tight junction protein ZO-1	TJP1	1xPhospho [S1(100)]	-3.29847	-3.24016	-3.19781	-2.47139	-2.69131	-2.32583	0.0770845	-2.27852	-2.64528	-2.48385	-2.05148	-3.51623	0.00244117	1	0.7493
[R].RNSFSENEK.[H]	Q9HCG8	Pre-mRNA-splicing factor CWC22 homolog	CWC22	1xPhospho [S3(100)]	0.202973	-0.441746	0.127106	0.431799	0.764048	0.933787	1.46798	0.836862	1.02731	-0.376081	0.658417	-0.380511	0.0409966	1	0.7471
[K].GYCPAKSPK.[D]	P51825	AF4/FMR2 family member 1	AFF1	1xCarbamidomethyl [C3];1xPhospho [S7(100)]	-2.66302	-2.48418	-2.69744	-1.8424	-2.16718	-1.6433	-0.236279	-1.69938	-1.56608	-2.35913	-1.32892	-1.61187	0.0117708	1	0.730585
[K].ANSPEKPPEAGAAHKPR.[A]	Q9UFC0	Leucine-rich repeat and WD repeat-containing protein 1	LRWD1	1xPhospho [S3(100)]	1.6447	1.12057	1.55998	2.35136	2.23573	1.84402	3.31877	1.85909	0.829731	1.27788	1.27947	1.02351	0.0348261	1	0.701949
[K].YVDEENSDGETSNHR.[L]	Q8N9T8	Protein KRI1 homolog	KRI1	1xPhospho [S7(100)]	-1.1331	-0.816109	-0.846071	0.0301781	-0.451918	-0.323932	0.867717	-0.469783	-0.0563736	-1.86632	-0.891899	-0.147866	0.0178339	1	0.683202
[R].TASGSSVTSLDGTR.[S]	Q92597	Protein NDRG1	NDRG1	1xPhospho [S3(100)]	-3.14979	-3.0787	-3.33202	-2.50658	-2.43444	-2.62055	-4.83234	-3.15955	-2.57224	-3.56214	-2.58975	-3.49892	0.00199884	1	0.666315
[R].ILSLLEGQK.[I]	P51648	Aldehyde dehydrogenase family 3 member A2	ALDH3A2	1xPhospho [S3(100)]	-3.09618	-3.82265	-3.43927	-2.77864	-2.70336	-2.94495	-3.33388	-2.57732	-2.36821	-2.81255	-2.34012	-2.45382	0.0439201	1	0.643718
[R].RASHTLLPSHR.[L]	Q9UKV3	Apoptotic chromatin condensation inducer in the nucleus	ACIN1	1xPhospho [S3(99.2)]	-1.66593	-1.48915	-1.56502	-0.922775	-1.19497	-0.757049	-0.681104	-1.40607	-1.33933	0.65069	0.561161	0.0383024	0.0110568	1	0.615103
[K].TGTTVPESIHSFIGDGLVKPEALNK.[K]	P42345	Serine/threonine-protein kinase mTOR	MTOR	1xPhospho [S11(99.3)]	-3.12828	-2.86939	-3.17215	-2.53697	-2.32821	-2.50499	-2.79697	-2.14775	-1.8798	-2.18528	-1.96925	-2.16243	0.00636688	1	0.599882
[R].SQSLPTTLLSPVR.[V]	P28290	Protein ITPRID2	ITPRID2	2xPhospho [S3(99.7);S10(100)]	-2.83745	-3.29737	-2.75029	-2.44123	-2.23383	-2.45534	-2.60898	-2.01635	-2.41622	-3.36347	-2.93689	-3.44899	0.0336807	1	0.584907
[R].LLVPLVPDLQDVAQLRSPLPR.[G]	Q9BSJ8	Extended synaptotagmin-1	ESYT1	1xPhospho [S17(100)]	-3.00262	-3.39878	-3.11883	-3.68351	-4.05033	-3.98553	-3.71077	-3.05842	-2.1962	-2.55452	-3.80221	-3.10617	0.0108673	1	-0.733042
[R].VSPATPGPALSDILR.[S]	Q2M2I3	Protein FAM83E	FAM83E	1xPhospho [S11(100)]	-2.73713	-2.57688	-2.99347	-3.50928	-3.60255	-3.93759	-2.48282	-1.3857	-1.28074	-1.82752	-1.63337	-1.30077	0.00679575	1	-0.91398
[K].SPSTDIFDMIPFSPISHQSSMPTR.[N]	Q9UBP9	PTB domain-containing engulfment adapter protein 1	GULP1	1xOxidation [M9];1xPhospho [S1(83.9)]	-3.13372	-2.28243	-2.73787	-3.37015	-3.85669	-3.87303	-3.8658	-2.58569	-2.47108	-4.10695	-3.27845	-4.55712	0.0294967	1	-0.981951
[-].MSPPSPGR.[R]	Q03252	Lamin-B2	LMNB2	1xMet-loss [N-Term];1xPhospho [S5(100)]	-2.48322	-2.79497	-2.54477	-3.63819	-3.55914	-3.81011	-4.357	-4.00239	-2.67864	-3.13717	-3.08897	-2.56956	0.00092298	1	-1.06149
[R].VPLSPLSLLAGPADAR.[R]	Q53ET0	CREB-regulated transcription coactivator 2	CRTC2	1xPhospho [S4(99.7)]	-3.49297	-2.71435	-2.59927	-4.03438	-4.14847	-3.87306	-3.8673	-3.32624	-4.11594	-3.08975	-4.39073	-3.08099	0.0206311	1	-1.0831
[K].IGPPSPGDDEEEAAAAAGAPAAAGATGDLASAQLGGAPNR.[W]	Q02447	Transcription factor Sp3	SP3	1xPhospho [S5(99.5)]	-2.17473	-2.49335	-3.20976	-3.6044	-3.53145	-4.00517	-3.92029	-2.1681	-1.46145	-2.00335	-3.54654	-3.23048	0.0328202	1	-1.08772
[R].GWAPPGPSPSSGALDLLDTPAGLEK.[D]	Q14202	Zinc finger MYM-type protein 3	ZMYM3	1xPhospho [S/T]	-1.97414	-2.52827	-2.97083	-3.17073	-3.6052	-4.02755	-4.76327	-1.95933	-2.34684	-3.42207	-3.90154	-3.15775	0.0431501	1	-1.11008
[R].HREDSDVEMVEDDSRK.[E]	P40692	DNA mismatch repair protein Mlh1	MLH1	1xOxidation [M9];1xPhospho [S5(100)]	-2.398	-2.88003	-2.16536	-3.2206	-3.42739	-4.25653	-4.00432	-1.81389	-2.2198	-3.94611	-3.26471	-2.02438	0.0385816	1	-1.15371
[R].DSDAGSSTPTTSTR.[S]	P51532	Transcription activator BRG1	SMARCA4	1xPhospho [T/S]	-3.14464	-2.59126	-2.00736	-3.71636	-3.57109	-4.05349	-2.63347	-3.69281	-3.4669	-4.6174	-4.90934	-2.41064	0.0285949	1	-1.19923
[R].SILKPSTPIPPQEGEEVGESSEEQDNAPK.[S]	Q9UDY2	Tight junction protein ZO-2	TJP2	1xPhospho [S20(84.8)]	1.98185	0.948097	1.3229	0.551996	0.396343	-0.390666	0.541566	1.45211	0.341927	-0.990852	-0.0374851	0.319278	0.0427067	1	-1.23172
[R].SFDTVIGAGTPPGLAEPLLVVRPK.[D]	Q9H6A9	Pecanex-like protein 3	PCNX3	1xPhospho [T10(99.5)]	-2.68933	-2.35381	-2.16734	-2.87595	-4.10769	-4.12696	-3.74828	-3.5657	-2.97357	-3.66088	-3.25874	-3.42469	0.0420866	1	-1.30004
[K].QLLGLQPISTVSPLHR.[V]	Q9UKK3	Protein mono-ADP-ribosyltransferase PARP4	PARP4	1xGln->pyro-Glu [N-Term];1xPhospho [S12(80.8)]	-2.25752	-2.85118	-2.0214	-4.23922	-3.55101	-3.74349	-3.6012	-2.63658	-3.32084	-2.49223	-2.42016	-1.8322	0.0102237	1	-1.46787
[R].LLLAEDSEEEVDFLSER.[R]	Q14676	Mediator of DNA damage checkpoint protein 1	MDC1	1xPhospho [S7(100)]	-1.97165	-3.19725	-1.451	-3.71023	-3.49625	-3.99957	-4.07428	-2.53571	-2.86093	-2.6658	-2.75112	-2.70075	0.0467386	1	-1.52872
[K].YTVAPTSLVVSPGQQTLLGLK.[T]	Q96SK2	Transmembrane protein 209	TMEM209	1xPhospho [T16(84.3)]	-2.413	-1.98132	-3.07305	-3.70351	-4.09682	-4.54852	-3.68385	-2.20741	-2.41938	-4.48528	-2.77414	-3.25592	0.0153083	1	-1.62716
[K].SPFIEEQLHTVLEKSPENSPPVKPK.[H]	Q8TF72	Protein Shroom3	SHROOM3	2xPhospho [S19(88.6);S/T]	-2.13875	-1.23267	-1.87349	-3.64853	-2.41942	-4.18926	-3.86506	-1.83757	-3.36227	-2.82191	-2.59779	-1.399	0.0469517	1	-1.67077
[K].RSPLSDPPSQDPTPAATPETPPVISAVVHATDEEK.[L]	O95359	Transforming acidic coiled-coil-containing protein 2	TACC2	1xPhospho [S/T]	-2.16826	0.367586	-0.334581	-2.84674	-3.01625	-2.7546	-3.72952	-2.93359	-3.71418	-3.3616	-3.66716	-3.48541	0.046686	1	-2.16078
[R].LPEGPVDSEDDEEEDEEIDRTDPLQGR.[D]	Q8TEU7	Rap guanine nucleotide exchange factor 6	RAPGEF6	1xPhospho [S8(100)]	-1.77275	-0.970209	0.457003	-2.87763	-4.02194	-3.43649	-2.91076	-3.58272	-4.2992	-3.60787	-4.63099	-2.73523	0.0213715	1	-2.68337
[R].CVQWLKVMGLFAFVVLCSILFSLYPDQGK.[L]	Q04671	P protein	OCA2	1xOxidation [M8];1xPhospho [S/Y];2xCarbamidomethyl [C1;C17]	-0.114873	0.945873	1.19194	-3.82708	-2.9449	-4.06572	-3.33011	-3.27817	-2.3111	-2.14951	-3.78969	-3.09849	0.00123577	1	-4.28688

## Sheet: Phosphoproteome_AKT2 KD vs SCR
Protein information					Protein Abundance												Students T-Testing
Peptide Sequence	Protein IDs	Protein names	Gene names	Modifications	SCR(1)	SCR(2)	SCR(3)	AKT1_KD(1)	AKT1_KD(2)	AKT1_KD(3)	AKT2_KD(1)	AKT2_KD(2)	AKT2_KD(3)	AKT2_AKT1_KD(1)	AKT2_AKT1_KD(2)	AKT2_AKT1_KD(3)	p-value between AKT2 KD and SCR	q-value between AKT2 KD and SCR	Log2 mean difference between AKT2 KD and SCR
[K].HPELTKPPPLMAAEPTAPLSHSASSDPADRLSPFLAAR.[H]	Q9ULP9	TBC1 domain family member 24	TBC1D24	1xOxidation [M11];1xPhospho [S32(97.8)]	-1.11376	-3.98911	-2.17727	-2.67344	-1.06592	0.5666	-0.0512686	0.11905	0.100119	0.630438	1.11658	-0.459413	0.0418966	0.241834	2.48268
[R].SAASPVVSSMPER.[A]	P18583	Protein SON	SON	1xOxidation [M10];1xPhospho [S4(99.8)]	-1.47366	-3.93423	-2.13574	-3.38491	-0.373753	1.27587	1.63308	0.633557	0.725132	1.37494	0.804787	-0.071269	0.0118535	0.226782	3.5118
[R].VPLTPTR.[G]	Q68CZ2	Tensin-3	TNS3	1xPhospho [T4(99.8)]	-2.1926	-3.24516	-3.74149	-3.50631	-1.49265	-1.09847	-1.75715	-1.88792	-1.27136	-1.58118	-1.9338	-3.26894	0.0450855	0.239487	1.42094
[K].APAPPVLSPK.[T]	Q8NDI1	EH domain-binding protein 1	EHBP1	1xPhospho [S8(100)]	-1.80186	-2.48419	-1.95197	-2.55099	-0.774887	-0.845899	-0.723361	-0.903134	-1.19932	-1.75824	-1.48074	-2.74038	0.0103081	0.221435	1.1374
[R].TSISVER.[Q]	P30411	B2 bradykinin receptor	BDKRB2	1xPhospho [S4(100)]	-0.958259	-3.31755	-3.73292	-2.95713	-0.607906	-0.080514	0.186669	-0.447648	-0.344482	0.404886	-0.104881	0.272929	0.0495641	0.239973	2.46776
[R].NVYSSSR.[Y]	O75494	Serine/arginine-rich splicing factor 10	SRSF10	1xPhospho [S4(100)]	0.0655336	-1.64251	-0.314751	-0.841612	0.580648	1.17308	1.13881	0.650126	1.02552	1.26205	1.23763	0.497659	0.0435149	0.241342	1.56873
[R].SVYATMGDHENRSPVKEPVEQPR.[V]	Q96T58	Msx2-interacting protein	SPEN	1xOxidation [M6];1xPhospho [S13(98.2)]	-1.55072	-2.92977	-2.77692	-3.10477	-0.161551	-0.471774	-0.813588	-0.107007	0.0801373	-0.646254	-0.864527	-1.59143	0.0141598	0.223087	2.13898
[K].TQMAEVLPSPR.[G]	P11388	DNA topoisomerase 2-alpha	TOP2A	1xOxidation [M3];1xPhospho [S9(100)]	-2.00896	-3.11268	-3.5805	-4.20052	0.545359	1.44691	-0.459247	1.17482	0.822441	0.0388279	0.138298	-2.16988	0.0074195	0.211701	3.41338
[R].LKATVTPSPVK.[G]	Q9H1E3	Nuclear ubiquitous casein and cyclin-dependent kinase substrate 1	NUCKS1	1xPhospho [S8(99.9)]	-3.454	-3.38295	-2.33217	-2.93511	-2.79369	-0.710515	0.0798368	-1.56497	-1.2389	-3.82666	-3.02184	0.723908	0.0256938	0.245608	2.14836
[K].VVDFGSATYDDEHHSTLVSTR.[H]	P49759	Dual specificity protein kinase CLK1	CLK1	1xPhospho [S19(77)]	-3.57626	-2.82332	-3.43885	-3.57883	-2.45938	-0.455958	-0.940394	-0.541083	-0.715132	-0.936104	-1.00222	-1.03006	0.000597156	0.234452	2.54728
[R].IPSFFPSPEEPPSPSAPSIAK.[S]	Q12802	A-kinase anchor protein 13	AKAP13	1xPhospho [S13(90)]	-1.51185	-2.80739	-3.03056	-1.77808	-2.00686	-1.93097	-1.26436	-1.06664	-0.35659	-2.03406	-1.07878	-1.46795	0.0470201	0.240766	1.55407
[K].GLPSPYNMSSAPGSR.[S]	P15924	Desmoplakin	DSP	1xOxidation [M8];1xPhospho [S14(99.9)]	0.577245	-3.28453	-2.20937	-2.66448	2.17555	2.39969	1.98346	1.60229	2.40531	1.54701	2.18664	1.25695	0.0363117	0.245553	3.63591
[R].SMSAAFCSLLAPER.[Q]	Q13671	Ras and Rab interactor 1	RIN1	1xCarbamidomethyl [C7];1xOxidation [M2];1xPhospho [S3(100)]	-0.749808	-3.59641	-2.9244	-3.20519	0.726788	0.818475	0.285491	0.240804	0.17198	0.463701	0.000396729	-1.30664	0.0365803	0.244719	2.6563
[R].AGAPVGGSPGLAK.[R]	Q6ZRS2	Helicase SRCAP	SRCAP	1xPhospho [S8(100)]	-1.06052	-3.17723	-2.30847	-2.33573	-0.588844	-0.604918	0.18152	-0.720519	-0.339815	-0.303625	-0.0845547	-0.148034	0.0473621	0.241795	1.88914
[R].RSSLPLDHGSPAQENPESEK.[S]	Q5VZ89	DENN domain-containing protein 4C	DENND4C	1xPhospho [S3(99.5)]	1.58994	0.362957	0.260988	1.00921	1.67278	1.20308	1.73211	2.21572	2.39743	1.86956	2.25317	2.51181	0.0430537	0.241074	1.37712
[R].RGSLAFIR.[S]	P48764	Sodium/hydrogen exchanger 3	SLC9A3	1xPhospho [S3(100)]	-1.42904	-2.37299	-1.99424	-2.14062	-1.00391	-1.11027	-1.10628	-0.809197	-0.86541	2.08836	2.00924	2.19233	0.0253992	0.246485	1.00513
[K].SAPLSPK.[I]	Q6ZN28	Metastasis-associated in colon cancer protein 1	MACC1	1xPhospho [S5(100)]	0.50303	-2.05727	-1.89946	-1.62779	1.07339	1.43511	1.39138	0.918439	1.42419	1.59265	0.916622	1.12032	0.0469822	0.240841	2.3959
[K].QSPGSTSPKPPHTLSR.[K]	O43159	Ribosomal RNA-processing protein 8	RRP8	1xPhospho [S/T]	0.413941	-0.159283	-0.19035	-0.199343	0.708527	1.13958	1.39746	0.68632	0.995388	1.07082	1.04976	1.2186	0.0241977	0.24694	1.00495
[R].TPAAAAAMNLASPR.[T]	Q9UQ35	Serine/arginine repetitive matrix protein 2	SRRM2	1xOxidation [M8];1xPhospho [S12(100)]	-0.959184	-3.61996	-3.5952	-3.38297	0.378611	0.195474	0.316102	0.113923	0.765615	0.309401	0.260384	-0.697747	0.0258986	0.2445	3.12333
[K].SMAHSPGPVSQASPGTSSAVLFLSK.[L]	Q8TDZ2	[F-actin]-monooxygenase MICAL1	MICAL1	1xOxidation [M2];1xPhospho [S5(88.5)]	-0.970649	-2.95077	-2.62452	-2.68552	-0.149689	0.298745	0.416593	0.0704718	-0.115877	-0.207022	-0.0850067	-0.968757	0.0218586	0.246216	2.30571
[R].SMGTGDTPGLEVPSSPLR.[K]	Q86WB0	Zinc finger C3HC-type protein 1	ZC3HC1	1xOxidation [M2];1xPhospho [S/T]	-2.06924	-3.28599	-2.47561	-3.91166	0.419237	0.707555	-0.0320139	0.172013	-1.25498	-0.000202179	-0.924213	-2.66538	0.017275	0.232103	2.23862
[R].AMSTTSISSPQPGK.[L]	Q9UJU6	Drebrin-like protein	DBNL	1xOxidation [M2];1xPhospho [S3(99.1)]	-0.136151	-3.22026	-3.81195	-3.67861	2.11976	1.84069	1.3799	0.454427	1.23457	1.6831	1.07704	-0.111344	0.0439546	0.240266	3.41242
[R].TSSPSSTGSVSLGR.[Y]	Q6H8Q1	Actin-binding LIM protein 2	ABLIM2	1xPhospho [S3(99.2)]	-1.28263	-3.56378	-2.66897	-3.10299	-0.534477	0.145022	-0.0189829	0.124187	-0.0276852	0.0175915	0.0916519	-0.434501	0.0190446	0.239524	2.53097
[R].SLSSSLQAPVVSTVGMQR.[L]	P35900	Keratin, type I cytoskeletal 20	KRT20	1xOxidation [M16];1xPhospho [S3(91.4)]	3.96482	3.25343	3.05776	2.52134	5.85693	6.32545	5.56005	5.14083	5.31935	7.22286	7.24878	5.51832	0.00313708	0.189915	1.91474
[R].ASSHSSQTQGGGSVTK.[K]	P02545	Prelamin-A/C	LMNA	1xPhospho [S3(91.3)]	1.88435	1.59148	2.65905	1.33314	3.75895	4.07315	5.04238	4.21385	4.05078	3.63453	4.51467	2.72566	0.00567457	0.196267	2.39071
[R].DTSGGIDLGEEQHPLGTPTPGR.[K]	Q9UIF8	Bromodomain adjacent to zinc finger domain protein 2B	BAZ2B	1xPhospho [T17(99.6)]	-4.15854	-3.03471	-3.44052	-3.2146	-3.56354	-1.45757	-0.952281	-0.970551	-1.66707	-4.19652	-3.27111	-3.54471	0.00436702	0.193231	2.34796
[K].GSHQISLDNPDYQQDFFPK.[E]	P00533	Epidermal growth factor receptor	EGFR	1xPhospho [S6(99.4)]	-3.14775	-3.00155	-2.5283	-3.45112	-0.914951	-1.79014	-2.02929	-1.57399	-1.85229	-0.891947	-1.81675	-1.71536	0.00939899	0.216887	1.07401
[K].RVSLVGADDLR.[K]	Q14160	Protein scribble homolog	SCRIB	1xPhospho [S3(100)]	-1.1269	-2.84344	-3.32311	-2.71462	-0.302006	-0.706311	-0.508054	-0.224267	-0.463465	-0.0978184	-0.186357	-0.0303545	0.0390645	0.245366	2.03256
[R].SFSFEKPR.[Q]	P78314	SH3 domain-binding protein 2	SH3BP2	1xPhospho [S3(100)]	-2.83083	-3.31095	-3.60687	-2.23101	-1.96279	-3.62595	-2.29562	-2.58763	-1.98045	-2.05634	-3.34631	-3.65218	0.0282795	0.245789	0.961651
[K].GLGHPPSSPLLK.[K]	O95785	Protein Wiz	WIZ	1xPhospho [S8(89.7)]	-1.6566	-3.13492	-3.3611	-3.08268	-1.27058	-0.637502	-1.35744	-0.666327	0.0266209	-0.466843	-0.887899	-0.597087	0.0371191	0.245293	2.05183
[K].NLKTLQK.[R]	O94804	Serine/threonine-protein kinase 10	STK10	1xPhospho [T4(100)]	-1.91719	-2.48895	-3.46855	-3.6478	-0.0565395	0.964051	-0.173123	-0.353671	0.274956	1.54803	1.11364	0.903111	0.00658088	0.206011	2.54095
[K].AGSSPCLGSSSAASSPPPPASR.[L]	Q6ZRS2	Helicase SRCAP	SRCAP	1xCarbamidomethyl [C6];1xPhospho [S21(99.7)]	-0.553969	-2.26823	-2.74286	-2.25189	0.0883465	0.1358	0.248254	0.542758	0.02911	0.521967	0.717924	-0.304851	0.0353809	0.248626	2.12839
[R].LNHSPPQSSSR.[Y]	Q5T8P6	RNA-binding protein 26	RBM26	1xPhospho [S4(100)]	0.887418	-0.864115	-2.68794	-1.81435	2.63549	2.78418	2.82032	2.29491	1.95887	1.87705	2.57807	1.89612	0.0377992	0.245383	3.24625
[R].SFSMQDLR.[S]	Q9H6H4	Receptor expression-enhancing protein 4	REEP4	1xOxidation [M4];1xPhospho [S3(100)]	0.0865355	-2.28114	-3.00805	-3.18611	2.18475	2.27133	1.85785	2.55846	2.23381	2.25349	2.19137	0.193326	0.0144576	0.224028	3.95093
[K].KLMHSSSLTNSSIPR.[F]	Q08499	cAMP-specific 3',5'-cyclic phosphodiesterase 4D	PDE4D	1xOxidation [M3];1xPhospho [S/T]	-3.24502	-3.28227	-3.50256	-2.30085	-3.89074	-1.85495	-2.25399	-1.53429	-1.06364	-0.677458	-1.21835	-0.970994	0.00829483	0.209833	1.72598
[R].SKSYNTPLLNPVQEHEAEGAAAGGTSIR.[R]	P85299	Proline-rich protein 5	PRR5	1xPhospho [S3(88.6)]	-4.23651	-2.7283	-2.47412	-3.79052	-0.397846	-1.23782	-0.163638	0.459004	-0.567888	0.591326	0.531225	0.198203	0.0081493	0.209612	3.05547
[R].ESSPSHGLLK.[L]	Q96JH7	Deubiquitinating protein VCPIP1	VCPIP1	1xPhospho [S3(88.8)]	-0.00474262	-3.09752	-2.85045	-2.48836	0.772055	0.870254	1.1331	0.616178	0.731018	1.15406	0.993507	0.841588	0.0489064	0.239301	2.811
[R].YSPSQNSPIHHIPSR.[R]	Q9NYF8	Bcl-2-associated transcription factor 1	BCLAF1	1xPhospho [S7(100)]	4.39442	3.4495	3.83145	3.52209	4.74475	5.36697	5.34587	4.90643	5.01935	5.71714	5.51307	5.07457	0.0169917	0.232792	1.19876
[K].VPAPFSPPPSKPR.[S]	Q9P206	Uncharacterized protein KIAA1522	KIAA1522	1xPhospho [S6(100)]	-1.58421	-3.85181	-3.19888	-3.41235	-1.04934	0.0283175	-0.198758	0.249141	0.645971	0.295511	0.491392	0.277106	0.0122567	0.224587	3.11042
[R].SLSNPDYSGTR.[S]	Q6UXY8	Transmembrane channel-like protein 5	TMC5	1xPhospho [S3(99.9)]	-1.58218	-2.92559	-3.31006	-3.21924	-1.04221	-0.315537	-0.170348	-1.38026	-0.674774	-0.0217228	-0.0349407	0.204339	0.0416827	0.242572	1.86415
[R].AASSSSPGSPVASSPSR.[L]	Q92538	Golgi-specific brefeldin A-resistance guanine nucleotide exchange factor 1	GBF1	1xPhospho [S9(100)]	-0.458817	-2.71532	-1.61419	-1.7986	-0.0976505	0.694695	1.67397	0.624682	0.504732	0.375458	0.603865	0.163999	0.0279234	0.246139	2.53057
[R].SGPKPFSAPKPQTSPSPKR.[A]	Q01518	Adenylyl cyclase-associated protein 1	CAP1	1xPhospho [T/S]	-0.0776167	-3.34073	-2.6205	-2.3094	0.889479	0.497428	0.976796	1.35447	1.15412	0.2969	0.466938	0.60657	0.0332697	0.24936	3.17474
[R].SSIHNFMTHPEFR.[I]	P20020	Plasma membrane calcium-transporting ATPase 1	ATP2B1	1xOxidation [M7];1xPhospho [S/T]	-1.98717	-3.22587	-3.69763	-4.15693	-0.30106	0.413697	0.00338459	-1.4567	-1.14445	0.302475	0.989796	-2.05288	0.0357981	0.248398	2.1043
[R].TPPSAPSQSR.[M]	Q9UQ35	Serine/arginine repetitive matrix protein 2	SRRM2	1xPhospho [T1(100)]	0.201093	-1.81043	-1.73275	-2.06934	1.27313	2.05327	1.99687	0.507085	1.11844	0.918911	0.399942	-0.496781	0.0420231	0.241642	2.3215
[R].CRSPGMLEPLGSSR.[T]	Q9UQ35	Serine/arginine repetitive matrix protein 2	SRRM2	1xCarbamidomethyl [C1];1xOxidation [M6];1xPhospho [S3(100)]	-1.36764	-2.91666	-2.92179	-3.22603	0.0721626	-0.292264	-0.289063	-0.251622	-0.548225	0.260109	-0.634691	-1.60536	0.0178419	0.235256	2.03906
[K].SQTGDVSPK.[A]	Q9ULH1	Arf-GAP with SH3 domain, ANK repeat and PH domain-containing protein 1	ASAP1	1xPhospho [S7(100)]	-2.2207	-2.95226	-3.24697	-2.5333	-2.83766	-1.12852	-0.170186	-1.54303	-1.10335	-3.60636	-1.30703	-1.94845	0.0211088	0.24192	1.86779
[K].SPDNSIK.[M]	Q9UKL0	REST corepressor 1	RCOR1	1xPhospho [S1(100)]	-1.20518	-1.86152	-2.93983	-2.43512	-0.260176	0.155749	0.648574	-0.275109	-0.222429	-0.343945	-0.250443	-2.53091	0.0250673	0.244264	2.05252
[R].APSPSGLMSPSR.[L]	Q9P1Y5	Calmodulin-regulated spectrin-associated protein 3	CAMSAP3	1xOxidation [M8];1xPhospho [S3(87.8)]	-2.5795	-3.31096	-3.04679	-3.66941	-1.17557	-1.53612	-1.03915	-2.30239	-1.65273	-2.34805	-4.88775	-3.45442	0.0359163	0.248284	1.31433
[R].KPKAEEDEILNRSPR.[N]	P27824	Calnexin	CANX	1xPhospho [S13(100)]	-1.48583	-3.04796	-2.6899	-3.20963	0.824736	-0.11489	-0.38767	-1.1788	-1.16114	-3.33872	-2.1597	-3.73747	0.0499732	0.241153	1.49869
[R].HSSNPPLESHVGWVMDSR.[E]	Q6PKG0	La-related protein 1	LARP1	1xOxidation [M15];1xPhospho [S3(90.1)]	-2.22234	-2.89989	-2.92037	-3.39993	-0.797827	-1.12302	-1.54546	-0.882455	-1.3765	-1.07847	-1.77862	-1.5949	0.0096361	0.218463	1.41273
[K].VFSPIR.[S]	Q03164	Histone-lysine N-methyltransferase 2A	KMT2A	1xPhospho [S3(100)]	-3.58469	-2.60607	-2.98276	-3.49607	-1.22729	-1.75668	-2.10925	-1.58176	-1.43357	-2.06854	-3.47322	-3.90009	0.018393	0.240956	1.34964
[R].FLSAQSHSTSPQGLDSPLPLEGSGAHQVLHNESKGSPTSAYPER.[K]	Q6ZRV2	Protein FAM83H	FAM83H	1xPhospho [S36(86.2)]	-3.22969	-2.04653	-3.37386	-3.20978	0.907656	-1.67531	0.291461	1.9866	1.48881	1.29628	1.65661	2.30078	0.00321997	0.189849	4.13898
[R].SHSPSASQSGSQLR.[N]	Q8WWI1	LIM domain only protein 7	LMO7	1xPhospho [S3(100)]	4.42012	2.82453	3.56597	3.38684	4.78189	5.34876	5.76036	4.68237	5.13259	5.15614	4.95603	5.16136	0.0463251	0.240292	1.58823
[R].ASLEAAIADAEQR.[G]	P05787	Keratin, type II cytoskeletal 8	KRT8	1xPhospho [S2(100)]	-3.18973	-2.84828	-3.05322	-4.06784	0.659109	-0.415935	-0.745503	0.167439	-0.218906	-0.392593	0.0793362	-0.72799	0.00061149	0.232485	2.76476
[R].LQQQHSEQPPLQPSPVMTR.[R]	Q5JTV8	Torsin-1A-interacting protein 1	TOR1AIP1	1xOxidation [M17];1xPhospho [S14(100)]	-0.675843	-2.19823	-3.31543	-3.52454	1.50642	1.72883	1.71031	1.16454	1.09891	1.96933	2.26524	0.728181	0.0127159	0.224498	3.38776
[R].SPPRASYVAPLTAQPATYR.[A]	Q96PK6	RNA-binding protein 14	RBM14	1xPhospho [S1(98.8)]	-1.39413	-3.02166	-3.57842	-3.31929	0.443302	-0.131192	0.226495	-0.351441	-0.600225	-3.86506	-3.40193	-3.19481	0.0257345	0.244849	2.42301
[R].SPPPVSK.[R]	Q01130	Serine/arginine-rich splicing factor 2	SRSF2	1xPhospho [S1(100)]	-0.280892	-2.45495	-1.90656	-2.63421	0.916552	1.65189	1.68444	0.35801	0.29777	-0.032011	-0.230894	-2.20481	0.0427982	0.24146	2.32754
[K].LATATGAK.[K]	Q9BZH6	WD repeat-containing protein 11	WDR11	1xPhospho [T5(99.9)]	-0.329793	-1.73964	-1.94523	-1.8442	0.560392	1.23967	1.18485	0.340291	0.742212	0.40254	1.07928	-1.9351	0.0205142	0.243271	2.094
[R].STSQELAK.[T]	Q5BKX6	Solute carrier family 45 member 4	SLC45A4	1xPhospho [S3(100)]	-1.41614	-3.85791	-3.14517	-3.34067	-1.00823	-0.625632	-0.261378	-0.903441	-0.834677	-1.46375	-1.13899	-1.36579	0.046775	0.241383	2.13991
[K].SPPLMAK.[R]	Q5VZ89	DENN domain-containing protein 4C	DENND4C	1xOxidation [M5];1xPhospho [S1(100)]	0.113093	-2.9875	-2.80541	-2.51717	1.37768	1.85756	1.41826	0.889516	1.14739	2.0357	1.00995	0.733747	0.0400692	0.244335	3.045
[R].MTTTSAAAYGTHLSPHVPHR.[V]	P16144	Integrin beta-4	ITGB4	1xOxidation [M1];1xPhospho [S14(100)]	2.60444	0.579939	1.89272	1.44425	3.23353	3.9847	4.15662	4.18929	3.98845	4.405	4.17928	3.91799	0.0153805	0.223769	2.41909
[R].LIPHKGTMPK.[E]	Q9UKK3	Protein mono-ADP-ribosyltransferase PARP4	PARP4	1xOxidation [M8];1xPhospho [T7(100)]	-1.81686	-3.4456	-3.06913	-3.10351	-1.74712	-1.17591	-1.19752	-1.46601	-1.07459	-0.895254	-1.55206	-0.671742	0.0388636	0.244435	1.53116
[K].LASPMKPVPGTPPSSK.[A]	Q15648	Mediator of RNA polymerase II transcription subunit 1	MED1	1xOxidation [M5];1xPhospho [T11(100)]	-2.10105	-3.09507	-3.23704	-3.21363	-0.992558	-1.30927	-0.654452	-0.45634	-0.656437	-0.675749	-0.385244	-2.43231	0.00362499	0.198476	2.22198
[R].SQSSDTEQQSPTSGGGK.[V]	P23588	Eukaryotic translation initiation factor 4B	EIF4B	1xPhospho [S3(90.5)]	0.220986	-2.71623	-1.80208	-1.97941	0.546335	1.04623	2.20884	0.869267	1.00035	-0.706429	1.03865	1.06862	0.0446735	0.239482	2.79193
[R].QLLLQQQQQQQVSGLKSPK.[R]	Q9H334	Forkhead box protein P1	FOXP1	1xPhospho [S17(100)]	-2.69637	-3.088	-3.48043	-3.9804	-1.15968	-1.14042	-0.949395	-0.798249	-0.347311	-0.0641365	0.0435257	0.159719	0.00117784	0.186507	2.38995
[R].SASEPSLNR.[A]	P15056	Serine/threonine-protein kinase B-raf	BRAF	1xPhospho [S3(100)]	0.446877	-0.962864	-0.853403	-0.668823	0.87439	1.12638	1.36306	0.768563	0.941288	1.1545	0.922396	1.15357	0.0381418	0.244639	1.48077
[K].SNSPPALGPEACPVSLPSPPEASTLK.[G]	Q9H0F6	Sharpin	SHARPIN	1xCarbamidomethyl [C12];1xPhospho [S/T]	-2.49524	-3.50443	-3.06012	-2.9951	-1.75745	-2.82809	-1.80157	-1.665	-1.42981	-1.19573	-0.750105	-1.0897	0.0112074	0.229259	1.38781
[K].SFFTPGKPK.[T]	Q9NTI5	Sister chromatid cohesion protein PDS5 homolog B	PDS5B	1xPhospho [T4(100)]	-1.59421	-2.96404	-2.17606	-2.27565	-1.52453	-0.471194	-1.23454	-1.16347	-0.958742	-0.853081	-0.741142	-4.27645	0.0499795	0.240957	1.12586
[R].QPAQELSPTPGGTAHQALK.[A]	Q9UPN4	Centrosomal protein of 131 kDa	CEP131	1xGln->pyro-Glu [N-Term];1xPhospho [S7(100)]	-2.65993	-2.66125	-3.28481	-3.60295	-0.128979	-0.801461	-0.175168	0.301536	0.114077	-4.43882	-3.79191	-2.78858	0.000295845	0.244	2.94881
[K].GSPTPGFSTR.[R]	Q6ZRV2	Protein FAM83H	FAM83H	1xPhospho [S2(99.9)]	-0.316751	-1.70883	-1.31384	-1.57774	0.472769	1.50412	1.88823	0.307771	0.647526	1.45845	1.18158	0.20914	0.0313899	0.254624	2.06098
[R].KRETDDEGEDD.[-]	Q92688	Acidic leucine-rich nuclear phosphoprotein 32 family member B	ANP32B	1xPhospho [T4(100)]	0.601808	0.242664	0.284744	-0.28414	2.49475	2.32739	2.66071	2.39664	2.98781	1.43859	2.32281	0.235667	0.000357161	0.22	2.30531
[R].IGCGEWKPPMIDNPKYK.[G]	O14967	Calmegin	CLGN	1xCarbamidomethyl [C3];1xPhospho [Y16(100)]	-0.0669413	-1.85851	-2.43984	-2.36944	1.4943	0.683665	0.572925	0.553613	0.704208	0.150093	0.000114441	-0.421956	0.0447423	0.239016	2.06535
[K].TETPIVSK.[S]	O95292	Vesicle-associated membrane protein-associated protein B/C	VAPB	1xPhospho [T3(100)]	-0.867892	-3.30302	-2.41404	-2.78217	-0.541245	0.22952	0.0600119	-0.332211	0.11655	-0.849287	-1.10487	-1.46736	0.0417708	0.242298	2.1431
[R].RPGAQPLPPPPPSQSPEPTEPHPR.[A]	Q9UIS9	Methyl-CpG-binding domain protein 1	MBD1	1xPhospho [S/T]	-1.19759	-2.23319	-3.5385	-2.70242	-4.1859	-2.64233	0.0109739	-0.550061	-0.0552902	-0.205164	-0.542131	-0.324233	0.0385664	0.244967	2.12497
[R].SHHAASTTTAPTPAAR.[S]	Q7Z6Z7	E3 ubiquitin-protein ligase HUWE1	HUWE1	1xPhospho [S1(99.6)]	-0.999963	-2.53346	-2.5247	-2.55882	-0.678768	-0.0984735	0.139039	-0.761821	-0.503698	-0.348862	-0.280807	-0.592784	0.046164	0.240951	1.64388
[R].SVAPASPPPPDGPLAHR.[L]	Q2M2I3	Protein FAM83E	FAM83E	1xPhospho [S6(100)]	-2.28007	-3.51309	-2.64623	-3.15296	-1.23676	-2.04104	-1.04415	-0.324437	-0.605526	-0.388985	-0.264225	-0.321717	0.0069098	0.210436	2.15509
[R].SVSPLLSTHVLGK.[E]	Q96H12	Myb/SANT-like DNA-binding domain-containing protein 3	MSANTD3	1xPhospho [S3(100)]	-3.68455	-3.43013	-2.14834	-4.03119	-1.00692	-0.716418	-1.0868	-0.706279	-1.05737	-1.41352	-0.75775	-1.08072	0.0121109	0.225157	2.13753
[R].ASAGPAPGPVVTAEGLHPSLPSPTGNSTPLGSSK.[E]	Q4KMP7	TBC1 domain family member 10B	TBC1D10B	1xPhospho [S/T]	-0.141335	-2.72075	-3.12754	-2.67219	0.339993	0.577685	0.714396	0.711274	0.816809	0.266205	0.0969677	-0.330176	0.0426961	0.242134	2.74404
[R].GPALTPIRDEEWGGHSPRSPR.[G]	Q86X29	Lipolysis-stimulated lipoprotein receptor	LSR	1xPhospho [S19(76.6)]	-1.45279	-2.85263	-2.89812	-2.40014	-1.85694	-1.16104	-1.26465	0.0351419	-0.0819111	-3.88452	-1.51992	-2.42121	0.0356754	0.248738	1.96404
[K].ALRPPTSPGVFGALQNFK.[E]	O75151	Lysine-specific demethylase PHF2	PHF2	1xPhospho [T/S]	-1.18524	-2.50519	-1.85582	-1.66529	-1.30006	-0.925044	-0.770444	-0.786698	-0.770117	-0.508202	-0.794861	-1.31233	0.0480425	0.23994	1.073
[R].ALVHQLSNESR.[L]	Q9H4L5	Oxysterol-binding protein-related protein 3	OSBPL3	1xPhospho [S7(100)]	1.83826	0.249422	-0.00300789	0.480803	2.4402	2.49784	3.32802	2.13887	2.72017	3.23375	3.03311	3.35696	0.0386924	0.245222	2.03413
[K].SEEETSPLVTHQNPAGPVASAPELESK.[E]	P43007	Neutral amino acid transporter A	SLC1A4	1xPhospho [S6(87.6)]	-2.99443	-3.29441	-4.29049	-3.31175	-0.582136	-3.60166	-1.36165	-2.46311	-1.31622	-2.86892	-4.34182	-3.83512	0.028753	0.246506	1.81278
[R].LSPISHGNTIALFFR.[S]	Q9BQ70	Transcription factor 25	TCF25	1xPhospho [S2(100)]	-3.02517	-3.42539	-3.16924	-3.79468	-1.93001	-2.09464	-2.48043	-1.45253	-1.87874	-2.17993	-2.19626	-2.28719	0.0166375	0.229778	1.26937
[K].SLSSSPVKK.[A]	Q9H3Q1	Cdc42 effector protein 4	CDC42EP4	1xPhospho [S5(98.9)]	1.81574	-0.31082	0.173338	0.602011	1.87607	2.35084	2.61086	2.28352	2.5638	2.24653	2.07357	2.35725	0.0416838	0.242183	1.92664
[K].QEESESPVERPLK.[E]	Q96SB4	SRSF protein kinase 1	SRPK1	1xPhospho [S6(100)]	-2.6498	-3.55253	-3.04223	-2.48112	-3.54256	-0.262088	-0.828263	-0.414338	-0.643293	-3.26641	-0.739399	-2.93717	0.00103503	0.184852	2.45289
[K].NKPLSPIK.[L]	P35251	Replication factor C subunit 1	RFC1	1xPhospho [S5(100)]	2.62021	1.10506	1.84966	1.72824	2.92868	3.57988	3.39712	2.84852	3.41593	3.16986	2.79402	2.76116	0.0456648	0.24132	1.36221
[K].TEVLSPNSK.[V]	Q8NEZ4	Histone-lysine N-methyltransferase 2C	KMT2C	1xPhospho [S/T]	-2.02141	-3.12423	-2.83755	-2.90281	-1.38535	-1.33136	-1.12273	-1.41535	-0.795546	-1.57732	-1.25865	-1.70221	0.0145562	0.223423	1.54985
[R].SSPNVANQPPSPGGK.[S]	P55196	Afadin	AFDN	1xPhospho [S11(100)]	1.92628	-0.0447445	-0.0039978	0.741043	1.95726	2.27892	2.74049	2.41108	2.47691	2.60771	2.50361	2.68642	0.043545	0.240605	1.91698
[R].SPGGSGGASR.[G]	Q7Z2K6	Endoplasmic reticulum metallopeptidase 1	ERMP1	1xPhospho [S1(100)]	-0.690162	-3.54864	-3.72931	-3.40324	0.845772	1.91958	2.61722	1.47676	1.5356	0.0817928	1.11756	-3.17433	0.0125535	0.223375	4.53256
[K].SSPSVKPAVDPAAAK.[L]	Q6FI81	Anamorsin	CIAPIN1	1xPhospho [S1(87.8)]	-3.33073	-3.45183	-4.1715	-3.17981	0.706776	-3.31246	1.82646	0.342284	0.431643	-0.798027	-1.22158	-2.97496	0.00117628	0.189333	4.51815
[K].TKPLTPSIGAK.[E]	Q14004	Cyclin-dependent kinase 13	CDK13	1xPhospho [T5(99.1)]	-1.4985	-2.42518	-3.00445	-2.28411	-1.48791	-0.595601	-0.356959	-1.14505	-0.673384	-0.522194	-1.39677	-0.559855	0.0328332	0.251424	1.58425
[K].LVLAESPQPK.[G]	P78312	Protein FAM193A	FAM193A	1xPhospho [S6(100)]	-2.60014	-2.94858	-2.91631	-3.5932	-0.0900192	-0.402995	-0.497823	-0.519834	-0.279039	-0.983713	-3.45422	-1.13311	6.01118e-05	0.156	2.38944
[R].RQLSAPHITR.[G]	A6ND36	Protein FAM83G	FAM83G	1xPhospho [S4(100)]	1.15017	0.78672	0.717752	0.709536	1.50849	1.9214	1.91865	1.55554	1.78793	2.02806	1.56117	2.26949	0.00707718	0.208962	0.869159
[K].GLPLGSAVSSPVLFSPVGR.[R]	Q8WUM0	Nuclear pore complex protein Nup133	NUP133	1xPhospho [S15(87.4)]	-3.23368	-2.65079	-2.92715	-3.45132	-3.59752	-2.86304	-2.44574	-1.79306	-1.30072	-4.08871	-3.32172	-2.42049	0.0426944	0.242512	1.0907
[K].AISSDMFFGR.[E]	Q8N6H7	ADP-ribosylation factor GTPase-activating protein 2	ARFGAP2	1xOxidation [M6];1xPhospho [S3(92)]	-1.60834	-2.42502	-2.60411	-2.77646	0.107092	-0.159749	-0.885003	-0.872478	-0.763144	-0.947752	-1.58941	-3.16673	0.0113123	0.227915	1.37228
[R].NLESIDPQFTIRR.[K]	Q9Y2L9	Leucine-rich repeat and calponin homology domain-containing protein 1	LRCH1	1xPhospho [T10(100)]	-3.1404	-3.1007	-3.75247	-3.98901	-1.15644	-0.798457	-2.39182	-0.854621	-0.873322	-0.637087	-0.640846	-0.797826	0.0237624	0.248935	1.95794
[K].SSSLPAYGR.[T]	Q08495	Dematin	DMTN	1xPhospho [S3(100)]	-0.494161	-3.2323	-3.19921	-1.78571	-0.0769386	-1.00454	0.413638	0.0903654	0.393106	0.437462	0.320034	-0.151021	0.0461481	0.241299	2.6076
[K].TGQLEGAPAPGPAASPQTLDHSGATATGGASELK.[T]	P55317	Hepatocyte nuclear factor 3-alpha	FOXA1	1xPhospho [S15(94.6)]	-1.68744	-2.93778	-3.99915	-3.54474	0.598207	0.162652	0.474425	0.394839	0.424234	0.325048	0.256796	0.65895	0.00778628	0.213264	3.30596
[R].RTSMGGTQQQFVEGVR.[M]	P35222	Catenin beta-1	CTNNB1	1xOxidation [M4];1xPhospho [T/S]	1.81834	-0.584473	0.508905	0.332729	2.8015	2.87964	2.98078	2.62257	2.42583	3.30173	3.43201	2.49647	0.0424872	0.242777	2.09547
[K].SSDSKPPSCSERPLTLFHTVQSTEK.[Q]	Q9UNA1	Rho GTPase-activating protein 26	ARHGAP26	1xCarbamidomethyl [C9];1xPhospho [S/T]	-4.0043	-2.8155	-1.21555	-1.60291	-1.96306	-1.14339	-0.633969	-0.0408335	-0.362736	-0.590876	-0.829472	-2.6719	0.0476256	0.240861	2.3326
[R].SPGMLEPLGSSR.[T]	Q9UQ35	Serine/arginine repetitive matrix protein 2	SRRM2	1xOxidation [M4];1xPhospho [S1(100)]	-2.77321	-2.92075	-3.21451	-3.9403	0.34874	0.441274	-0.1195	-1.5193	-1.69433	-0.948196	-0.973904	-2.93262	0.0225758	0.247142	1.85845
[R].RASLSDIGFGK.[L]	Q07002	Cyclin-dependent kinase 18	CDK18	1xPhospho [S3(100)]	-3.30559	-4.28119	-2.71001	-2.55574	-0.24061	-3.38143	-1.50037	-0.860816	-0.821129	0.60075	0.337278	0.336297	0.00953739	0.217191	2.37149
[R].MDFAFPGSTNSLHR.[M]	P16144	Integrin beta-4	ITGB4	1xOxidation [M1];1xPhospho [S11(92.5)]	-1.73547	-2.80519	-3.31817	-3.20151	-0.328529	0.484786	0.110291	0.138013	0.104879	0.228806	0.0323429	-2.63428	0.00420643	0.196435	2.73734
[K].AEAPLPSPK.[L]	Q09666	Neuroblast differentiation-associated protein AHNAK	AHNAK	1xPhospho [S7(100)]	-0.0836554	-3.8848	-2.42538	-3.03727	0.447279	1.13567	1.63775	0.904374	1.43506	1.53144	0.780657	0.0942526	0.0375341	0.245811	3.45701
[R].TNSGGGDGPHISSK.[V]	Q96EV2	RNA-binding protein 33	RBM33	1xPhospho [S3(100)]	-2.27053	-2.92492	-4.38043	-2.81323	-2.10968	-1.95363	-0.923192	-1.61865	-1.34759	-1.68036	-1.651	-1.41713	0.0445006	0.241033	1.89548
[R].LQADPKPISPQQK.[S]	O75128	Protein cordon-bleu	COBL	1xPhospho [S9(100)]	-1.01548	-3.65413	-2.95462	-3.12069	-0.573986	-0.567466	-0.0409555	-0.113564	-0.081522	0.0980206	-0.232637	-0.0735254	0.0355511	0.24831	2.46273
[RK].SPSLSSK.[HQ]	Q8IYB3;Q9UPU5			1xPhospho [S1(99.9)]	2.11569	0.168673	0.692543	0.777346	2.76594	3.22001	3.20497	2.58513	2.87441	3.20603	2.90852	1.85122	0.0357001	0.248692	1.89587
[R].ALQAPHSPSK.[T]	Q96AQ6	Pre-B-cell leukemia transcription factor-interacting protein 1	PBXIP1	1xPhospho [S9(100)]	-1.18302	-2.31793	-3.21215	-2.62404	-1.16874	-0.369674	0.0190058	-0.957662	-0.283516	0.747284	0.638361	0.0281801	0.0489337	0.23898	1.83031
[R].GPPSPPAPVMHSPSR.[K]	Q13573	SNW domain-containing protein 1	SNW1	1xOxidation [M10];1xPhospho [S4(100)]	2.07113	-0.589176	-0.96438	-0.593409	2.47954	2.71026	3.59889	3.17219	2.65338	2.75356	2.77377	2.38535	0.0404387	0.242684	2.96896
[R].VNLEESSGVENSPAGARPK.[R]	Q8WVM8	Sec1 family domain-containing protein 1	SCFD1	1xPhospho [S12(99.9)]	-2.71397	-3.31859	-2.81769	-2.01727	-0.026165	-3.71946	0.0927706	-1.97987	0.436869	-2.7459	-0.191805	-3.15897	0.0337791	0.251032	2.46667
[K].AGMSSNQSISSPVLDAVPRTPSR.[E]	Q9UQ35	Serine/arginine repetitive matrix protein 2	SRRM2	1xOxidation [M3];2xPhospho [S11(90.5);T/S]	-1.08973	-2.39798	-2.56628	-2.85369	0.097435	-0.349378	-0.529672	-0.840182	-0.522249	0.0671368	0.0226212	-1.63969	0.0440923	0.240375	1.3873
[K].GSPTSAYPER.[KR]	Q6ZRV2	Protein FAM83H	FAM83H	1xPhospho [S2(100)]	1.85552	1.47671	1.41335	1.41069	1.82335	2.51652	3.19149	2.12231	2.43472	2.29277	2.98766	2.89808	0.0444763	0.241395	1.00098
[R].SKSLQLTGK.[E]	Q9UBS9	SUN domain-containing ossification factor	SUCO	1xPhospho [S3(98.2)]	-3.72774	-2.91084	-3.66669	-3.38968	-0.0915604	-3.51887	0.35955	-2.54721	0.400326	-3.33361	-2.79271	-3.34867	0.0483309	0.240795	2.83931
[K].KHSQTDLVSR.[L]	O14683	Tumor protein p53-inducible protein 11	TP53I11	1xPhospho [S3(99.6)]	2.58845	0.823948	1.24644	1.69711	2.85664	2.6667	3.66891	2.89279	3.2389	3.17342	3.10274	3.35004	0.0412014	0.242153	1.71392
[K].FHDTSSPLMVTPPSAEAHWAVR.[V]	Q9UBC2	Epidermal growth factor receptor substrate 15-like 1	EPS15L1	1xOxidation [M9];1xPhospho [T4(90.5)]	-0.444114	-2.54386	-2.67617	-1.77753	0.015667	-0.248641	-0.1244	0.951631	0.619169	0.506979	0.528475	-0.72808	0.0399118	0.244594	2.37018
[K].DTCVQSPISSFPCTDLK.[V]	Q9Y4K1	Beta/gamma crystallin domain-containing protein 1	CRYBG1	1xPhospho [S6(100)];2xCarbamidomethyl [C3;C13]	-1.81656	-2.90711	-3.83937	-2.19852	-2.32478	-1.47186	-1.26079	-0.905839	-0.703138	-2.00566	-4.37721	-1.98745	0.0352748	0.250177	1.89775
[R].SAFTPATATGSSPSPVLGQGEK.[V]	Q15811	Intersectin-1	ITSN1	1xPhospho [S14(100)]	-0.0854273	-2.39668	-1.41087	-2.02922	0.521006	0.763946	0.413096	0.672462	0.764494	1.00038	1.43769	0.53778	0.0476199	0.241196	1.91434
[K].APASPGAGNPPGTPK.[G]	Q9ULD9	Zinc finger protein 608	ZNF608	1xPhospho [S4(100)]	-1.10067	-3.20435	-2.75731	-2.91449	-0.906654	-0.465621	0.0496454	-0.658809	-0.383198	0.841644	0.629202	0.74986	0.039562	0.244973	2.02332
[R].QQAAYYAQTSPQGMPQHPPAPQGQ.[-]	Q96AE4	Far upstream element-binding protein 1	FUBP1	1xOxidation [M14];1xPhospho [S10(82.6)]	-2.08477	-2.91113	-2.45041	-4.05534	0.569063	0.298835	0.467565	-0.066453	-0.330883	1.44965	1.16076	-2.28181	0.00171096	0.184386	2.50551
[R].AQISSPNLR.[T]	Q5TCZ1	SH3 and PX domain-containing protein 2A	SH3PXD2A	1xPhospho [S5(100)]	-0.736127	-2.83021	-3.07743	-3.34175	0.409498	0.355622	0.702533	0.0858583	0.285173	1.07368	0.990973	1.06044	0.0281853	0.246406	2.57244
[K].DISGPSPSK.[K]	Q96GX9	Methylthioribulose-1-phosphate dehydratase	APIP	1xPhospho [S6(99.4)]	5.79934	3.70618	4.13855	4.16763	5.74517	6.23296	6.83843	6.11707	6.40818	6.09721	5.89579	5.33267	0.0469069	0.241211	1.90654
[KR].GTGASGSFK.[L]	P16401;P16402;P10412;P16403			1xPhospho [S7(100)]	-2.26092	-2.55489	-2.20195	-2.97568	-1.31097	-0.97375	-0.905417	-0.964559	-1.08087	-0.117487	-0.348	-0.858525	0.000358006	0.210435	1.35564
[K].RIDFTPVSPAPSPTR.[G]	Q7Z309	PABIR family member 2	PABIR2	1xPhospho [S8(100)]	-2.87929	-2.57188	-3.50262	-3.64781	-0.027832	-0.64932	-0.90882	-0.797326	-0.443144	-0.0211754	0.213099	0.46946	0.00180459	0.181535	2.26817
[R].YPPSPAK.[M]	P30838	Aldehyde dehydrogenase, dimeric NADP-preferring	ALDH3A1	1xPhospho [S4(100)]	0.592673	-1.04922	-0.237055	-0.343361	1.20806	1.34625	1.93153	1.74691	2.26608	1.21003	1.08953	1.97622	0.0112858	0.229064	2.2127
[R].STSMLISSGHNK.[S]	Q9Y485	DmX-like protein 1	DMXL1	1xOxidation [M4];1xPhospho [S3(97.2)]	-0.298137	-2.32987	-3.16194	-2.02716	0.365599	0.828704	0.862374	0.189418	0.604034	1.05877	0.701767	0.662005	0.046701	0.241632	2.48192
[R].EQTLSPTITSGLHNIAR.[S]	O94979	Protein transport protein Sec31A	SEC31A	1xPhospho [S5(100)]	0.625178	0.342703	-0.118771	-0.0062294	1.14943	0.825196	0.882743	1.35805	1.02552	2.0093	1.39131	1.3312	0.0356442	0.248845	0.805734
[K].ITAHSSPPLTK.[T]	Q15652	Probable JmjC domain-containing histone demethylation protein 2C	JMJD1C	1xPhospho [S6(98.9)]	-0.695569	-1.07063	-1.8019	-1.46025	-0.495209	-0.246943	-0.350259	-0.15396	0.111647	-0.389038	-0.600342	-3.32211	0.0394401	0.245925	1.05851
[R].VMLGETNPADSKPGTIR.[G]	P15531;O60361;P22392			1xOxidation [M2];1xPhospho [T6(99.7)]	-1.80488	-2.36876	-3.74107	-3.14076	-1.17385	-1.21408	-0.659091	-0.954003	-0.706047	-0.795418	-0.524446	-1.60102	0.0327805	0.251942	1.86519
[K].DVTLSPVK.[A]	Q8NFC6	Biorientation of chromosomes in cell division protein 1-like 1	BOD1L1	1xPhospho [S5(99.5)]	-3.32289	-2.97612	-2.14347	-3.62188	-1.182	-1.21914	-0.827596	-1.74329	-1.71849	-1.72042	-1.85767	-3.51774	0.0400101	0.244477	1.38437
[R].SGLTVPTSPK.[G]	Q53EL6	Programmed cell death protein 4	PDCD4	1xPhospho [S8(99.6)]	5.09346	2.8482	3.40964	3.83831	5.41782	5.67233	5.91736	5.48748	5.83842	5.90427	5.71173	5.58248	0.0460668	0.241082	1.96399
[R].AIPGDQHPESPVHTEPMGIQGR.[G]	Q14676	Mediator of DNA damage checkpoint protein 1	MDC1	1xOxidation [M17];1xPhospho [S10(99.7)]	0.133361	-2.76562	-2.72616	-2.96208	0.860615	1.32672	1.46275	0.757394	0.711325	-1.02265	0.266188	-1.62239	0.0492712	0.239621	2.7633
[R].TPHVQAVQGPLGSPPKR.[G]	Q15149	Plectin	PLEC	1xPhospho [S13(100)]	1.53907	0.254614	0.104958	0.751528	1.58576	1.81811	2.18398	1.93266	2.01667	1.82552	1.78933	1.90104	0.0376128	0.245929	1.41156
[R].SSGPYGGGGQYFAKPR.[N]	P09651	Heterogeneous nuclear ribonucleoprotein A1	HNRNPA1	1xPhospho [S/Y]	-3.02129	-2.67921	-2.87399	-2.35927	-3.58243	-4.02254	-1.94347	-2.27853	-2.06885	-3.18369	-2.62127	-1.28935	0.00543498	0.192198	0.761212
[R].TLSSPTEPVKR.[S]	P40306	Proteasome subunit beta type-10	PSMB10	1xPhospho [S4(99.7)]	-1.10913	-4.48006	-2.72038	-2.92917	0.0702801	0.315295	0.761207	0.594235	0.689615	1.78313	1.582	1.74201	0.0239826	0.249479	3.45154
[K].AKPAMPQDSVPSPR.[S]	P53396	ATP-citrate synthase	ACLY	1xOxidation [M5];1xPhospho [S12(100)]	2.47182	-0.497208	-0.508795	0.484734	3.20881	3.21334	3.05788	3.53341	3.52917	3.9409	3.66959	3.14992	0.0453255	0.239468	2.88488
[K].ASVSQTSPQSASSPR.[M]	Q8TDY2	RB1-inducible coiled-coil protein 1	RB1CC1	1xPhospho [S13(91.8)]	-1.62952	-2.92686	-2.83737	-2.84234	-0.730553	0.195415	0.130458	-0.736295	-0.099205	-0.175333	-0.238104	-1.4365	0.0105756	0.223965	2.22957
[R].GFPEPSQATAPPPTVPTRPSPGAIQSR.[C]	Q8NFA2	NADPH oxidase organizer 1	NOXO1	1xPhospho [T/S]	-2.31445	-1.97789	-3.85294	-3.58809	-0.917345	-0.629321	-0.681144	-0.6941	-0.961077	-1.59696	-0.807325	-1.23028	0.0295497	0.248848	1.93632
[K].TPPGALLGAPPPLVPAPRPSSPPR.[G]	Q9HAH7	Probable fibrosin-1	FBRS	1xPhospho [S21(97.9)]	-3.3832	-3.30163	-2.9573	-1.61076	-3.45858	-3.0276	-2.84936	-1.95739	-2.21835	-3.00621	-3.72334	-0.638503	0.0417539	0.242538	0.872345
[K].SPTLLR.[N]	P55197	Protein AF-10	MLLT10	1xPhospho [T3(88.9)]	-1.854	-3.54932	-3.69883	-4.09778	-0.749023	-0.881457	-1.13163	-1.1257	-1.22395	-1.25009	-3.69836	-2.53539	0.0341033	0.25096	1.87362
[R].VGMADANSPPKPLSKPR.[T]	P26358	DNA (cytosine-5)-methyltransferase 1	DNMT1	1xOxidation [M3];1xPhospho [S8(100)]	-0.536763	-3.51848	-2.86879	-3.22052	-0.0893288	0.249059	0.260129	0.434222	0.79846	-0.705553	-0.484272	-0.0484171	0.0379271	0.244797	2.80561
[K].GPSPPGAK.[R]	Q96S55	ATPase WRNIP1	WRNIP1	1xPhospho [S3(100)]	-0.811004	-2.99283	-2.31535	-2.04872	-0.406544	0.0123892	0.52666	-0.565385	0.499664	-0.292131	-0.428431	-1.05691	0.0411005	0.242734	2.19337
[R].YHGHSMSDPGVSYR.[T]	P08559	Pyruvate dehydrogenase E1 component subunit alpha, somatic form, mitochondrial	PDHA1	1xOxidation [M6];2xPhospho [S5(99.6);S12(100)]	-1.66706	-3.62229	-2.8594	-2.62087	-1.61733	-0.501884	-0.625487	-0.906884	-0.970547	0.0163136	0.0648975	1.38018	0.0313226	0.254966	1.88195
[R].KPSGLNGEASKSQEMVHLVNK.[E]	P16070	CD44 antigen	CD44	1xOxidation [M15];1xPhospho [S12(99.2)]	1.95898	-0.396208	0.591061	0.695858	2.64002	2.67921	2.94575	3.48241	3.49316	3.53947	3.31197	2.59592	0.0214745	0.243385	2.58916
[R].QVAGDAPVEQATAETASPVHR.[E]	Q92766	Ras-responsive element-binding protein 1	RREB1	1xPhospho [S17(100)]	-2.34472	-3.29261	-2.96961	-2.52005	0.854151	-3.42437	0.582582	0.6039	0.628216	-0.0389576	0.703701	0.351876	0.000237688	0.243143	3.47388
[KT].YSPTSPK.[YG]	P24928	DNA-directed RNA polymerase II subunit RPB1	POLR2A	1xPhospho [T/S/Y]	1.30433	0.707052	0.882839	0.532879	1.52185	2.17931	2.43342	1.51466	2.0062	1.69263	1.88251	1.53852	0.0330285	0.250196	1.02002
[R].STPSHGSVSSLNSTGSLSPK.[H]	Q9UBC2	Epidermal growth factor receptor substrate 15-like 1	EPS15L1	1xPhospho [S18(91.6)]	2.78483	1.51884	2.11733	1.88995	2.72527	3.1994	3.1276	3.1487	3.19893	2.66891	2.67001	2.67432	0.0498322	0.241148	1.01808
[R].VLIKSPK.[G]	Q13619	Cullin-4A	CUL4A	1xPhospho [S5(100)]	-3.09705	-2.74617	-2.66748	-3.34827	-2.1509	-1.63391	-1.86184	-1.96976	-2.03881	-3.23973	-3.5777	-3.90639	0.003422	0.193161	0.880096
[K].KEPAITSQNSPEAR.[E]	P23193	Transcription elongation factor A protein 1	TCEA1	1xPhospho [S10(100)]	1.39189	0.63505	0.902189	0.673418	1.84608	1.4917	2.58504	1.75105	1.78098	1.87841	1.53438	1.13755	0.039119	0.245052	1.06265
[R].INPPSSGGTSSSPIK.[A]	P14859	POU domain, class 2, transcription factor 1	POU2F1	1xPhospho [S12(97.7)]	2.41468	0.912579	1.16241	1.53532	2.61276	2.8697	3.00122	2.62501	2.88226	2.52297	2.21947	2.32455	0.04862	0.240641	1.3396
[R].SFSASQSTDR.[E]	Q9ULJ3	Zinc finger and BTB domain-containing protein 21	ZBTB21	1xPhospho [S3(100)]	-0.728511	-2.88927	-2.96983	-3.65283	0.486864	0.9257	1.00982	0.0590677	0.359964	0.76465	0.327118	0.0600519	0.0272673	0.246869	2.67215
[R].YHGHSMSDPGVSYR.[T]	P08559	Pyruvate dehydrogenase E1 component subunit alpha, somatic form, mitochondrial	PDHA1	1xOxidation [M6];1xPhospho [S5(100)]	2.52589	0.533283	0.641695	0.718256	2.3172	3.16925	3.73805	3.82326	3.57004	4.13624	4.49144	5.13545	0.0190423	0.240257	2.47683
[R].TPSASSLYSGSAQSSR.[S]	Q6UXY1	Brain-specific angiogenesis inhibitor 1-associated protein 2-like protein 2	BAIAP2L2	1xPhospho [S3(100)]	-0.84411	-2.85951	-2.78017	-3.00396	-0.224215	-0.383121	0.104066	-0.342271	0.018858	0.415693	0.276484	0.574864	0.0361291	0.246785	2.08815
[K].KASSEGGTAAGAGLDSLHK.[N]	O15143	Actin-related protein 2/3 complex subunit 1B	ARPC1B	1xPhospho [S3(91.2)]	-2.42045	-3.09615	-3.43476	-2.48123	0.346954	-3.67832	0.657407	-0.0606661	0.311413	-0.137831	-0.55829	-3.42304	0.000826065	0.1952	3.2865
[R].ASSASVPAVGASAEGTR.[R]	Q9BZ23	Pantothenate kinase 2, mitochondrial	PANK2	1xPhospho [S/T]	-0.320338	-1.78913	-2.49992	-2.6699	0.416594	0.949965	0.614079	0.291339	0.325073	1.434	0.979599	0.467813	0.0401234	0.243267	1.94663
[R].STSLNERPK.[S]	P49815	Tuberin	TSC2	1xPhospho [S3(99.9)]	-1.16082	-3.14536	-3.80816	-3.86022	-0.304039	-0.334765	0.54012	-0.720109	-0.217505	0.343435	-0.268261	0.0771513	0.0424881	0.242397	2.57228
[K].YFDSGDYNMAK.[A]	O43768	Alpha-endosulfine	ENSA	1xOxidation [M9];1xPhospho [S4(100)]	-3.72576	-3.08175	-3.49016	-4.02418	-1.18921	-0.819104	-1.20806	-0.890149	-1.20728	-0.70446	-1.49737	-1.96001	0.00041726	0.197077	2.33073
[K].VSTVTSPSR.[M]	Q8WYP5	Protein ELYS	AHCTF1	1xPhospho [S/T]	-1.23658	-2.37833	-2.3082	-2.09856	-0.726959	-0.566829	-0.365325	-0.901359	-0.816442	-0.808302	-1.22323	-0.739051	0.0342123	0.25185	1.27999
[R].QPPGTQQSHSSPGEITSSPQGLDNPALLR.[D]	Q5TDH0	Protein DDI1 homolog 2	DDI2	1xPhospho [T/S]	-3.15359	-3.37178	-4.25363	-4.42563	0.179636	-0.43007	0.0605116	0.595725	0.0426483	0.138573	-2.86426	-0.212071	0.000559188	0.229733	3.82596
[R].DLVQPDKPASPK.[F]	Q6PJT7	Zinc finger CCCH domain-containing protein 14	ZC3H14	1xPhospho [S10(100)]	3.53156	1.78465	1.93936	2.49492	3.67119	4.16924	4.33395	3.78199	4.09354	4.56187	4.36812	4.45863	0.0466997	0.241977	1.6513
[R].GSVISPTELEAPILVPHTAQR.[G]	Q8N1B4	Vacuolar protein sorting-associated protein 52 homolog	VPS52	1xPhospho [S/T]	-2.82844	-2.97408	-2.96044	-2.74393	-2.17716	-2.90598	-2.28051	-2.35076	-2.16267	-2.39985	-2.09791	-1.84508	0.000798404	0.20713	0.65634
[R].RPGFSPTSHR.[L]	Q8WUA4	General transcription factor 3C polypeptide 2	GTF3C2	1xPhospho [S5(100)]	1.71213	0.336269	1.08599	0.975349	2.12426	2.73905	2.61678	2.03688	2.12109	2.04664	2.06641	2.10509	0.0499574	0.24147	1.21345
[R].AAALSLSTLASPK.[G]	P98172	Ephrin-B1	EFNB1	1xPhospho [S5(100)]	-1.05642	-2.68064	-2.04989	-1.96711	-0.418674	-0.565911	-0.756511	-0.525878	-0.48292	-1.14749	-1.40089	-0.929975	0.0492654	0.239941	1.34055
[K].CLHEDPQSPPPLPAEKPIGNTFSTVSGK.[L]	Q5HYK7	SH3 domain-containing protein 19	SH3D19	1xCarbamidomethyl [C1];1xPhospho [S8(100)]	-3.0087	-4.00595	-2.24446	-3.22257	-0.973785	-1.54498	-1.37621	-1.04744	-0.836802	-0.488613	-0.559902	-0.680127	0.0199921	0.242472	1.99955
[R].KPNIFYSGPASPARPR.[Y]	Q6PL18	ATPase family AAA domain-containing protein 2	ATAD2	1xPhospho [S11(100)]	2.24653	1.64771	1.7911	1.73367	2.06271	2.76226	2.86048	2.73055	2.78353	2.23751	2.50084	2.38213	0.00827499	0.210871	0.896409
[K].TQSLPVTEK.[V]	Q9NQW6	Anillin	ANLN	1xPhospho [S3(100)]	-0.903426	-3.29651	-1.35899	-3.89808	-0.484266	-4.93394	0.5908	0.0747328	0.495129	-0.689617	-1.12994	-0.636783	0.0405707	0.24282	2.23986
[R].QRSPIALPVKQEPPQIDAVK.[R]	Q8TF01	Arginine/serine-rich protein PNISR	PNISR	1xGln->pyro-Glu [N-Term];1xPhospho [S3(100)]	-2.89962	-3.23598	-4.12678	-1.06057	-3.27403	-3.7186	-1.41027	-1.0518	-1.63011	-1.99319	-3.73406	0.808167	0.00696743	0.211933	2.05673
[K].QAPFRSPTAPSVFSPTGNR.[T]	Q9H3P2	Negative elongation factor A	NELFA	1xPhospho [S/T]	-2.48194	-3.12152	-3.38349	-2.64221	-3.50106	-0.723056	-1.73159	-0.927377	-0.677744	-3.87361	-4.15934	-3.82059	0.0105696	0.224956	1.88341
[K].MSKPGSPGSVIPAQAHGK.[I]	Q8IZD2	Inactive histone-lysine N-methyltransferase 2E	KMT2E	1xOxidation [M1];1xPhospho [S2(89.1)]	-1.62136	-1.8844	-3.74513	-3.36711	-0.753836	-0.239448	-0.27562	-0.149402	-0.155386	-0.505882	-1.00403	-1.27485	0.0293716	0.249775	2.22349
[R].MASPPAPSPAPPAISPIIK.[N]	Q00587	Cdc42 effector protein 1	CDC42EP1	1xOxidation [M1];1xPhospho [S]	-1.76482	-2.32189	-3.67726	-4.2064	-0.221891	0.56429	-0.12128	-0.0434599	-0.191145	0.15299	0.305386	-2.18669	0.0122898	0.2237	2.46936
[R].TSSPPSSPQHSPALR.[D]	Q13029	PR domain zinc finger protein 2	PRDM2	1xPhospho [S3(96.8)]	-2.07271	-2.41197	-2.97015	-2.59913	-1.60841	-1.06914	-0.495307	-1.31541	-1.05911	-0.765835	-0.7773	-0.908788	0.0127811	0.224713	1.52834
[K].GLASPTAITPVASPICGK.[T]	O95425	Supervillin	SVIL	1xCarbamidomethyl [C16];1xPhospho [S4(100)]	-1.23404	-3.35936	-3.0066	-2.40846	-0.840982	-0.825776	-0.857188	-0.172215	-0.58115	-0.656332	-0.85767	-0.806239	0.0438536	0.240048	1.99648
[R].GSPSGGSTAEASDTLSIR.[S]	Q9P206	Uncharacterized protein KIAA1522	KIAA1522	1xPhospho [S2(100)]	-3.58073	-2.43165	-3.67699	-3.68653	-0.997171	-0.559697	-0.340375	-0.52983	-0.502417	0.185869	0.214224	0.243741	0.00237007	0.17952	2.77225
[K].ANVSSPHR.[E]	Q92530	Proteasome inhibitor PI31 subunit	PSMF1	1xPhospho [S5(99.2)]	0.173621	0.158363	-2.61452	-1.08116	2.29963	3.50698	3.92705	3.00281	3.02701	2.43111	3.53497	1.15931	0.0138913	0.224073	4.0798
[K].SLGDEGLNR.[G]	Q01970	1-phosphatidylinositol 4,5-bisphosphate phosphodiesterase beta-3	PLCB3	1xPhospho [S1(100)]	-0.902711	-3.38118	-3.06935	-3.26675	-0.933691	-0.237454	0.318341	-0.310092	-0.309259	-1.0817	-1.28376	-3.0263	0.0435536	0.240238	2.35074
[R].SASASHQADIKEAR.[R]	Q14739	Delta(14)-sterol reductase LBR	LBR	1xPhospho [S3(91.6)]	-2.48377	-2.31193	-3.14446	-3.07212	-0.416689	-0.748363	0.103234	-1.18047	-0.46307	-3.93962	-3.08092	-3.50897	0.0090218	0.212632	2.13329
[R].SASVNKEPVSLPGIMR.[R]	Q8WWI1	LIM domain only protein 7	LMO7	1xOxidation [M15];1xPhospho [S1(90)]	2.17474	0.440203	1.3053	0.846367	3.98806	4.05923	3.66449	2.87626	3.05721	4.36429	4.40846	2.60279	0.02696	0.244745	1.89257
[R].RSLTNSHLEK.[K]	Q9H2H9	Sodium-coupled neutral amino acid symporter 1	SLC38A1	1xPhospho [S2(99.9)]	0.630057	-1.04883	-0.722265	-1.15182	1.02736	1.16649	1.58211	0.738658	1.33302	1.32672	0.995047	1.49832	0.0490007	0.239035	1.59828
[R].HDTPDPSPLR.[G]	Q9BRD0	BUD13 homolog	BUD13	1xPhospho [T3(100)]	-0.601064	-3.17971	-3.12138	-3.29665	-0.362959	-0.0228281	1.21991	0.173738	0.403217	0.910103	0.478664	0.400624	0.0330336	0.249874	2.89967
[K].QVSTENDSTLVHR.[F]	O75592	E3 ubiquitin-protein ligase MYCBP2	MYCBP2	1xGln->pyro-Glu [N-Term];1xPhospho [S3(99.9)]	-2.97235	-2.33418	-3.40372	-4.16539	-0.892822	-0.948171	-1.09754	-1.3701	-0.911377	-1.01098	-3.37705	-2.4325	0.00626569	0.20683	1.77708
[K].SPGVEKPIVKPTAGAGPQETNMK.[E]	Q76L83	Putative Polycomb group protein ASXL2	ASXL2	1xOxidation [M22];1xPhospho [S1(100)]	-2.85919	-3.01566	-3.42584	-3.62779	-1.02803	-2.77824	-1.24706	-1.25618	-1.72445	-0.733175	-3.48591	-4.01777	0.00185498	0.169204	1.691
[R].SSGSPYGGGYGSGGGSGGYGSR.[R]	P51991	Heterogeneous nuclear ribonucleoprotein A3	HNRNPA3	1xPhospho [S4(99.9)]	2.63417	2.96628	2.58649	2.92186	2.46835	3.7006	4.033	3.34684	3.28509	3.21806	3.36399	3.92902	0.0367714	0.244173	0.825992
[R].ESPSPAPKPR.[K]	Q8IYB3	Serine/arginine repetitive matrix protein 1	SRRM1	1xPhospho [S2(100)]	-1.7069	-2.63646	-2.51901	-3.5479	-0.638807	0.0492544	0.768119	-0.868459	-0.962919	-1.19944	-0.216806	-0.126174	0.0379571	0.244366	1.93304
[R].TASFSESR.[A]	P53396	ATP-citrate synthase	ACLY	1xPhospho [S3(100)]	4.10977	2.44085	2.42191	3.02242	4.61039	4.62075	5.17664	4.42615	4.54031	4.17081	3.79854	3.9102	0.0467292	0.241288	1.72352
[R].RLSELLR.[Y]	P08238	Heat shock protein HSP 90-beta	HSP90AB1	1xPhospho [S3(100)]	-1.47052	-3.52621	-3.30315	-2.96656	-0.281658	-0.413154	-1.1995	-0.825658	-0.587053	0.0726013	-0.539574	-0.33257	0.0484192	0.240453	1.89589
[R].TSSTLDSEGTFNSYR.[K]	Q92609	TBC1 domain family member 5	TBC1D5	1xPhospho [T/S/Y]	-3.6406	-3.13365	-2.72791	-3.05607	-1.0286	-3.51567	-0.73281	-0.858407	-1.08743	-0.40432	-0.606894	-0.30935	0.0013128	0.185634	2.27451
[R].IINLGPVHPGPLSPEPQPMGVR.[V]	Q86T03	Type 1 phosphatidylinositol 4,5-bisphosphate 4-phosphatase	PIP4P1	1xOxidation [M19];1xPhospho [S13(100)]	-2.2983	-3.28227	-2.89676	-2.56322	-1.83439	-2.50447	-1.66462	-1.02886	-0.717272	-1.5698	-1.14249	-2.78576	0.0134048	0.225223	1.68886
[R].TLSINEEEPEGGFSK.[W]	Q8ND30	Liprin-beta-2	PPFIBP2	1xPhospho [S3(99)]	-2.35775	-3.4864	-3.03903	-2.34756	-2.80301	-2.04804	-1.67737	-1.27775	-0.794647	-3.92494	-4.41644	-3.22377	0.0146562	0.223315	1.71113
[R].RVSHSPPPK.[Q]	Q8IYB3	Serine/arginine repetitive matrix protein 1	SRRM1	2xPhospho [S3(100);S5(100)]	1.21636	0.545908	1.65469	0.798714	3.05093	3.07945	3.56467	3.26803	3.10269	2.68998	3.71782	1.93651	0.00341051	0.193984	2.17281
[R].GAGAGHPGAGGAQPPDSPAGVR.[T]	Q13884	Beta-1-syntrophin	SNTB1	1xPhospho [S17(100)]	1.35037	-0.198847	0.604116	0.578978	1.82226	2.15289	2.44742	1.98917	2.2302	2.86432	2.7862	2.49349	0.0246871	0.244472	1.63705
[R].HSCSGSSPPR.[V]	Q9UQ35	Serine/arginine repetitive matrix protein 2	SRRM2	1xCarbamidomethyl [C3];1xPhospho [S]	-1.54162	-1.17859	-3.0923	-4.45869	1.89303	1.89735	2.70323	1.74084	1.45312	2.09514	3.34993	0.33007	0.0050187	0.192863	3.90323
[R].SMGTGDTPGLEVPSSPLRK.[A]	Q86WB0	Zinc finger C3HC-type protein 1	ZC3HC1	1xOxidation [M2];1xPhospho [S15(99.5)]	-0.596932	-3.08153	-3.57364	-2.73895	1.5412	0.856841	0.519757	1.11824	0.870461	0.835985	1.79477	0.0140276	0.0255698	0.246456	3.25352
[R].AVTPNQVR.[D]	Q8TDZ2	[F-actin]-monooxygenase MICAL1	MICAL1	1xPhospho [T3(100)]	-2.43384	-2.75381	-3.18867	-3.32556	-2.14865	-1.63232	-1.40001	-1.68014	-1.82318	-1.11488	-1.23564	-1.69539	0.0100188	0.219041	1.15767
[R].TNPPTQKPPSPPMSGR.[G]	Q8IZP0	Abl interactor 1	ABI1	1xOxidation [M13];1xPhospho [T/S]	3.19627	1.16258	1.541	1.02855	3.60672	3.75429	3.98154	3.83004	3.95901	4.10988	4.01004	3.76703	0.0353596	0.248918	1.95691
[R].SSSVPHPFQVTLLR.[N]	Q5VV41	Rho guanine nucleotide exchange factor 16	ARHGEF16	1xPhospho [S2(87.9)]	-0.46691	-2.83254	-3.18554	-3.50935	0.257467	0.237351	0.179912	0.858205	0.141256	2.1663	2.00925	2.07327	0.0446587	0.239839	2.55479
[R].SESAPTLHPYSPLSPK.[G]	Q8WUF5	RelA-associated inhibitor	PPP1R13L	1xPhospho [S14(100)]	-0.992259	-2.98397	-4.3305	-2.81008	0.101112	0.525315	-0.513127	0.458428	0.795439	0.504368	0.57749	-0.113418	0.0448675	0.23922	3.01582
[R].AVSPLDPSK.[E]	Q14865	AT-rich interactive domain-containing protein 5B	ARID5B	1xPhospho [S3(100)]	-1.36644	-3.03593	-4.15537	-2.66491	-0.644527	-0.785449	-0.295413	-0.474936	-0.693247	-0.0218277	-0.480938	-0.635299	0.0445918	0.240275	2.36471
[R].SQSYIPTSGCR.[A]	Q9HB19	Pleckstrin homology domain-containing family A member 2	PLEKHA2	1xCarbamidomethyl [C10];1xPhospho [S3(100)]	-2.50942	-2.5762	-3.68214	-3.07354	-1.42793	-1.32795	-1.34639	-1.51764	-1.1525	-0.77141	-2.65077	-1.17502	0.0159526	0.226618	1.58374
[R].EESLVEELSPASEK.[K]	Q9BXK5	Bcl-2-like protein 13	BCL2L13	1xPhospho [S12(91.6)]	-3.3411	-4.31192	-3.18585	-2.77402	-1.15454	-3.53246	-2.43679	-1.07429	-0.900904	-0.779713	-0.525848	-0.997075	0.0233659	0.248907	2.1423
[R].SLPSSPER.[R]	O95685	Protein phosphatase 1 regulatory subunit 3D	PPP1R3D	1xPhospho [S]	-1.11921	-2.47868	-3.01171	-1.81684	-1.31854	-0.63523	0.0635138	-0.677899	-0.644958	-0.489452	-3.9616	-3.59738	0.043733	0.239976	1.78342
[R].IQPEDMFVCDINEKDISGPSPSKK.[L]	Q96GX9	Methylthioribulose-1-phosphate dehydratase	APIP	1xCarbamidomethyl [C9];1xOxidation [M6];1xPhospho [S20(87.2)]	-3.12886	-3.77704	-2.69744	-3.57959	-1.46341	-2.99236	-2.09654	-1.20177	-0.712116	-2.83841	-3.78709	-2.48645	0.0220171	0.245307	1.86431
[K].ALETIPITPVER.[N]	Q2LD37	Bridge-like lipid transfer protein family member 1	BLTP1	1xPhospho [T8(100)]	-3.68837	-2.13249	-2.68024	-3.69668	-1.04345	-1.73893	-1.35993	-0.692882	-1.33137	-1.53979	-1.38116	-1.56372	0.0278503	0.245708	1.70564
[R].SPSPAHLPDDPK.[V]	Q92615	La-related protein 4B	LARP4B	1xPhospho [S3(100)]	2.32563	1.18054	1.46722	1.10542	2.4705	2.75219	2.99766	2.51178	2.66675	2.8998	2.73121	2.8165	0.045711	0.240968	1.0676
[K].TPASTPVSGTPQASPMIER.[S]	Q9UHR4	Brain-specific angiogenesis inhibitor 1-associated protein 2-like protein 1	BAIAP2L1	1xOxidation [M16];1xPhospho [S14(100)]	-1.12344	-3.84075	-2.89604	-3.1009	1.09752	1.08467	1.43669	1.2845	1.2011	0.0174732	0.449371	-1.69396	0.00797041	0.210687	3.9275
[R].SHSGTSPDNTAPPPPPPRPQPSHSR.[S]	Q96D71	RalBP1-associated Eps domain-containing protein 1	REPS1	1xPhospho [S3(84.1)]	0.474374	-1.08884	-0.248013	-0.198675	1.05527	0.855342	1.15721	0.978463	1.48646	0.482222	1.35949	0.745303	0.0347348	0.250674	1.49487
[R].RQSFASLALR.[K]	Q12955	Ankyrin-3	ANK3	1xPhospho [S3(100)]	-1.99021	-3.53819	-3.3372	-3.54545	0.0613747	0.742038	-0.225863	-0.110429	0.232042	1.99971	1.55278	1.59705	0.00444322	0.18989	2.92045
[R].SMSPTSTPK.[A]	O94913	Pre-mRNA cleavage complex 2 protein Pcf11	PCF11	1xOxidation [M2];1xPhospho [S3(85.5)]	-2.12564	-2.40932	-4.08182	-3.05422	-2.61459	-1.09083	-0.924123	-1.25245	-0.980352	-1.01369	-1.26128	-0.969823	0.042315	0.24189	1.81995
[K].AKSLDGVTNDR.[T]	Q9UBM7	7-dehydrocholesterol reductase	DHCR7	1xPhospho [S3(100)]	1.20702	0.562153	0.696583	0.425512	1.57811	1.34	1.79302	1.52458	1.84646	2.00032	2.09917	2.36337	0.0150468	0.224316	0.899437
[R].EGSLTGTK.[D]	Q9Y6D6	Brefeldin A-inhibited guanine nucleotide-exchange protein 1	ARFGEF1	1xPhospho [S3(100)]	-0.751864	-2.6706	-2.50542	-1.89084	-0.0961266	-0.304351	0.412787	-0.346091	-0.163803	0.518822	0.430668	-0.361609	0.0412769	0.242065	1.94359
[R].AHTPTPGIYMGRPTHSGGGGGGGGGGGGGGGGR.[R]	Q13595	Transformer-2 protein homolog alpha	TRA2A	1xOxidation [M10];1xPhospho [T3(99.9)]	0.860379	-0.675583	0.393755	0.906204	1.02485	0.678973	1.21528	2.10956	1.73407	1.46373	1.30229	2.86543	0.0462278	0.240648	1.49345
[R].RKSLVGTPYWMAPELISR.[L]	O96013	Serine/threonine-protein kinase PAK 4	PAK4	1xOxidation [M11];1xPhospho [S3(99.9)]	-1.65784	-3.03917	-2.79651	-3.09803	-1.6587	-1.19597	-0.81865	-0.264991	-0.629574	-0.841572	-1.23666	-0.787091	0.0133949	0.225348	1.92677
[R].TSGGDHAPDSPSGENSPAPQGR.[L]	Q96NY9	Crossover junction endonuclease MUS81	MUS81	1xPhospho [S10(99.7)]	-2.34345	-3.52286	-3.08329	-3.22703	-1.16151	-2.97607	-0.912799	-1.62577	-1.39498	-2.5272	-4.21146	-1.81973	0.0142918	0.224545	1.67202
[R].SSPPLPPPAEER.[T]	Q96RK0	Protein capicua homolog	CIC	1xPhospho [S]	-0.650964	-2.76249	-1.4269	-2.85095	0.469704	0.103881	0.0910749	0.335557	0.160501	0.920807	0.638378	-0.0700979	0.0435166	0.240972	1.80916
[K].SKSEEAHAEDSVMDHHFR.[K]	Q8NC51	Plasminogen activator inhibitor 1 RNA-binding protein	SERBP1	1xOxidation [M13];1xPhospho [S3(90.8)]	3.02519	0.669054	1.00854	1.69344	3.99061	3.44925	3.79313	4.06759	3.87511	4.25391	4.25846	3.42831	0.0338996	0.251082	2.34435
[K].SSSQSTFHIPLSPVEVKPGNVR.[N]	O15085	Rho guanine nucleotide exchange factor 11	ARHGEF11	1xPhospho [S12(100)]	-1.21394	-2.46291	-2.60772	-2.89832	-0.790428	-0.835813	-0.462596	-0.592021	-0.365503	-0.405081	-0.266058	-0.234714	0.0222532	0.244391	1.62148
[K].EGQPSPADEKGNDSDGEGESDDPEKK.[K]	O75351	Vacuolar protein sorting-associated protein 4B	VPS4B	1xPhospho [S14(99.9)]	-0.188235	-0.128027	0.163082	0.0474148	0.0917397	0.510934	0.830115	1.39483	0.850742	0.02841	0.395834	1.45977	0.00738117	0.212172	1.07629
[K].MISTPSPKK.[S]	Q53F19	Nuclear cap-binding protein subunit 3	NCBP3	1xOxidation [M1];1xPhospho [S6(89.4)]	-0.905663	-2.88041	-3.27011	-3.59429	-0.634106	-0.0705595	-0.61642	-0.018981	1.12048	-0.35877	-0.871933	0.513564	0.0478831	0.240298	2.51376
[R].LGMLSPEGTCK.[A]	P49327	Fatty acid synthase	FASN	1xCarbamidomethyl [C10];1xOxidation [M3];1xPhospho [S5(100)]	-0.114797	-3.3429	-3.09973	-3.70016	0.427727	0.353631	1.23616	1.5343	0.601604	0.943462	0.756107	0.0768385	0.0368372	0.243957	3.30983
[R].LNEQASEEILK.[V]	Q01105	Protein SET	SET	1xPhospho [S6(100)]	-3.19071	-1.70106	-3.29008	-4.28982	-0.308411	-0.666926	-0.838788	-1.00911	-0.888464	-3.16122	-0.848289	-2.52927	0.0245595	0.245016	1.81516
[R].GEAGTGTPVK.[G]	O14841	5-oxoprolinase	OPLAH	1xPhospho [T]	-1.00215	-1.56343	-2.41977	-2.40021	-0.6936	-0.256043	-0.00214672	-0.651296	-0.33499	-0.7885	-0.837858	-0.918435	0.0422847	0.241736	1.33231
[K].QPPVSPGTALVGSQK.[E]	P17096	High mobility group protein HMG-I/HMG-Y	HMGA1	1xGln->pyro-Glu [N-Term];1xPhospho [S13(100)]	-0.197438	-3.12513	-2.36792	-3.94766	1.32331	1.0186	1.45977	0.569774	0.826267	1.48718	1.4044	-0.459592	0.0359143	0.248749	2.84877
[R].SSYSSPTSLSPR.[A]	Q96JY6	PDZ and LIM domain protein 2	PDLIM2	1xPhospho [S10(94.7)]	0.173623	-3.07299	-2.2433	-3.01316	0.38003	0.677892	1.02302	1.10565	1.16374	0.523027	0.390667	0.599622	0.0448008	0.239254	2.81169
[R].VSTETSSPLSPPAVPPPPVPVLPGAVPSQTER.[L]	Q13671	Ras and Rab interactor 1	RIN1	1xPhospho [S/T]	-0.426353	-2.64885	-2.47619	-0.988733	-0.669489	-0.725078	0.109544	0.453805	0.495647	-0.678867	0.129642	0.137357	0.0383045	0.244335	2.20346
[K].VSHPQEPMLTASPR.[M]	O75052	Carboxyl-terminal PDZ ligand of neuronal nitric oxide synthase protein	NOS1AP	1xOxidation [M8];1xPhospho [S12(91.2)]	-0.96362	-1.95293	-1.82423	-2.30299	-1.32903	1.03832	0.780677	1.14558	1.18999	0.609045	0.662266	0.577586	0.0014702	0.193784	2.61901
[R].KPGPPLSPEIR.[S]	Q96JM3	Chromosome alignment-maintaining phosphoprotein 1	CHAMP1	1xPhospho [S7(100)]	2.14246	0.818998	1.06076	1.33392	2.62613	2.73687	2.53199	2.62199	2.67009	3.00143	2.79016	2.71144	0.0362473	0.246051	1.26728
[K].ARLSYSDK.[N]	Q05655	Protein kinase C delta type	PRKCD	1xPhospho [S4(100)]	1.46583	0.663799	0.828625	0.944845	1.23342	1.3358	1.95955	1.54064	1.9375	0.660257	1.39489	1.3642	0.0418434	0.242409	0.826476
[K].LHDFLAHSSEESEETSSPPR.[L]	P46100	Transcriptional regulator ATRX	ATRX	1xPhospho [S/T]	-0.121541	-3.21976	-2.87195	-3.08239	-0.210882	-0.0800791	0.926305	1.09624	1.01754	0.695536	1.23097	0.733264	0.0347246	0.251164	3.08445
[R].LEAGGASPK.[L]	O95873	Uncharacterized protein C6orf47	C6orf47	1xPhospho [S7(100)]	-1.70205	-3.20952	-3.05215	-3.5642	-1.35889	-1.1982	-0.781316	-1.39187	-0.899143	-2.46949	-2.76715	-3.15542	0.0337235	0.251414	1.63046
[R].EVTPILAQTQSSGPQTSTTPQVLSPTITSPPNALPR.[R]	P30260	Cell division cycle protein 27 homolog	CDC27	1xPhospho [S24(98)]	-1.67798	-3.07299	-3.50321	-3.36537	-1.69413	-1.5574	-0.322675	-0.452559	0.171265	-0.0793324	0.281216	-0.0274401	0.0119124	0.225682	2.55007
[K].SNSVSLVPPGSSHTLPR.[R]	Q6R327	Rapamycin-insensitive companion of mTOR	RICTOR	1xPhospho [T14(99.5)]	-3.94301	-3.58805	-3.12924	-3.64824	-2.66172	-2.15067	-3.0552	-1.95443	-1.96573	-1.02752	-1.46327	-1.24183	0.0474767	0.24096	1.22831
[R].RPSLGELLLR.[H]	Q8N612	FHF complex subunit HOOK interacting protein 1B	FHIP1B	1xPhospho [S3(100)]	-3.92549	-2.93138	-3.80969	-1.74911	-2.98399	-4.30202	-2.44746	-2.37902	-1.75385	-1.7286	-1.76075	-1.25453	0.0237969	0.247604	1.36207
[K].IFQGSFGGPTLYENPHYQSPNMHR.[R]	Q8TDN6	Ribosome biogenesis protein BRX1 homolog	BRIX1	1xOxidation [M22];1xPhospho [S19(82.5)]	-3.17912	-3.1986	-4.14199	-3.60599	-2.04039	0.191764	-0.228524	-0.946162	-0.503164	0.205299	0.37792	-2.54471	0.00149451	0.191579	2.94729
[R].ALLSLRSPK.[A]	Q9UNF1	Melanoma-associated antigen D2	MAGED2	1xPhospho [S7(100)]	-3.77887	-3.05944	-3.94758	-4.18754	-0.542749	-0.589145	-1.34395	-1.25163	-0.684826	-1.09128	-1.13885	-0.633401	0.0018473	0.172923	2.50183
[K].LTPTSPR.[G]	Q9BSW2	EF-hand calcium-binding domain-containing protein 4B	CRACR2A	1xPhospho [S5(92.8)]	-3.00293	-2.74788	-3.99013	-3.46887	-1.31579	-1.45973	-1.4425	-1.57427	-1.08581	-3.47702	-2.74146	-3.71625	0.00980695	0.217151	1.87945
[R].RSSSPAELDLKDDLQQTQGK.[C]	Q2PPJ7	Ral GTPase-activating protein subunit alpha-2	RALGAPA2	1xPhospho [S/T]	-2.69424	-2.91611	-2.55531	-3.0231	-1.03099	-1.32071	-2.1477	-0.341403	-0.686356	-2.90622	0.0123997	-3.06331	0.0418941	0.24222	1.6634
[R].HRHSPTGPPGFPR.[D]	P98175	RNA-binding protein 10	RBM10	1xPhospho [S4(100)]	3.96793	2.99663	3.55361	3.63899	4.03593	4.62955	4.39333	4.3827	4.36293	4.85111	4.51743	4.70274	0.0361175	0.247243	0.873598
[R].SPSPEPR.[G]	Q9UDY2	Tight junction protein ZO-2	TJP2	1xPhospho [S3(100)]	-0.17858	-1.66451	-2.32591	-1.32839	0.416513	0.781095	1.47059	0.927968	0.570578	1.05206	1.49276	0.935971	0.0257046	0.245	2.37938
[R].SSFSQHAR.[T]	P02545	Prelamin-A/C	LMNA	1xPhospho [S]	-0.0345335	-0.134512	-1.2584	0.513796	0.299435	-0.23458	2.49649	1.77314	1.06572	-3.55934	0.406918	-2.58148	0.0167191	0.230202	2.25426
[R].KPPLSPAQTNPVVQR.[R]	Q8IY33	MICAL-like protein 2	MICALL2	1xPhospho [S5(100)]	-1.71137	-3.33976	-2.7944	-4.21308	-0.599297	-0.418578	-0.88218	-0.676591	-0.29582	0.0211468	-0.299847	-0.595637	0.0171363	0.232699	1.99698
[K].LSSQISAGEEKWNSVSPASAGK.[R]	Q86UE4	Protein LYRIC	MTDH	1xPhospho [S6(98.4)]	-3.1285	-3.22294	-2.9873	-0.800234	-2.86399	-3.891	-1.29191	0.1755	0.572901	-2.82305	-4.36198	-3.24784	0.00682669	0.210712	2.93175
[K].LCAGIMITASHNPK.[Q]	Q96G03	Phosphopentomutase	PGM2	1xCarbamidomethyl [C2];1xOxidation [M6];1xPhospho [S10(99.9)]	0.6825	-1.04032	-0.903717	-2.19714	2.25238	1.64143	1.4198	1.8391	1.43123	2.52201	2.44291	1.10795	0.0253194	0.24637	1.98389
[R].ASGQAFELILSPR.[S]	P16949	Stathmin	STMN1	1xPhospho [S11(100)]	2.19037	0.476101	0.817581	1.70103	2.098	2.08689	2.65199	2.78232	3.22785	2.47048	2.2174	2.28598	0.0353135	0.249697	1.72604
[K].VAGAATPK.[K]	P16402	Histone H1.3	H1-3	1xPhospho [T6(100)]	-1.03957	-2.2591	-1.88883	-1.9054	-0.209867	0.410241	1.06298	-0.295045	0.108349	-0.870394	-1.13104	-1.72943	0.020161	0.242872	2.02126
[R].SKPDPEVGPLLGVQPLPGSPTADR.[Q]	Q9H5J0	Zinc finger and BTB domain-containing protein 3	ZBTB3	1xPhospho [S/T]	-3.38774	-2.83393	-2.95017	-3.30218	-2.15989	-2.9759	-1.80516	-1.59736	-2.27795	-1.64213	-2.00188	-1.89916	0.0114119	0.228508	1.16379
[K].IEHAPSPSSGGTLK.[N]	Q14004	Cyclin-dependent kinase 13	CDK13	1xPhospho [S6(85.3)]	-1.36467	-3.79084	-2.62502	-4.10799	-0.70265	-0.268161	-0.0917044	-0.525214	-0.275652	0.103846	-0.161949	-3.37881	0.0320986	0.251364	2.29599
[R].QETVECLR.[K]	Q13555	Calcium/calmodulin-dependent protein kinase type II subunit gamma	CAMK2G	1xCarbamidomethyl [C6];1xGln->pyro-Glu [N-Term];1xPhospho [T3(100)]	-1.86485	-3.30537	-2.8798	-3.6897	-1.04035	-1.57083	-1.33211	-1.35023	-1.44199	-4.05578	-3.61818	-2.83649	0.037923	0.24523	1.30856
[R].KFDGVEGPRTPK.[Y]	Q6PKG0	La-related protein 1	LARP1	1xPhospho [T10(100)]	-1.18256	-2.47669	-2.97493	-2.08739	-0.704031	-0.680568	-0.495873	-0.502372	-0.774977	-0.495798	0.243765	0.0387316	0.0403586	0.243177	1.62032
[R].RSEQKDPLEEPK.[A]	Q9H9J4	Ubiquitin carboxyl-terminal hydrolase 42	USP42	1xPhospho [S2(100)]	-1.81735	-2.18436	-3.03316	-3.5543	-1.04827	-0.551106	-0.959546	-1.51234	-0.883299	-3.5001	-1.58066	-1.60878	0.0405617	0.243221	1.22656
[R].ASSLSESSPPK.[A]	Q9UHB6	LIM domain and actin-binding protein 1	LIMA1	1xPhospho [S3(100)]	3.32189	1.60022	1.82023	2.24282	4.0193	4.13703	4.647	3.80759	4.08081	5.22106	4.95561	4.92715	0.0314734	0.253188	1.93102
[R].DKKSPLIESTANMDNNQSQK.[T]	O14974	Protein phosphatase 1 regulatory subunit 12A	PPP1R12A	1xOxidation [M13];1xPhospho [S4(100)]	-1.21816	-2.49138	-3.75307	-2.37364	-0.329342	-0.229865	0.220847	-0.540225	-0.59107	-0.0494289	0.0851765	-0.804793	0.0483537	0.240465	2.18405
[R].ASPAPGSGHPEGPGAHLDMNSLDR.[A]	O94826	Mitochondrial import receptor subunit TOM70	TOMM70	1xOxidation [M19];1xPhospho [S2(100)]	3.11879	1.77103	1.76912	0.704182	4.24463	3.98594	4.40144	3.74453	3.72203	4.68042	4.94061	3.47449	0.0258047	0.243872	1.73636
[R].TPDIAQR.[A]	Q9UEW8	STE20/SPS1-related proline-alanine-rich protein kinase	STK39	1xPhospho [T1(100)]	-0.0330057	-2.12229	-1.64498	-2.84633	0.817614	0.783927	1.13414	0.465564	0.652039	1.49133	1.31932	1.09349	0.0382511	0.245191	2.01734
[R].LGAQTPVGVSTLEPGQTLLPR.[M]	O94887	FERM, ARHGEF and pleckstrin domain-containing protein 2	FARP2	1xPhospho [T5(100)]	-2.63205	-2.74521	-2.8597	-3.20067	-2.05521	-2.32428	-1.99579	-1.8877	-1.32786	-1.93387	-1.53602	-1.08734	0.00970559	0.217456	1.00854
[R].RRPTLGVQLDDK.[R]	Q13769	THO complex subunit 5 homolog	THOC5	1xPhospho [T4(100)]	0.409663	0.559347	-0.41201	-0.194244	0.546276	1.08215	1.22408	0.984506	0.980112	2.46019	2.12877	2.18627	0.0484659	0.240545	0.877233
[K].NIIGSSPVADFSAIK.[E]	P42566	Epidermal growth factor receptor substrate 15	EPS15	1xPhospho [S6(91.2)]	-2.30991	-2.75241	-2.32152	-2.69698	-1.94583	-2.26502	-1.87581	-1.5733	-1.50788	-1.72365	-1.48833	-1.20059	0.0118341	0.227719	0.808949
[R].ASELSPGR.[S]	Q8NFF5	FAD synthase	FLAD1	1xPhospho [S5(100)]	-1.37612	-1.68268	-2.68735	-2.86954	-0.951014	-0.399787	-0.547647	-0.985053	-0.488003	-1.73067	-2.08632	-2.08517	0.0434201	0.241325	1.24181
[R].VKVDGPRSPSYGR.[S]	Q07955	Serine/arginine-rich splicing factor 1	SRSF1	1xPhospho [S8(99.4)]	3.26228	2.26005	2.81025	3.94799	2.61279	2.70007	3.75919	3.66309	3.69551	2.57841	3.51824	5.80554	0.0332567	0.249866	0.928404
[R].QLLSPKGER.[R]	Q6ZRV2	Protein FAM83H	FAM83H	1xPhospho [S4(100)]	-2.95005	-2.36408	-2.36068	-1.46864	-3.04547	-2.26516	-1.82353	-1.32397	-1.57963	-1.80673	-2.05622	1.27425	0.0156149	0.226784	0.98256
[R].LALLGLAQPSEKPSSPSPDLPFTTPAPK.[K]	Q9Y4U1	Cyanocobalamin reductase / alkylcobalamin dealkylase	MMACHC	1xPhospho [S/T]	-3.0762	-3.06465	-2.81613	-2.83979	-3.39099	-1.98504	-1.9173	-1.5184	-1.39186	-3.0397	-3.21734	-2.38733	0.00155864	0.191436	1.37648
[K].STIGVMVTASHNPEEDNGVK.[L]	O95394	Phosphoacetylglucosamine mutase	PGM3	1xOxidation [M6];1xPhospho [S10(98.4)]	-1.28929	-2.53907	-3.36321	-3.69448	0.161961	-1.41153	-0.267497	-0.502679	-0.843281	-1.11127	-0.157171	-3.55278	0.0410607	0.243131	1.85937
[K].NDKSEEEQSSSSVK.[K]	P07910	Heterogeneous nuclear ribonucleoproteins C1/C2	HNRNPC	1xPhospho [S4(99.7)]	-3.6713	-3.8033	-3.52691	-3.83881	-2.76988	-2.26701	-1.74961	-2.29213	-2.25414	-2.40441	-1.96278	-3.10917	0.00122737	0.185588	1.56854
[K].AVSPPPSPR.[A]	O15417	Trinucleotide repeat-containing gene 18 protein	TNRC18	1xPhospho [S3(100)]	-3.06857	-3.49094	-3.26521	-3.63443	-1.41955	-1.26171	-1.37125	-1.65481	-1.02671	-2.23759	-1.59425	-3.99131	0.000922379	0.192073	1.92398
[R].KSSTSGSDFDTK.[K]	P46100	Transcriptional regulator ATRX	ATRX	1xPhospho [S3(98.4)]	-3.9809	-2.962	-3.09493	-4.02749	-2.48066	-2.50511	-2.22449	-2.37141	-2.35531	-1.72668	-1.87952	-1.85084	0.0334128	0.249794	1.02887
[R].SSSPTQYGLTK.[N]	Q9NYL2	Mitogen-activated protein kinase kinase kinase 20	MAP3K20	1xPhospho [S3(92.6)]	2.45125	0.585358	1.29464	1.67374	2.70438	3.0886	3.47014	2.83828	3.17873	2.42747	1.92514	2.18309	0.0400927	0.24408	1.71863
[R].STSQGSINSPVYSR.[H]	O14639	Actin-binding LIM protein 1	ABLIM1	1xPhospho [S3(99.7)]	2.82752	1.4033	1.48191	1.92456	3.46721	3.4643	3.44553	3.14023	3.30377	3.66367	3.29124	3.41265	0.0416	0.2432	1.39227
[R].TAQVPSPPR.[G]	Q9UKV3	Apoptotic chromatin condensation inducer in the nucleus	ACIN1	1xPhospho [S6(100)]	4.61299	3.23331	3.60339	3.88067	5.02036	5.19699	5.30416	4.97752	5.20224	5.67365	5.26174	5.35345	0.033671	0.252234	1.34474
[K].VSESPSPVTTNTPAQFASVSPTVPEFLK.[T]	Q9ULH7	Myocardin-related transcription factor B	MRTFB	1xPhospho [S20(83.5)]	-1.54289	-3.2101	-3.3091	-4.30556	-0.884386	-0.703515	-0.528262	0.055768	0.248859	-0.823759	0.304947	-0.148158	0.0134476	0.224737	2.61282
[K].VKTPEMIIQKPK.[I]	Q09666	Neuroblast differentiation-associated protein AHNAK	AHNAK	1xOxidation [M6];1xPhospho [T3(100)]	-0.840293	-1.61438	-2.58455	-3.50273	-0.0648918	0.910882	1.03052	0.0974035	1.22596	-0.18408	0.83967	-0.31199	0.0158682	0.22592	2.46437
[R].RAASSDQLR.[D]	Q9UDY2	Tight junction protein ZO-2	TJP2	1xPhospho [S4(94.4)]	1.9783	0.656538	0.878078	1.2985	2.23611	2.44269	3.09857	2.19879	2.39941	1.96827	2.7694	1.14539	0.0469409	0.241181	1.39462
[K].NTPSQHSHSIQHSPER.[S]	Q9NYF8	Bcl-2-associated transcription factor 1	BCLAF1	1xPhospho [S13(100)]	1.35128	0.665838	1.65189	1.11439	2.5845	2.5993	2.26437	2.67459	2.73726	2.12523	2.57898	2.46842	0.0150859	0.223113	1.33574
[R].LGGSTSDPPSSQSFSFHR.[D]	Q13884	Beta-1-syntrophin	SNTB1	1xPhospho [S4(92.8)]	-0.682858	-2.4519	-3.50321	-3.51939	-0.737509	-0.246558	0.390807	-0.0761919	0.544771	1.39865	1.20919	1.16975	0.0414853	0.242527	2.49912
[K].RASGQAFELILSPR.[S]	P16949	Stathmin	STMN1	1xPhospho [S3(100)]	-1.44603	-2.84493	-3.39174	-3.56954	-1.17878	-1.40864	-0.742343	-0.527366	-0.18631	-0.482994	-1.2716	0.333404	0.0260452	0.243307	2.07556
[K].ISYIPDEEVSSPSPPQR.[A]	Q9Y6M1	Insulin-like growth factor 2 mRNA-binding protein 2	IGF2BP2	1xPhospho [S/Y]	-0.973193	-1.255	-2.90132	-3.21116	0.325844	-0.272243	0.162223	0.23025	0.453384	-0.923243	-1.65042	0.37848	0.0305646	0.250539	1.99179
[R].EVRSPTKAPHLQLIEGK.[K]	O43491	Band 4.1-like protein 2	EPB41L2	1xPhospho [T6(92.7)]	-0.0619745	-3.37543	-1.90392	-3.5404	0.445824	0.229651	1.10648	0.949948	1.56097	1.02162	0.446304	2.49967	0.0376544	0.245655	2.98624
[K].VLTANSNPSSPSAAK.[R]	Q9NV56	MRG/MORF4L-binding protein	MRGBP	1xPhospho [S10(87.5)]	-3.20802	-1.17604	-2.81876	-1.91227	-2.55356	-4.09437	0.103782	0.208262	0.0366974	-0.224857	-0.156715	-3.19378	0.0157385	0.227259	2.51719
[R].RLSQPESAEKHVTQR.[L]	Q9UKV3	Apoptotic chromatin condensation inducer in the nucleus	ACIN1	1xPhospho [S3(100)]	-1.26045	-2.71915	-2.62197	-3.17303	-0.658409	-1.44413	-0.667733	-0.752307	-0.480312	-2.54254	-2.58557	-2.85296	0.0304846	0.251085	1.56707
[R].RSSMGSTAVATDVK.[K]	Q6UXY1	Brain-specific angiogenesis inhibitor 1-associated protein 2-like protein 2	BAIAP2L2	1xOxidation [M4];1xPhospho [S/T]	-3.46216	-3.07303	-3.24943	-3.45312	-2.04561	-1.18628	-1.31322	-2.71414	-1.49684	-0.311005	-1.13717	-1.00616	0.0351916	0.250412	1.42014
[R].ELVEPLTPSGEAPNQALLR.[I]	P00533	Epidermal growth factor receptor	EGFR	1xPhospho [T/S]	-1.66298	-2.51702	-3.0806	-3.34345	-1.17498	-1.58573	-1.02178	-1.15712	-1.19028	-0.231514	0.0891399	0.322055	0.0354094	0.248632	1.29714
[K].VPFSPR.[T]	O94854	Microtubule-actin cross-linking factor 1, isoforms 6/7	MACF1	1xPhospho [S4(100)]	-2.0023	-3.30551	-3.70001	-3.69288	-2.53296	-1.68914	-1.03831	-1.17999	-1.23143	-0.823376	-0.812246	-1.71807	0.0229791	0.249983	1.8527
[K].QTPMASSPRPK.[M]	Q5SSJ5	Heterochromatin protein 1-binding protein 3	HP1BP3	1xOxidation [M4];1xPhospho [S7(99.2)]	-2.70145	-2.28606	-3.58969	-2.51287	-2.22978	-1.77609	-1.41719	-1.73803	-1.69918	-1.28163	-1.11693	-0.517055	0.0354787	0.247917	1.24093
[R].AYTHQVVTR.[W]	P50613	Cyclin-dependent kinase 7	CDK7	1xPhospho [T3(100)]	2.63363	1.54251	1.98009	2.15112	2.85599	3.43632	3.59147	2.95788	3.10386	2.63378	2.92243	3.44738	0.0346145	0.251045	1.16566
[K].DPNSATATAPPSPLK.[R]	Q92766	Ras-responsive element-binding protein 1	RREB1	1xPhospho [S12(100)]	-1.39841	-2.50577	-2.53443	-2.17794	-0.706446	-0.5734	-0.338574	-1.04648	-1.16123	-0.85499	-1.20173	-3.13549	0.0460061	0.240974	1.29744
[R].SANPTRPSSPVTSHISK.[V]	Q92560	Ubiquitin carboxyl-terminal hydrolase BAP1	BAP1	1xPhospho [S/T]	2.24294	0.593613	1.27776	-4.57667	2.44688	2.85734	3.14786	2.67534	2.7972	3.09319	2.84299	3.18434	0.0395341	0.245179	1.50203
[K].TPDSEDKLFSPVIAR.[N]	Q5VZ89	DENN domain-containing protein 4C	DENND4C	1xPhospho [S10(100)]	-1.52289	-3.78812	-3.01217	-3.45513	-2.22473	-1.41417	-0.467446	0.0919352	-0.246073	-1.53469	-1.96727	-1.33453	0.0199148	0.244289	2.5672
[R].TPRPASPGPSLPAR.[S]	Q8IY33	MICAL-like protein 2	MICALL2	1xPhospho [S6(99.9)]	-3.55011	-2.51146	-2.69005	-3.71317	-1.65481	-2.44884	-2.01467	-1.0312	-1.27848	-0.192913	-0.305571	0.387099	0.0276505	0.246792	1.47576
[K].LPTPTSSVPAQK.[T]	Q9BTA9	WW domain-containing adapter protein with coiled-coil	WAC	1xPhospho [T3(100)]	-1.65514	-3.04972	-3.35114	-3.58527	-2.44608	-0.647788	-0.481397	-1.24508	-0.589882	-1.08085	-2.12962	-2.8942	0.0290648	0.247394	1.91321
[K].AVSAECLGPPLDISTK.[N]	O75037	Kinesin-like protein KIF21B	KIF21B	1xCarbamidomethyl [C6];1xPhospho [S3(100)]	-2.93361	-3.19101	-2.55462	-3.15307	-0.823133	-1.21235	-1.12511	-0.800799	-0.849197	-1.9066	-2.1558	-2.69966	0.000730455	0.218049	1.96805
[R].HIALSPR.[Y]	Q3B726	DNA-directed RNA polymerase I subunit RPA43	POLR1F	1xPhospho [S5(100)]	-1.83059	-2.62597	-2.85436	-2.4697	-1.301	-0.746402	-0.716269	-0.61958	-0.822229	-0.543272	-1.09216	-0.753133	0.00554351	0.195561	1.71761
[R].ISSPMHPSAGGQR.[G]	O00267	Transcription elongation factor SPT5	SUPT5H	1xOxidation [M5];1xPhospho [S3(97.9)]	-1.19197	-2.87402	-2.94193	-3.82073	-1.13589	-0.457568	0.209872	-0.973128	-0.468416	-0.204058	-0.366728	-0.326077	0.0447322	0.239045	1.92542
[R].IPYAPSGEIPK.[F]	O60701	UDP-glucose 6-dehydrogenase	UGDH	1xPhospho [S6(100)]	-3.22234	-2.79753	-2.95595	-2.31369	-2.91903	-0.95382	-1.30713	-0.659217	-1.55744	-0.469219	-0.396826	-3.49007	0.00352103	0.195072	1.81734
[K].RHEHPPNPPVSPGK.[T]	Q6VMQ6	Activating transcription factor 7-interacting protein 1	ATF7IP	1xPhospho [S11(100)]	-1.57387	-1.67556	-2.66834	-2.23349	0.444567	0.232154	0.137547	0.0955019	-1.10652	-0.484854	-0.064291	-0.753169	0.0351203	0.249915	1.68143
[R].SGEGEVSGLMR.[K]	Q13263	Transcription intermediary factor 1-beta	TRIM28	1xOxidation [M10];1xPhospho [S1(100)]	-1.03051	-3.14889	-2.42943	-2.55126	1.61675	1.23429	1.75794	-0.784492	0.760082	1.41419	1.32232	-1.66948	0.0451153	0.239571	2.78079
[R].SAVSPDLHITPIYEGR.[T]	Q99569	Plakophilin-4	PKP4	1xPhospho [S4(100)]	-1.48167	-0.675358	-1.07361	-1.89441	-0.331646	-0.240273	0.0753241	0.0339918	0.15169	-0.725838	-0.959229	-1.40159	0.00778213	0.214375	1.16388
[K].GTDTQTPAVLSPSKTQATLKPK.[D]	P46087	Probable 28S rRNA (cytosine(4447)-C(5))-methyltransferase	NOP2	1xPhospho [S11(95.8)]	-1.56889	-2.37727	-3.02118	-0.644148	-0.534853	-2.3642	-0.638341	-0.785441	-1.33791	-2.73349	-3.00154	1.90798	0.0408902	0.242956	1.40188
[R].STGPGASLGTGYDR.[K]	O15551	Claudin-3	CLDN3	1xPhospho [S/T/Y]	2.42126	0.975954	1.08969	1.59271	2.97757	3.03729	3.1778	3.05838	3.05031	3.31119	3.24803	2.86827	0.0264234	0.243092	1.59986
[R].KGSPTPGFSTR.[R]	Q6ZRV2	Protein FAM83H	FAM83H	1xPhospho [S3(99.5)]	3.90863	2.13853	2.75096	3.16494	4.22139	4.5934	4.7541	4.41595	4.57467	5.77457	5.43811	5.81052	0.0354512	0.248213	1.64887
[K].FSGFSAKPNNSGEAPSSPTPK.[R]	P49916	DNA ligase 3	LIG3	1xPhospho [S17(99.2)]	-0.720042	-2.93082	-2.19736	-3.46366	-0.0103054	-0.814218	0.439034	0.242764	0.380262	-0.246737	-0.643867	0.492904	0.0242536	0.246293	2.30343
[R].SQQQPTPVTPK.[K]	O95251	Histone acetyltransferase KAT7	KAT7	1xPhospho [T9(99.2)]	1.55169	0.373077	0.738586	0.960987	1.88825	2.34974	2.3671	1.72982	2.37166	1.649	1.38328	1.47187	0.0360135	0.247071	1.26841
[-].MRKETPPPLVPPAAR.[E]	Q9BQA1	Methylosome protein 50	WDR77	1xOxidation [M1];1xPhospho [T5(100)]	-1.73377	-2.53445	-3.04336	-3.32751	-1.40886	-1.67246	-1.20274	-0.913249	-1.02836	-1.85066	-1.88503	0.491834	0.0236151	0.249626	1.38908
[K].ATVTPSPVK.[G]	Q9H1E3	Nuclear ubiquitous casein and cyclin-dependent kinase substrate 1	NUCKS1	1xPhospho [S6(100)]	6.2816	4.26491	4.80712	5.31749	6.77775	7.19738	7.0257	6.7909	6.97582	7.01813	6.97512	6.48961	0.0404235	0.243086	1.81293
[K].EKSPSLGK.[K]	O76021	Ribosomal L1 domain-containing protein 1	RSL1D1	1xPhospho [S]	2.39633	1.28035	1.10504	1.66047	2.8866	3.14242	3.84354	2.86928	3.04987	2.33374	3.03008	1.58652	0.0299208	0.250106	1.66032
[K].GHASAPYFGKEEPSVAPSSTGK.[T]	Q8N183	NADH dehydrogenase [ubiquinone] 1 alpha subcomplex assembly factor 2	NDUFAF2	1xPhospho [S4(100)]	-3.53286	-2.56479	-2.67499	-2.38028	-0.684179	-4.33268	-1.19515	-1.00442	-0.804207	-0.344641	-0.0413685	0.883681	0.00413862	0.198489	1.92296
[K].TSSGDPPSPLVK.[Q]	Q99618	Cell division cycle-associated protein 3	CDCA3	1xPhospho [S8(99.9)]	-2.29272	-3.05267	-3.18851	-4.00554	-3.21756	-2.07855	-2.01437	-1.99164	-1.83347	-3.87521	-1.80194	-3.76247	0.0342768	0.252111	0.89814
[K].TSTSLGK.[G]	Q9BW04	Specifically androgen-regulated gene protein	SARG	1xPhospho [T3(81.9)]	-1.15554	-2.76661	-2.8038	-2.13674	-0.492294	-0.241164	-0.27583	-0.318374	-0.109892	-0.238033	-0.351393	-1.49495	0.0214029	0.243817	2.00729
[R].EISSSPTSK.[N]	Q9UQ35	Serine/arginine repetitive matrix protein 2	SRRM2	1xPhospho [S5(99.8)]	-0.736466	-1.3293	-2.15138	-1.27911	-0.247015	0.126021	0.696906	-0.30741	-0.144747	-0.454311	0.292118	-0.113256	0.0446367	0.240197	1.4873
[R].SPTGPSNSFLANMGGTVAHK.[I]	Q96I25	Splicing factor 45	RBM17	1xOxidation [M13];1xPhospho [S1(99.4)]	-1.66888	-2.91988	-2.98223	-3.12653	1.83418	2.23961	0.924226	0.781163	0.865921	1.87512	2.3701	-0.434245	0.00141149	0.188658	3.38077
[K].GGLNTPLHESDFSGVTPQR.[Q]	Q99459	Cell division cycle 5-like protein	CDC5L	1xPhospho [T16(100)]	-3.03677	-2.07683	-3.4388	-2.84184	-1.41276	-0.858562	-2.02994	-1.20776	-1.23315	-0.303164	-0.674295	-0.033534	0.0488091	0.239612	1.36052
[K].HFASPSK.[L]	Q92664	Transcription factor IIIA	GTF3A	1xPhospho [S4(99.9)]	-2.71687	-3.44304	-3.11494	-3.10989	-2.15535	-1.35413	-1.6018	-1.95744	-1.90761	-2.3905	-2.89401	-3.12529	0.00591332	0.200958	1.26934
[R].IHLGSSPK.[K]	Q9H410	Kinetochore-associated protein DSN1 homolog	DSN1	1xPhospho [S5(90.4)]	1.66529	-0.244934	0.550098	0.887318	2.20174	2.43578	2.69101	2.08002	2.41918	2.7511	2.35612	2.54779	0.0402575	0.242917	1.73992
[R].RTSFSFQK.[E]	Q9BPZ7	Target of rapamycin complex 2 subunit MAPKAP1	MAPKAP1	1xPhospho [S/T]	-2.89271	-2.72413	-3.74123	-3.55813	0.316069	0.34196	0.0552473	0.0119276	0.357851	1.88845	1.24251	1.46891	0.000609405	0.234	3.26103
[K].GPGAPAASSPTQK.[E]	Q8N1P7	Beta/gamma crystallin domain-containing protein 2	CRYBG2	1xPhospho [S9(96.8)]	1.41171	-0.505327	0.022747	0.507135	1.98708	2.28581	2.67327	1.97773	2.30705	2.31744	2.46307	2.53845	0.0294763	0.24942	2.00964
[K].AGLQMKSPEK.[K]	Q9BRQ0	Pygopus homolog 2	PYGO2	1xOxidation [M5];1xPhospho [S7(100)]	-1.64802	-2.74901	-2.87056	-3.88203	-1.27907	-0.913121	-0.957004	-1.17416	-0.930695	-1.08572	-1.42888	-0.721372	0.0240906	0.247095	1.40191
[R].GLGAGAGAGEESPATSLPR.[M]	O15173	Membrane-associated progesterone receptor component 2	PGRMC2	1xPhospho [S/T]	-1.49954	-2.3766	-2.70748	-3.30755	-1.16797	-1.1809	-1.10462	-1.03702	-1.20675	-2.64237	-0.833015	-4.00726	0.0413606	0.242152	1.07841
[R].AAFTTPDHAPLSPQSSVASSGSEQTEEQGSSR.[N]	Q5PRF9	Protein Smaug homolog 2	SAMD4B	1xPhospho [T/S]	-3.71403	-3.20407	-2.9987	-3.72622	-3.75847	-1.55454	-0.815703	-1.14182	-0.33408	-3.48829	-0.54343	-2.57634	0.00130692	0.188286	2.54173
[K].AAPPPPALTPDSQTVDSSCK.[T]	Q9H7N4	Splicing factor, arginine/serine-rich 19	SCAF1	1xCarbamidomethyl [C19];1xPhospho [T9(100)]	-2.82351	-2.65355	-3.39346	-2.92409	-2.19531	-1.94312	-1.81602	-1.91716	-1.51052	-1.70517	-1.11512	-0.916301	0.00902622	0.212648	1.20894
[R].FVSEGDGGR.[L]	Q53EL6	Programmed cell death protein 4	PDCD4	1xPhospho [S3(100)]	1.60289	-0.110476	-0.0949707	0.734171	2.09569	2.165	2.92408	2.31676	2.52364	3.10787	2.91936	3.0485	0.0235456	0.248913	2.12235
[R].SGLTVPTSPKGR.[L]	Q53EL6	Programmed cell death protein 4	PDCD4	1xPhospho [S8(94.9)]	-2.81037	-2.94927	-3.78212	-2.85086	-0.798115	-4.62662	-0.521579	-0.557693	-0.543781	-3.9053	-4.03851	0.811137	0.000963629	0.190807	2.63957
[K].LFSPVIAR.[N]	Q5VZ89	DENN domain-containing protein 4C	DENND4C	1xPhospho [S3(100)]	-2.7565	-2.52055	-2.78261	-2.14464	-3.39682	-2.03062	-0.863101	-2.14221	-1.24248	-2.92249	-2.66076	-3.81094	0.0307335	0.250355	1.27063
[K].ASPSCSSPTR.[D]	Q8N5I9	NOP protein chaperone 1	NOPCHAP1	1xCarbamidomethyl [C5];1xPhospho [S/T]	-2.95059	-3.84756	-4.10732	-3.62733	-2.29136	-1.82555	-1.87523	-2.71537	-2.22796	-3.22964	-3.53386	-4.085	0.0331409	0.249992	1.3623
[R].SHSGPAGSFNKPAIR.[I]	Q9UJM3	ERBB receptor feedback inhibitor 1	ERRFI1	1xPhospho [S3(100)]	0.677251	-0.81352	-0.180311	0.0860786	1.14829	1.26171	1.69681	1.37541	1.50462	1.82437	1.25273	1.25179	0.0210037	0.243318	1.63114
[K].AIGGIILTASHNPGGPNGDFGIK.[F]	P36871	Phosphoglucomutase-1	PGM1	1xPhospho [S10(100)]	-3.4253	-3.11971	-4.79063	-3.94171	-0.519417	-1.07036	-1.66003	-0.499436	-0.87734	0.172335	0.286934	0.168004	0.0109594	0.226563	2.76628
[R].AAVVTSPPPTTAPHK.[E]	P35611	Alpha-adducin	ADD1	1xPhospho [S6(99)]	2.79676	0.903419	1.7941	2.22825	3.10269	3.32238	3.61166	3.4526	3.81513	4.0563	3.79314	3.90379	0.0321716	0.250508	1.79504
[R].MGQAPSQSLLPPAQDQPRSPVPSAFSDQSR.[C]	Q9UQ35	Serine/arginine repetitive matrix protein 2	SRRM2	1xOxidation [M1];1xPhospho [S19(96.9)]	-0.183602	-3.70356	-1.99732	-1.45969	1.16967	0.88395	1.40011	1.1362	1.03894	1.43382	0.869616	0.272557	0.0367387	0.244615	3.15324
[R].NSSNTLPIPK.[K]	Q9UMD9	Collagen alpha-1(XVII) chain	COL17A1	1xPhospho [T5(100)]	-3.35612	-3.33819	-3.83834	-3.7501	-1.46795	-0.536183	-1.82352	-1.46455	-1.78322	-0.0669823	-0.498688	-0.60892	0.000797282	0.211733	1.82045
[R].SSPEQPRPSTSK.[A]	P29590	Protein PML	PML	1xPhospho [S/T]	-0.725081	-3.38575	-3.05047	-0.351173	-3.16553	-2.47377	1.03657	0.98429	0.703829	0.869635	1.38909	1.48109	0.0174065	0.233045	3.29533
[R].TSSIQPSFR.[H]	Q6UXY8	Transmembrane channel-like protein 5	TMC5	1xPhospho [S3(100)]	-1.16074	-3.38212	-1.86181	-1.96272	0.273241	0.0807085	-0.101689	-0.573312	0.22971	0.579487	0.0291119	0.0543489	0.0461649	0.240604	1.98646
[K].RPHTPTPGIYMGRPTYGSSR.[R]	P62995	Transformer-2 protein homolog beta	TRA2B	1xOxidation [M11];1xPhospho [T4(100)]	1.66551	1.41261	1.46469	1.57682	1.72625	2.09884	2.99853	3.23455	2.8656	3.00539	2.59791	3.98903	0.000331729	0.22019	1.51862
[K].HSTPSNSSNPSGPPSPNSPHR.[S]	Q9Y5S2	Serine/threonine-protein kinase MRCK beta	CDC42BPB	1xPhospho [S15(100)]	0.943156	0.307598	0.379412	-0.29748	1.22179	1.17452	2.06879	1.35058	1.57332	1.30816	1.58761	1.81927	0.0185438	0.240174	1.12084
[K].SKSEASLLQLLAGAGTHGTPSAPSR.[S]	O94827	Pleckstrin homology domain-containing family G member 5	PLEKHG5	1xPhospho [S3(86.8)]	-2.2614	-3.02817	-1.98634	-3.19789	-1.89926	-1.68247	-1.36878	-1.17245	-1.44913	-0.986797	-1.09627	-0.661815	0.027345	0.246515	1.09518
[K].KTPSKPPAQLSPSVPK.[R]	P18887	DNA repair protein XRCC1	XRCC1	1xPhospho [S11(99.2)]	0.957009	0.298737	0.067934	0.620516	1.03254	1.49784	1.52288	1.25161	1.66242	1.55733	1.52546	1.59702	0.0238164	0.247189	1.03774
[QR].SPGYEPR.[S]	Q9H5H4	Zinc finger protein 768	ZNF768	1xPhospho [S1(100)]	-0.642001	-1.70898	-2.07224	-1.25274	-0.325401	-0.0356779	0.316279	-0.380269	-0.0950489	-0.183455	-0.295542	0.159411	0.0401027	0.243673	1.42139
[R].RPAGGRPSPSAMGK.[R]	Q92615	La-related protein 4B	LARP4B	1xOxidation [M12];1xPhospho [S8(98.5)]	-2.42583	-2.84866	-2.70571	-3.73876	-2.05184	-1.6442	-1.09764	-2.11648	-1.85217	-1.71334	-1.82531	-1.47752	0.0420772	0.241753	0.971303
[R].AGDSAVLVLPPSPGPR.[S]	Q96JY6	PDZ and LIM domain protein 2	PDLIM2	1xPhospho [S12(100)]	-1.64839	-2.92755	-1.94498	-1.68645	-0.310953	-1.59062	-1.0129	-0.753167	-0.32435	-0.728014	-1.28199	-1.09359	0.0275166	0.246235	1.47683
[R].MDRTPPPPTLSPAAITVGR.[G]	Q8NDX5	Polyhomeotic-like protein 3	PHC3	1xOxidation [M1];1xPhospho [T4(100)]	-2.35833	-3.59643	-3.11452	-3.10044	-1.18429	-0.686772	-0.980559	-0.694367	-0.619253	-0.115988	0.0301037	-1.7927	0.00389627	0.197618	2.25837
[K].QEPVSPK.[K]	Q15596	Nuclear receptor coactivator 2	NCOA2	1xPhospho [S5(100)]	-0.640121	-2.35464	-2.8028	-1.46038	-0.401836	0.0490599	0.116244	-0.276422	0.0484085	0.279974	0.336334	0.449739	0.0474194	0.241843	1.89526
[K].AADRLPNLSSPSAEGPPGPPSGPAPR.[K]	O60784	Target of Myb1 membrane trafficking protein	TOM1	1xPhospho [S]	-3.30533	-3.10881	-3.37295	-3.62007	-0.345512	-0.236766	0.188014	0.765908	0.778221	0.608879	0.557737	1.58007	5.28406e-05	0.172	3.83975
[R].HPTGNSITKSPPLMAK.[R]	Q5VZ89	DENN domain-containing protein 4C	DENND4C	1xOxidation [M14];1xPhospho [S10(100)]	-0.517766	-3.42622	-3.52758	-1.81656	-0.0964584	0.503161	0.582398	0.567216	1.1389	1.28117	1.23577	1.97261	0.0317178	0.25251	3.25336
[K].HGLAHDEMKSPREPGYK.[A]	Q9Y2W1	Thyroid hormone receptor-associated protein 3	THRAP3	1xOxidation [M8];1xPhospho [S10(100)]	-1.06395	-2.4901	-3.41114	-1.32942	-1.04758	-1.13215	-0.84204	0.0959425	0.131029	-1.97256	-0.927645	1.12705	0.0483556	0.240262	2.11671
[R].DYNSLTR.[S]	P16144	Integrin beta-4	ITGB4	1xPhospho [S4(99.5)]	0.779393	-0.589067	-0.250208	0.17473	1.12132	1.54904	1.93931	1.15632	1.20812	1.43763	0.82383	0.356156	0.0394762	0.245668	1.45454
[R].DSGRGDSVSDSGSDALR.[S]	Q53EL6	Programmed cell death protein 4	PDCD4	1xPhospho [S7(98)]	-3.53724	-2.97475	-3.14142	-3.51088	-1.29299	-4.21963	-1.68898	-0.963418	-1.51892	-1.61737	-4.30214	-0.831714	0.00267547	0.187593	1.82737
[R].VLLSPSIPSVGQDQTLSPGSK.[Q]	Q13625	Apoptosis-stimulating of p53 protein 2	TP53BP2	1xPhospho [S4(99.9)]	-2.38507	-2.9216	-3.4208	-3.96292	-2.46446	-2.67834	-1.36626	-1.85181	-0.895748	-2.68589	-2.79186	-2.6403	0.019452	0.240885	1.53789
[R].LNSPPSSIYK.[S]	Q53EP0	Fibronectin type III domain-containing protein 3B	FNDC3B	1xPhospho [S3(100)]	-2.82165	-2.22007	-3.54825	-3.31591	-3.12108	-1.71483	-1.3779	-1.7999	-0.998011	-0.044981	-0.527233	-0.739455	0.0304631	0.251633	1.47139
[K].KAPKSPAK.[A]	P10412	Histone H1.4	H1-4	1xPhospho [S5(100)]	1.32017	1.01152	-2.04996	0.72756	3.21363	3.18707	4.1371	4.00856	3.91631	2.46077	3.78701	2.27552	0.0218834	0.24613	3.92675
[R].SPPEALVQGR.[Y]	Q9UHB6	LIM domain and actin-binding protein 1	LIMA1	1xPhospho [S1(100)]	-1.05687	-4.27243	-3.7626	-2.5563	-0.114281	0.433074	0.844363	-0.649386	-0.131016	0.611532	0.234068	-1.1921	0.0487691	0.239886	3.05195
[R].IDFTPVSPAPSPTR.[G]	Q7Z309	PABIR family member 2	PABIR2	1xPhospho [S/T]	-2.7754	-3.5739	-2.23207	-3.39431	-3.177	-1.56463	-1.67365	-1.16994	-1.92918	-1.58574	-2.90296	-3.72349	0.0474658	0.241296	1.26953
[K].SNQIPTEVR.[S]	Q9BWH2	FUN14 domain-containing protein 2	FUNDC2	1xPhospho [S1(100)]	0.795516	-0.739803	-0.463215	-2.56587	0.309553	1.094	1.53464	1.12523	1.24956	0.699368	0.036272	0.381131	0.0419632	0.241359	1.43898
[K].LNFDMTASPK.[I]	Q9ULU4	Protein kinase C-binding protein 1	ZMYND8	1xOxidation [M5];1xPhospho [S8(100)]	-2.73996	-3.0525	-3.1023	-3.25307	-0.337749	-0.444503	-2.09032	-0.361749	0.238625	0.367813	0.215721	-2.54505	0.0345495	0.25062	2.22711
[R].SPGSQAPDEGAGGALR.[S]	P10075	Zinc finger protein GLI4	GLI4	1xPhospho [S1(100)]	-1.50215	-1.88688	-1.49203	-3.41164	-1.10014	-0.86638	-0.691358	-0.931445	-1.18401	-1.17001	-1.52557	-3.58247	0.0229884	0.249293	0.691419
[R].ISTPQTNTVPIKPLISTPPVSSQPK.[V]	Q9BTA9	WW domain-containing adapter protein with coiled-coil	WAC	1xPhospho [S/T]	-1.57135	-3.07386	-3.09769	-3.90453	-1.7433	-1.55614	-1.22735	-0.963355	-1.12486	-1.08138	-0.929735	-0.433951	0.0445679	0.240858	1.47578
[K].SGMSPEQSR.[F]	Q9UQ35	Serine/arginine repetitive matrix protein 2	SRRM2	1xOxidation [M3];1xPhospho [S4(100)]	1.52713	-1.05386	-1.17231	0.146465	2.39837	3.25111	2.68743	2.00558	2.17214	1.84634	2.20296	2.16803	0.0494062	0.239952	2.5214
[R].RHPTGTTPPVK.[K]	Q96ST3	Paired amphipathic helix protein Sin3a	SIN3A	1xPhospho [T]	-0.928391	-2.08844	-2.28843	-3.81885	-0.764568	-0.0412169	-0.303086	-0.0369272	-0.436829	-0.86026	-0.674505	-0.477532	0.0265118	0.242663	1.50947
[R].SPVPAQIAITVPK.[T]	O43432	Eukaryotic translation initiation factor 4 gamma 3	EIF4G3	1xPhospho [S1(100)]	-0.474448	-1.30016	-1.08509	-2.99645	0.365879	0.42085	-0.24528	0.113238	-0.277285	0.139103	-0.298271	-0.223668	0.0421075	0.241186	0.81679
[R].SVSPPPKR.[A]	Q13247	Serine/arginine-rich splicing factor 6	SRSF6	1xPhospho [S3(100)]	-3.7712	-2.96254	-3.75808	-3.21606	-5.10311	-2.60026	-0.248052	0.383586	0.723518	-2.74482	-3.35273	0.776126	0.000635293	0.215667	3.78362
[K].AGGSAALSPSK.[K]	Q92522	Histone H1.10	H1-10	1xPhospho [S8(99.9)]	3.21988	1.12798	1.92192	2.41868	3.77913	4.24796	4.393	3.74223	4.13815	4.04844	3.93616	3.7847	0.0350283	0.250698	2.0012
[R].YMNSDTTSPELR.[E]	Q96ST3	Paired amphipathic helix protein Sin3a	SIN3A	1xOxidation [M2];1xPhospho [S8(88.7)]	-2.86097	-2.34588	-3.56352	-2.6857	-2.06355	-1.44144	-0.963201	-1.2472	-1.20919	-0.828564	-1.1159	-0.859391	0.00803933	0.21009	1.78359
[R].SHSLPSSIIF.[-]	Q86Z20	Coiled-coil domain-containing protein 125	CCDC125	1xPhospho [S]	-2.66036	-2.86195	-3.01095	-3.67972	-2.35556	-2.26108	-2.07964	-2.26814	-2.05738	-1.67813	-2.64168	-2.04607	0.00430437	0.193787	0.709364
[R].QLSAPHITR.[G]	A6ND36	Protein FAM83G	FAM83G	1xPhospho [S3(100)]	0.708766	-0.00332642	-0.122683	-2.68264	1.10649	1.49265	1.79782	1.09029	1.40103	1.29976	0.956297	0.460687	0.0201712	0.242426	1.23546
[R].TGSLKPNPASPLPASPYGGPTPASYTTASTPAGPAFPVQVK.[V]	Q15654	Thyroid receptor-interacting protein 6	TRIP6	1xPhospho [S/T/Y]	-1.41526	-2.97194	-3.10119	-3.42265	-2.79146	-0.804206	-1.04904	-0.374234	0.231417	-4.9809	-2.63367	-3.45923	0.032905	0.251285	2.09884
[K].SNTPTPR.[TN]	Q04727;Q04726			1xPhospho [T3(90.4)]	-3.75364	-1.51893	-3.41262	-0.383331	-1.07685	-2.47096	2.03145	-0.494349	0.594707	-0.252831	-0.642384	-1.50968	0.0233041	0.249238	3.60567
[K].ATLSSTSGLDLMSESGEGEISPQR.[E]	Q8WWI1	LIM domain only protein 7	LMO7	1xOxidation [M12];1xPhospho [S21(100)]	-2.64268	-2.95653	-2.56111	-2.72655	0.0290604	-1.328	-0.936812	-0.80086	-0.689199	-1.76914	0.114	-4.94448	0.000167683	0.227111	1.91115
[R].KVTSPLQSPTK.[A]	Q6IQ23	Pleckstrin homology domain-containing family A member 7	PLEKHA7	1xPhospho [S4(98.9)]	-1.0733	-3.13279	-2.77908	-3.38757	-2.74142	-0.374383	-0.560975	-0.387704	-0.194426	-0.0570164	-0.918303	-0.291224	0.0391148	0.245315	1.94735
[K].SAPTSPTATNISSK.[T]	Q9H792	Inactive tyrosine-protein kinase PEAK1	PEAK1	1xPhospho [S5(99.1)]	-2.21626	-2.46155	-2.81442	-3.10835	-1.57271	-3.03026	-1.439	-1.30178	-1.78704	-0.418949	-0.566433	-0.274787	0.0119148	0.224764	0.988136
[R].TPNNVVSTPAPSPDASQLASSLSSQK.[E]	Q8WWI1	LIM domain only protein 7	LMO7	1xPhospho [S12(100)]	1.06851	-0.00740242	-0.699076	-2.80842	1.31162	1.26968	1.52432	1.53758	1.67417	1.90242	1.93446	1.92652	0.0476848	0.240288	1.45801
[K].GKGGVTGSPEASISGSK.[G]	Q09666	Neuroblast differentiation-associated protein AHNAK	AHNAK	1xPhospho [S8(99.2)]	-1.15044	-2.82376	-2.61798	-3.34858	-0.14938	-3.58483	0.656102	0.156079	-0.974417	-2.67957	-3.46243	1.74259	0.0399105	0.245007	2.14332
[R].AVSPTEPTPR.[S]	Q6PJI9	GATOR complex protein WDR59	WDR59	1xPhospho [S3(100)]	-0.514812	-2.08575	-1.85419	-3.96656	-0.565968	-0.342603	-0.0968504	-0.295613	0.178007	0.243891	0.156046	0.132018	0.0498455	0.24083	1.41343
[K].DISEVVTPR.[F]	P00751	Complement factor B	CFB	1xPhospho [T7(99.8)]	-1.52009	-3.25062	-3.04623	-2.14571	-1.42908	-0.641019	0.346931	-0.887671	0.221043	-0.932308	-1.18708	-0.450669	0.0205212	0.242827	2.49908
[R].KAQAVSEEEEEEEGKSSSPK.[K]	Q9GZR7	ATP-dependent RNA helicase DDX24	DDX24	1xPhospho [S6(100)]	-2.11534	-2.69974	-3.28388	-3.17815	-1.83848	-2.92405	-1.30889	-0.739648	-1.20315	-4.03038	-2.47207	-0.263389	0.0131291	0.223848	1.61576
[R].RSPGGGSEANGLALVSGFK.[R]	O95049	Tight junction protein ZO-3	TJP3	1xPhospho [S2(86.4)]	-3.33936	-3.38543	-3.03212	-3.121	-1.91374	-4.50077	-2.08842	-2.16004	-2.97158	-1.67602	-2.6388	-2.0455	0.0498004	0.241666	0.845623
[K].RESPSPAPKPR.[K]	Q8IYB3	Serine/arginine repetitive matrix protein 1	SRRM1	2xPhospho [S3(100);S5(100)]	2.83917	1.55058	-0.182898	1.88427	3.9114	4.60997	4.48839	4.13229	4.07499	3.77449	4.59509	3.31172	0.0329902	0.251221	2.8296
[K].TSTSPPPEK.[S]	Q9H1E3	Nuclear ubiquitous casein and cyclin-dependent kinase substrate 1	NUCKS1	1xPhospho [S4(98.6)]	0.820565	-1.59436	-2.02446	-0.721115	2.69537	2.68836	3.21281	2.70614	3.24345	3.66482	3.20173	3.28461	0.0115273	0.22795	3.98688
[R].SPAAETPPLQR.[R]	Q8TE68	Epidermal growth factor receptor kinase substrate 8-like protein 1	EPS8L1	1xPhospho [T6(100)]	-0.988915	-2.66612	-3.54584	-3.01752	-4.68646	0.175527	0.748591	-0.259269	0.296202	-2.94331	-0.245432	-0.574748	0.0296957	0.24904	2.66213
[R].AQSYDIQAWK.[K]	Q8WWQ0	PH-interacting protein	PHIP	1xPhospho [S3(100)]	-2.93823	-2.83373	-2.69946	-3.1544	-2.13357	-3.11672	-2.2326	-1.80023	-1.17066	-2.36781	-3.43495	-1.98213	0.0261122	0.242949	1.08931
[K].LATKSSPVK.[V]	P49916	DNA ligase 3	LIG3	1xPhospho [S/T]	-2.563	-2.60209	-2.92206	-1.32537	-2.71754	-1.85803	-0.479217	-1.32652	-1.09546	-2.30427	-2.28842	-2.24566	0.00337241	0.194066	1.72865
[R].SEDMPFSPK.[A]	Q12888	TP53-binding protein 1	TP53BP1	1xOxidation [M4];1xPhospho [S7(100)]	-2.21961	-3.24501	-2.97796	-2.93269	-0.583336	-0.425344	-0.463948	-0.956418	-0.642635	0.00882149	-0.236589	-0.883784	0.00330296	0.194116	2.12652
[K].DGLPRTPSR.[R]	Q9UQ35	Serine/arginine repetitive matrix protein 2	SRRM2	1xPhospho [T6(100)]	3.2051	2.20637	2.30915	2.66249	3.7438	4.12109	3.93647	3.27323	3.6899	4.09837	3.65867	3.4184	0.0463059	0.240458	1.05966
[K].IDTHPSPSHSSTVK.[D]	Q8NI27	THO complex subunit 2	THOC2	1xPhospho [S6(100)]	1.84026	0.0505943	0.614624	1.0598	2.52733	3.23637	3.56245	2.37274	2.84779	3.56272	3.45381	3.34818	0.0295356	0.249405	2.0925
[K].VKPASPVAQPK.[E]	Q96EV2	RNA-binding protein 33	RBM33	1xPhospho [S5(100)]	3.24049	1.0442	1.92909	2.54449	3.68547	4.06351	4.06076	3.69399	3.94233	4.22055	4.13659	4.21231	0.0476029	0.241398	1.82776
[K].SMSDVSAEDVQNLR.[Q]	Q8WWI1	LIM domain only protein 7	LMO7	1xOxidation [M2];1xPhospho [S1(99.3)]	-3.15939	-3.51418	-3.05657	-3.58512	0.382984	0.948936	0.900378	-1.05341	-0.480915	0.665943	0.652431	-2.61613	0.0070542	0.21011	3.03206
[K].TPSKPPAQLSPSVPK.[R]	P18887	DNA repair protein XRCC1	XRCC1	1xPhospho [S/T]	-0.0683603	-1.21574	-1.01071	-2.98255	0.00892639	0.51481	1.45579	0.710055	0.963335	0.172884	0.204433	-0.7212	0.012156	0.22464	1.808
[K].IATQSQITPPGTPSSALSSGEQR.[A]	Q8N0Z3	Spindle and centriole-associated protein 1	SPICE1	1xPhospho [T/S]	-1.49654	-2.91399	-2.12803	-3.73084	-1.50401	-1.42733	-1.24997	-0.528468	-0.8547	-1.5672	-0.73797	-1.97734	0.0473463	0.241871	1.30181
[R].MAPPVDDLSPK.[K]	Q92576	PHD finger protein 3	PHF3	1xOxidation [M1];1xPhospho [S9(100)]	-0.0372992	-1.3124	-1.65834	-4.16646	0.477737	0.483703	0.472205	0.499375	0.521894	0.461531	0.08325	-0.361701	0.0382945	0.244762	1.50051
[R].SSPPSAGNSPSSLK.[F]	P57682	Krueppel-like factor 3	KLF3	1xPhospho [S]	-0.146485	-1.20912	-0.910158	-3.06632	0.160456	0.575772	0.939252	0.186202	0.351786	1.06882	0.427132	0.77844	0.0329933	0.250708	1.24767
[K].NEEDEGHSNSSPR.[H]	Q14103	Heterogeneous nuclear ribonucleoprotein D0	HNRNPD	1xPhospho [S]	-0.41785	-0.527838	-3.46611	-0.986217	1.90392	2.0463	2.84586	2.15865	2.12563	1.95905	3.29869	-3.09961	0.0199183	0.243556	3.84731
[R].GAPSPGVLGPHASEPQLAPPACTPAAPAVPGPPGPRSPQREPQR.[V]	O96013	Serine/threonine-protein kinase PAK 4	PAK4	1xCarbamidomethyl [C22];1xPhospho [S37(100)]	-2.91178	-2.22497	-3.35628	-2.11798	-4.2774	-2.08561	-0.493705	0.770762	0.558647	-3.26338	-3.14544	0.731971	0.00368702	0.197764	3.10958
[R].AESGPDLR.[Y]	P15924	Desmoplakin	DSP	1xPhospho [S3(100)]	4.19078	3.16128	3.24801	3.68009	4.68192	4.75408	5.04754	4.36912	4.47342	4.67884	4.41641	4.55753	0.0487016	0.239919	1.09667
[K].KPAGATPK.[K]	P16401	Histone H1.5	H1-5	1xPhospho [T6(100)]	0.915311	-3.48551	-6.48275	0.612436	3.52377	4.462	4.93822	4.21387	4.28343	2.86066	4.14816	1.6809	0.0256019	0.245075	7.49615
[R].SDEGQLSPATR.[G]	Q15149	Plectin	PLEC	1xPhospho [S7(100)]	-3.45688	-2.48113	-3.691	0.915829	2.46943	2.4283	2.8304	2.09985	2.4573	3.03876	2.87756	2.71419	0.00018445	0.2536	5.67219
[R].SSPSLSDSYSHLSGRPIR.[K]	O75420	GRB10-interacting GYF protein 1	GIGYF1	1xPhospho [S1(90.9)]	-3.05462	-3.59658	-4.15046	0.836456	0.460407	0.507869	0.473279	0.980948	0.30097	0.528938	0.0952263	1.01147	0.000372363	0.19744	4.18562
[K].SSSPPPR.[K]	Q9Y2W1	Thyroid hormone receptor-associated protein 3	THRAP3	1xPhospho [S3(100)]	0.767711	-3.62413	-2.54581	0.124805	3.10825	3.77148	4.21537	3.45797	3.41939	3.37111	4.19452	2.00658	0.0150593	0.223548	5.49832
[R].LGTTPSVYGGAGGR.[G]	P35900	Keratin, type I cytoskeletal 20	KRT20	1xPhospho [S6(100)]	-3.11608	-3.24988	-2.9175	0.476763	1.17697	1.35802	0.387664	0.905976	1.20288	3.46987	3.72749	3.52872	0.000107079	0.243333	3.92666
[R].AGDPGEMPQSPTGLGQPK.[R]	Q9UIF9	Bromodomain adjacent to zinc finger domain protein 2A	BAZ2A	1xPhospho [S10(93.6)]	-3.15063	-3.24448	-3.42513	2.34875	0.152063	-0.103822	-0.81075	0.491445	-0.550404	-1.53091	-0.948917	-2.83814	0.00182465	0.176809	2.98351
[R].KSSTVATLQGTPDHGDPR.[T]	Q8IVT2	Mitotic interactor and substrate of PLK1	MISP	1xPhospho [S/T]	-3.12036	0.195385	-3.45375	1.2176	1.58963	1.65945	1.78357	1.71285	1.83134	3.06649	3.01483	3.2345	0.0286056	0.246575	3.90216
[K].KLHVSTINLQK.[A]	P42345	Serine/threonine-protein kinase mTOR	MTOR	1xPhospho [S5(99.6)]	-3.71922	-2.77936	-3.65752	-0.812174	0.441332	0.962396	-0.263144	0.441297	0.534391	1.3201	1.11275	1.46577	0.000779712	0.216545	3.62288
[R].SLSPVAAPPLREPR.[A]	Q8NDT2	Putative RNA-binding protein 15B	RBM15B	1xPhospho [S3(99.9)]	-3.09702	-3.2395	-3.08471	-0.320026	0.832895	0.71758	-0.0251131	1.16679	1.22644	1.00936	1.27481	1.88304	0.00066601	0.217405	3.92978
[R].RSPPPR.[AR]	Q6ZRP7;P84103			1xPhospho [S2(100)]	0.145368	-1.94135	-3.54873	-0.428764	2.47718	3.13528	4.51699	3.04737	2.77061	1.93756	3.59871	1.0229	0.0120657	0.225976	5.22656
[GR].AASAPAKESPR.[K]	Q13428	Treacle protein	TCOF1	1xPhospho [S9(100)]	0.997043	-2.58679	-2.7021	0.830914	2.27105	2.85963	3.21537	2.97577	2.17982	1.68653	2.73763	1.37191	0.0281466	0.246975	4.22094
[K].HSLPSGLGLSETQITSHGFDNTK.[E]	P53367	Arfaptin-1	ARFIP1	1xPhospho [S5(100)]	0.145038	-3.3868	-3.04164	0.500029	1.85673	1.41682	1.09639	1.47595	1.08636	3.01966	2.78891	2.66755	0.0428577	0.241085	3.31403
[K].RHSYAGEQPETVPYLLLNR.[A]	Q5T0W9	Protein FAM83B	FAM83B	1xPhospho [S3(100)]	-4.27894	-3.80384	-3.05289	-0.262508	-0.312069	-0.651052	-0.699714	-0.160045	-0.45496	-0.803577	-1.1236	-0.410295	0.00109696	0.184875	3.27365
[R].KVFSPVIR.[S]	Q96RK0	Protein capicua homolog	CIC	1xPhospho [S4(100)]	-3.00339	-2.65621	-3.27746	-0.445236	0.546297	0.711287	0.169152	0.185136	0.851957	1.45629	1.29612	1.08159	0.00030104	0.230444	3.3811
[R].SSLGSLQTPEAVTTR.[K]	Q7Z2W4	Zinc finger CCCH-type antiviral protein 1	ZC3HAV1	1xPhospho [S/T]	-3.54986	-2.94779	-3.5601	-1.02436	0.369732	0.2287	-0.698596	-0.567969	-0.690262	-0.204874	-0.322353	-0.353524	0.000198477	0.247636	2.70031
[R].LQAKESPQR.[K]	Q15061	WD repeat-containing protein 43	WDR43	1xPhospho [S6(100)]	1.0283	-2.24214	-1.66881	2.33645	2.48027	1.80907	2.4888	2.67054	2.60537	0.746031	2.30944	1.64925	0.0245578	0.245652	3.54912
[K].ASEKPVSPK.[S]	Q14155	Rho guanine nucleotide exchange factor 7	ARHGEF7	1xPhospho [S7(100)]	-0.535228	-3.85458	-3.69802	-0.355875	0.126225	1.60597	1.65225	1.94377	1.62949	0.704338	2.32669	0.698117	0.0150212	0.22509	4.43778
[R].GSPVPPVPER.[R]	Q6ZRV2	Protein FAM83H	FAM83H	1xPhospho [S2(100)]	-3.37343	-3.59712	-4.46091	-2.09422	-0.387047	0.409167	0.844151	-1.03878	-1.0691	0.752209	0.388371	-0.338452	0.00900784	0.213654	3.38924
[R].IDISPSTFRK.[H]	Q9Y2W1	Thyroid hormone receptor-associated protein 3	THRAP3	1xPhospho [S4(100)]	0.614654	-2.97247	-1.93647	2.70175	1.42448	0.917302	1.00027	2.45837	2.25195	1.25486	0.877342	3.77072	0.0451433	0.239542	3.33496
[R].EEQRSPFNDRFPLK.[R]	O94913	Pre-mRNA cleavage complex 2 protein Pcf11	PCF11	1xPhospho [S5(100)]	-3.46196	-3.92325	-3.48926	-0.300545	-0.294695	-1.07065	-1.64859	-0.42513	-0.574598	-3.47738	-2.91578	-0.84114	0.00267786	0.185872	2.74205
[R].LYNSEESRPYTNK.[V]	Q9NYV4	Cyclin-dependent kinase 12	CDK12	1xPhospho [T11(100)]	-4.50576	-2.81714	-3.32722	-0.353207	-0.791945	-0.324325	0.319777	-0.273528	-0.0707264	-2.89998	-0.400749	-0.131976	0.00259724	0.186868	3.54188
[R].SYSPDGKESPSDKK.[S]	P43243	Matrin-3	MATR3	1xPhospho [S3(99.9)]	-1.05361	-2.95874	-1.72567	1.91371	0.842363	0.571858	1.53149	-0.261905	1.61441	-2.27417	-1.64611	2.27979	0.0255758	0.24584	2.874
[K].KSSGEIVYCGQVFEKSPLR.[V]	Q02543	60S ribosomal protein L18a	RPL18A	1xCarbamidomethyl [C9];1xPhospho [S16(100)]	-2.9141	-3.28358	-2.4571	0.0511398	0.406233	-0.126712	-0.638844	0.0646009	-0.182327	-0.504515	-0.689054	-0.0504484	0.00112842	0.186769	2.63274
[K].SFSKEELMSSDLEETAGSTSIPK.[R]	O00567	Nucleolar protein 56	NOP56	1xOxidation [M8];1xPhospho [S10(90.3)]	-0.219819	-3.96214	-3.9144	-1.61619	1.39768	0.891656	0.787742	0.697202	0.847555	1.47437	1.41732	0.980811	0.048677	0.240244	3.47629
[K].VTGTEGSSSTLVDYTSTSSTGGSPVRK.[S]	Q7Z6E9	E3 ubiquitin-protein ligase RBBP6	RBBP6	1xPhospho [S23(97.9)]	-2.9918	-3.46584	-2.9849	-0.986185	-0.0677242	0.280513	0.183824	0.597939	-0.335197	-3.47647	0.782413	-4.28003	0.000461897	0.208	3.29637
[K].ELSLKASPLR.[S]	Q86W50	RNA N6-adenosine-methyltransferase METTL16	METTL16	1xPhospho [S7(100)]	-2.87155	-3.17485	-3.22628	-1.38882	0.128246	0.580869	-0.0781183	0.167399	0.123051	0.445869	0.207218	0.629254	1.91274e-05	0.092	3.16167
[R].DLQSPDFTTGFHSDKIEAK.[V]	Q9P2D0	Inhibitor of Bruton tyrosine kinase	IBTK	1xPhospho [S4(100)]	-3.60157	-3.17651	-0.946384	-0.0363197	0.761467	0.055459	-0.011035	1.02115	0.689434	0.192856	0.191566	0.496369	0.0231974	0.249923	3.14134
[K].EGLRPGDTTSTFCGTPNYIAPEILR.[G]	P41743	Protein kinase C iota type	PRKCI	1xCarbamidomethyl [C13];1xPhospho [T11(84.7)]	-0.0927744	-2.75897	-3.19362	0.666748	0.91234	0.790446	0.511931	1.18301	1.10899	1.65835	1.5815	2.10855	0.0410403	0.243378	2.94976
[R].DATNRSPTQIVK.[M]	A7KAX9	Rho GTPase-activating protein 32	ARHGAP32	1xPhospho [T/S]	-1.98709	-3.83304	-2.40007	-0.503191	-0.0823803	0.682775	0.905637	-0.060092	0.605127	0.760315	0.629366	1.22895	0.00682013	0.211909	3.22362
[K].VIYSQPSAR.[S]	Q9Y624	Junctional adhesion molecule A	F11R	1xPhospho [S7(99.9)]	-3.86386	-4.29723	-4.36656	-3.07282	-0.568203	-0.661334	-0.349093	-2.93726	-0.88162	0.26935	0.0828209	-0.154088	0.0257416	0.244246	2.78656
[K].RASPSKPASAPASR.[S]	P27816	Microtubule-associated protein 4	MAP4	1xPhospho [S3(89)]	-0.0166788	-2.60757	-2.75825	-0.217054	1.59609	1.4044	1.45861	1.21355	0.948784	-3.85421	1.16554	-3.79573	0.0291716	0.247467	3.00115
[R].HQSFGAAVLSR.[E]	Q5VV41	Rho guanine nucleotide exchange factor 16	ARHGEF16	1xPhospho [S3(100)]	0.0234785	-3.23978	-2.71093	-0.582418	1.61229	1.18688	1.00058	1.3646	1.16512	2.08357	1.91574	2.25926	0.0361917	0.246898	3.15251
[K].GSEGYLAATYPTVGQTSPR.[A]	P21359	Neurofibromin	NF1	1xPhospho [T/S/Y]	-4.45204	-3.36113	-3.90496	-2.74821	-0.551477	-0.299642	-0.471282	-1.03897	-0.903023	-1.12046	-1.46862	-0.877658	0.000980909	0.189103	3.10162
[K].HGAPSPSHPISAPQAAAAAALR.[R]	P35658	Nuclear pore complex protein Nup214	NUP214	1xPhospho [S5(99.1)]	-4.35321	-3.45125	-3.43456	-1.37384	-1.15579	-0.607203	-1.01736	-0.911002	-0.744926	-1.02204	-1.09954	-1.15896	0.000807668	0.194449	2.85525
[R].RTQSLSALPK.[E]	Q96RK0	Protein capicua homolog	CIC	1xPhospho [S4(97.3)]	-3.88606	-1.86471	-1.23146	-0.63307	0.528482	1.22292	0.660829	0.791762	1.11754	1.54608	1.34628	1.34251	0.0172223	0.232154	3.18412
[K].LPSPAPAR.[K]	Q8IY33	MICAL-like protein 2	MICALL2	1xPhospho [S3(100)]	1.34856	-2.55403	-1.06352	1.19103	2.29642	2.27411	2.40185	2.17573	2.98531	2.77944	2.16415	2.57287	0.0478447	0.240663	3.27729
[R].APSPPLSQVFQTR.[A]	Q9NRA8	Eukaryotic translation initiation factor 4E transporter	EIF4ENIF1	1xPhospho [S3(100)]	-3.26954	-2.92812	-3.20167	-3.25411	0.839096	0.828704	0.629132	0.908967	0.798841	0.819862	0.82036	0.815503	7.7971e-06	0.046	3.91209
[R].SPPAPGLQPMR.[S]	P15408	Fos-related antigen 2	FOSL2	1xOxidation [M10];1xPhospho [S1(100)]	-0.28082	-3.54733	-3.30766	-1.34047	0.873487	1.0751	0.909335	1.27415	0.708805	1.32012	1.40628	-0.140233	0.0348045	0.250276	3.3427
[K].GKGSPRPQAPK.[A]	Q14978	Nucleolar and coiled-body phosphoprotein 1	NOLC1	1xPhospho [S4(100)]	2.75217	1.73077	-0.672621	2.6251	4.25219	4.56106	4.77912	4.65838	4.30087	3.8497	5.36554	3.58457	0.0320393	0.251237	3.30935
[K].SGTSSPQSPVFR.[H]	Q8N556	Actin filament-associated protein 1	AFAP1	1xPhospho [S8(100)]	0.205958	-3.22622	-2.67369	-0.188675	0.988634	1.12084	1.22096	1.00243	1.03727	0.961422	0.70186	1.19683	0.0488282	0.239623	2.98487
[R].KPSPEPR.[A]	Q9UDY2	Tight junction protein ZO-2	TJP2	1xPhospho [S3(100)]	0.473176	-0.0181866	-2.95886	0.0918636	1.91017	2.97351	3.48923	2.59746	2.77178	2.13694	3.18231	0.432252	0.0266518	0.242536	3.78745
[R].ALSRQLSSGVSEIR.[H]	P04792	Heat shock protein beta-1	HSPB1	1xPhospho [S]	-4.25561	-3.6134	-3.26243	-1.81721	-1.46171	-0.408732	-0.100636	0.420701	0.465023	-1.69131	-1.03705	0.944196	0.000317073	0.222	3.97218
[R].TVSPSTIR.[D]	Q96JH7	Deubiquitinating protein VCPIP1	VCPIP1	1xPhospho [S3(99.2)]	-1.10008	-3.17182	-1.08631	-0.192436	1.08001	1.19078	1.16242	1.20121	1.46176	2.27826	1.96617	2.236	0.0118939	0.22623	3.0612
[R].KVSLVLEK.[M]	Q9P2M7	Cingulin	CGN	1xPhospho [S3(100)]	-0.606101	-2.94929	-3.26851	-0.916603	0.659214	0.806697	0.587073	0.598472	1.1872	1.80004	1.25476	0.983233	0.0237005	0.249243	3.06555
[R].TASFSESRADEVAPAKK.[A]	P53396	ATP-citrate synthase	ACLY	1xPhospho [S3(100)]	-1.35167	-3.97681	-3.19293	-0.36788	-0.2624	-0.570893	-0.240249	0.116038	-0.0664597	-3.03185	-1.67019	0.92382	0.024049	0.248817	2.77691
[K].TRHSPTPQQSNR.[T]	Q8IYB3	Serine/arginine repetitive matrix protein 1	SRRM1	1xPhospho [S4(98.3)]	-0.666595	-0.588797	-2.71042	-0.307871	1.26509	2.38948	2.97044	2.26615	2.30018	1.89095	3.15135	0.800439	0.0063328	0.206163	3.8342
[K].LESTSPK.[G]	Q03111	Protein ENL	MLLT1	1xPhospho [S5(88.3)]	-3.91867	-1.05324	-2.4963	-0.605833	-0.022007	0.443522	1.65908	-0.0595293	0.226122	-4.16719	1.27778	-1.38903	0.0344981	0.251112	3.09796
[R].IHLPLNYPPGSPDLGR.[H]	Q08174	Protocadherin-1	PCDH1	1xPhospho [S11(100)]	-1.19366	-3.48799	-3.69745	-1.22244	0.0238094	-0.00620937	0.450805	1.17365	0.65626	0.387625	1.0337	1.18878	0.0128527	0.22505	3.55327
[R].DLLAEQQPHHLATAVPLTPR.[V]	Q7L9B9	Endonuclease/exonuclease/phosphatase family domain-containing protein 1	EEPD1	1xPhospho [T18(100)]	-3.74782	-2.92744	-2.66896	-1.17925	-0.645231	-0.421296	-1.23008	-0.637309	-0.84445	-0.320486	0.257584	0.0438986	0.0038912	0.198431	2.21079
[K].AGTFIAPPVYSNITPYQSHLRSPVR.[L]	Q6PJG2	Mitotic deacetylase-associated SANT domain protein	MIDEAS	1xPhospho [S/T/Y]	-2.95128	-3.70126	-3.51932	-1.24259	-1.35131	-0.479848	-0.0671263	0.327348	-0.632177	0.47308	0.535597	1.25717	0.000804938	0.202723	3.26663
[R].RLGSVEAPK.[T]	P46087	Probable 28S rRNA (cytosine(4447)-C(5))-methyltransferase	NOP2	1xPhospho [S4(100)]	-2.90245	-2.31174	-3.32984	-1.0626	-0.278055	-0.188331	0.000184059	-1.02151	0.104731	-0.255934	-0.454962	-3.58126	0.00544082	0.191018	2.54247
[K].NSTTLPR.[M]	P50552	Vasodilator-stimulated phosphoprotein	VASP	1xPhospho [T4(99.2)]	-0.947835	-2.59007	-1.31921	0.143265	0.55513	1.45548	1.16216	0.650258	1.17134	2.34673	1.7851	1.60501	0.00766701	0.212419	2.61362
[R].SNSMLELAPK.[V]	Q9P2M7	Cingulin	CGN	1xOxidation [M4];1xPhospho [S3(100)]	-2.80284	-3.44402	-4.27119	-3.26299	-0.480587	0.196687	-0.335967	-0.603265	-0.512999	-0.919411	-1.64735	-2.62319	0.00220149	0.177061	3.02194
[R].TASQEGCQELTQEQR.[D]	O43933	Peroxisomal ATPase PEX1	PEX1	1xCarbamidomethyl [C7];1xPhospho [S3(99)]	-3.09176	-4.59764	-4.05266	-3.3847	-0.515112	-0.90791	-0.874354	-1.19192	-1.10914	-3.86127	-2.69767	-3.79524	0.00316842	0.188305	2.85555
[R].EVSPAPAVAGQSK.[G]	O60292	Signal-induced proliferation-associated 1-like protein 3	SIPA1L3	1xPhospho [S3(100)]	-3.61595	-4.06155	-2.39229	-2.76238	-0.372517	-0.117898	-0.923173	-0.322696	-0.202412	-0.0456505	-1.3811	-3.49145	0.00626237	0.208047	2.87383
[K].INSSLVNKVGQR.[I]	Q8N1T3	Unconventional myosin-Ih	MYO1H	1xPhospho [S4(97.7)]	-3.33389	-3.43254	-3.04124	-3.50819	0.25045	0.265368	-0.0954542	-0.0750551	0.493534	0.643324	0.476751	1.15612	0.000116792	0.234857	3.3769
[R].NLSSTTDDEAPR.[L]	O00515	Ladinin-1	LAD1	1xPhospho [S3(99.9)]	-2.9616	-2.86317	-2.8409	-1.02477	0.180841	-1.05381	-0.308145	-0.27489	-0.173433	0.172176	-1.35829	-0.625361	1.12695e-06	0	2.6364
[K].TPKDSPGIPPSANAHQLFR.[G]	P51812	Ribosomal protein S6 kinase alpha-3	RPS6KA3	1xPhospho [T/S]	-0.799861	-3.72487	-2.30038	-0.0773106	-0.152283	0.164132	-0.0204096	0.445085	0.271441	0.0332527	-0.498652	-0.203971	0.0427651	0.241381	2.50707
[K].HLSPYATLTVGDSSHK.[T]	Q9BSJ8	Extended synaptotagmin-1	ESYT1	1xPhospho [S3(100)]	-3.48627	-3.70028	-2.90104	-1.8237	-0.630388	-0.899163	-1.12687	-0.959296	-0.561281	-0.935104	-5.25075	-0.553121	0.0010521	0.182921	2.48005
[R].MLPHAPGVQMQAIPEDAIPEESGDEDEDDPDKR.[I]	Q13547	Histone deacetylase 1	HDAC1	1xPhospho [S22(100)];2xOxidation [M1;M10]	-3.54507	-3.03174	-2.70356	-3.30962	0.465038	0.29724	-0.317277	-1.00006	-0.0991402	0.369068	-3.06562	-4.5508	0.00200171	0.175617	2.6213
[R].SGYIPSNILEPLQPGTPGTQGQSPSRVPMLR.[L]	Q8TE67	Epidermal growth factor receptor kinase substrate 8-like protein 3	EPS8L3	1xOxidation [M29];1xPhospho [T/S/Y]	-1.62725	-3.46153	-3.92271	-1.70656	-0.5086	-0.135972	-0.0985651	-0.109635	-0.552517	-0.626038	-1.45968	0.153049	0.0185101	0.24005	2.75026
[K].LPIAHTPPPPPAPPLPLPEDPGTLSAER.[R]	Q96JP2	Unconventional myosin-XVB	MYO15B	1xPhospho [T6(100)]	-3.87265	-3.79874	-3.45513	-2.17833	-1.00319	-1.28571	-1.37675	-2.11492	-1.1138	-0.260529	0.137728	-0.38918	0.00263186	0.187178	2.17368
[R].SPVIGSEVFLPNSNHVASGAGEAEER.[V]	P29590	Protein PML	PML	1xPhospho [S1(100)]	-3.73895	-3.09702	-2.80469	-2.50354	-0.146685	-0.334462	-0.0672121	-0.477248	-0.835455	-0.463505	-2.82202	-4.26192	0.00147453	0.192907	2.75359
[K].ANVSSPHREFPPATAR.[E]	Q92530	Proteasome inhibitor PI31 subunit	PSMF1	1xPhospho [S5(98.7)]	-0.461236	-2.91782	-0.809742	1.54898	0.531298	0.370767	0.722325	0.697265	1.33818	0.829861	-0.361925	2.91642	0.0436451	0.240012	2.31552
[K].VSAGEPGSHPSPAPR.[R]	Q9Y4F1	FERM, ARHGEF and pleckstrin domain-containing protein 1	FARP1	1xPhospho [S11(100)]	1.79677	-1.10727	-0.5541	1.54276	2.50633	2.72029	2.96586	2.52837	2.98865	2.73843	2.88748	2.69081	0.0368535	0.243518	2.78249
[R].SDSVSASER.[A]	O43719	HIV Tat-specific factor 1	HTATSF1	1xPhospho [S3(100)]	-4.49363	-3.48992	-4.34666	-1.95707	-2.03177	-1.82542	-0.493714	-2.81087	-2.26261	-3.68541	-0.964794	-2.32148	0.0422636	0.241946	2.25434
[R].SSSLCR.[S]	Q9P246	Stromal interaction molecule 2	STIM2	1xCarbamidomethyl [C5];1xPhospho [S3(99.9)]	-2.94822	-3.56317	-4.34768	-2.47104	-1.31934	-0.617755	-0.378047	-0.955388	-0.855446	-1.65762	-0.979017	-2.96818	0.00283732	0.183684	2.89006
[K].TPISPLKTGVSKPIVK.[S]	Q9NQW6	Anillin	ANLN	1xPhospho [S4(100)]	-3.94613	-2.71196	-2.90417	-3.17226	0.158007	-0.174628	-0.558057	-0.0983553	-0.162106	-3.75804	-2.78354	-3.88227	0.00205897	0.177642	2.91458
[R].VSPKSPPTDQK.[K]	Q9BY89	Uncharacterized protein KIAA1671	KIAA1671	1xPhospho [S5(100)]	-1.01494	-3.17349	-3.79551	-1.5666	-0.333719	0.239413	0.0543909	-0.165528	-0.0120449	0.215891	-0.22917	0.279189	0.0361968	0.246443	2.62025
[K].LSSKLSAVSLR.[G]	Q15036	Sorting nexin-17	SNX17	1xPhospho [S6(91.6)]	-2.92274	-3.27314	-3.58496	-2.65925	-0.296541	-0.510686	-1.08468	-0.644801	-0.35939	-0.340384	-0.345757	-0.257382	0.00084235	0.190077	2.56399
[R].TTSPEPR.[K]	Q96JM3	Chromosome alignment-maintaining phosphoprotein 1	CHAMP1	1xPhospho [S3(100)]	-1.04917	-1.04476	-3.60826	-0.546953	-0.0511551	1.20153	2.05054	0.573161	1.02153	-0.0285206	1.93142	0.359029	0.0314307	0.254077	3.1158
[R].ESYDAPPTPSGAR.[L]	Q96S55	ATPase WRNIP1	WRNIP1	1xPhospho [T/S/Y]	-3.99116	-2.35719	-2.16089	-1.14774	-0.553949	-0.521848	-0.237206	-0.560424	-0.251984	-0.43244	-0.545845	-0.548509	0.0135094	0.223806	2.48654
[R].TISQSSSLK.[S]	Q9UHB7	AF4/FMR2 family member 4	AFF4	1xPhospho [S3(99.9)]	-0.730245	-2.14844	-3.58149	-0.97323	0.243193	0.549415	0.826571	0.251128	0.652075	1.46371	1.18679	0.930507	0.0314372	0.253533	2.72998
[R].SGSISVK.[I]	Q8TF01	Arginine/serine-rich protein PNISR	PNISR	1xPhospho [S3(92.7)]	-1.10183	-3.31069	-2.66231	-1.23852	0.545652	-0.108045	0.0965357	-0.626502	-0.140076	1.13351	0.322998	0.178664	0.0363022	0.246004	2.13493
[K].IAASSSFR.[S]	Q99961	Endophilin-A2	SH3GL1	1xPhospho [S6(99.5)]	-3.04502	-2.33343	-2.4198	-1.62762	0.138956	-0.061511	-0.420461	-0.955199	-0.31679	0.989969	-0.347836	0.0193357	0.00243329	0.180863	2.03527
[K].SMIFSPASK.[V]	Q9P246	Stromal interaction molecule 2	STIM2	1xOxidation [M2];1xPhospho [S1(100)]	-2.95427	-3.77699	-3.34961	-3.28575	-0.448851	-0.117927	-0.636661	-1.47363	-1.42061	-0.791273	-1.17785	-2.92626	0.00373518	0.196938	2.18333
[R].TYSAPAINAIQGGSFESPKK.[E]	Q9H4L5	Oxysterol-binding protein-related protein 3	OSBPL3	1xPhospho [S3(89.6)]	-1.76973	-2.70714	-3.41599	-1.24932	-0.139439	-0.322757	-0.352876	-0.900796	-0.207331	-0.318604	-0.467567	0.762868	0.0147102	0.223345	2.14395
[R].KSSLVTSK.[L]	O43768	Alpha-endosulfine	ENSA	1xPhospho [S/T]	-3.66553	-3.15435	-3.64499	-1.64036	-1.43364	-1.31071	-0.975795	-1.37537	-0.718365	0.764523	0.872807	-0.356559	0.000629658	0.2192	2.46511
[K].GTDDLNPVTSTPAKPSSPPPEFSFNTPGK.[N]	Q6NXT4	Zinc transporter 6	SLC30A6	1xPhospho [T/S]	-3.50756	-2.29465	-3.17604	-2.58761	-0.193514	-0.129628	-0.159919	-0.404811	0.0045166	0.162233	0.00210762	0.20003	0.00181042	0.179448	2.80601
[R].THPYSPK.[SI]	Q15853	Upstream stimulatory factor 2	USF2	1xPhospho [S5(100)]	-1.22976	-3.03238	-2.4073	-1.01434	-0.0491924	0.44415	0.843614	0.25203	0.581385	0.266098	1.05152	-0.459521	0.00744499	0.212872	2.78216
[K].SPTPKSPPSR.[K]	Q9NVD7	Alpha-parvin	PARVA	1xPhospho [S/T]	-3.38244	-1.7665	-3.65878	-0.913279	-1.24299	-0.630776	0.390992	-1.39105	-0.915956	-2.6321	0.0521622	0.274337	0.0445887	0.240635	2.29723
[R].LVPTGPTHREPSPVR.[Y]	Q9C0B5	Palmitoyltransferase ZDHHC5	ZDHHC5	1xPhospho [S12(99.7)]	-0.888024	-3.33393	-2.87811	-0.527416	-0.234528	-0.326676	0.0132036	0.155498	0.0211067	0.206842	0.569777	1.38522	0.0319832	0.251185	2.42996
[R].TGVPSTASVGK.[S]	P28290	Protein ITPRID2	ITPRID2	1xPhospho [S/T]	-0.567437	-2.93877	-3.23647	-1.66925	0.287796	0.610911	0.250194	0.596648	0.404577	0.280041	-0.169317	0.173415	0.0350642	0.250398	2.6647
[R].INSLTFK.[K]	Q96HP0	Dedicator of cytokinesis protein 6	DOCK6	1xPhospho [S3(99.6)]	-2.76525	-3.17834	-2.69474	-2.76004	-0.0470791	0.109776	-0.397914	-0.529717	-0.03759	-0.41828	-0.775391	-1.63587	0.000264105	0.2245	2.5577
[R].QGSFSEDVISHK.[G]	Q9UPN3	Microtubule-actin cross-linking factor 1, isoforms 1/2/3/4/5	MACF1	1xGln->pyro-Glu [N-Term];1xPhospho [S3(100)]	-3.69989	-3.15904	-3.56513	-3.25192	-0.504078	-0.730268	-0.871694	-0.498725	-0.597237	-0.328676	0.00813103	-0.271714	0.000139052	0.217	2.8188
[R].ADSGYLFSGSRPPSQVSR.[S]	Q5SNT2	Transmembrane protein 201	TMEM201	1xPhospho [S3(100)]	-3.28488	-4.10359	-3.10476	-2.64599	-1.21261	-0.758174	-1.70891	-1.8781	-1.55955	-1.38162	-1.32484	-2.54931	0.00513999	0.189873	1.78222
[R].LKSDERPVHIK.[-]	Q9UPN9	E3 ubiquitin-protein ligase TRIM33	TRIM33	1xPhospho [S3(100)]	0.444098	-0.934326	-2.32371	0.846245	1.2707	0.905894	1.67028	1.13101	1.43468	1.34428	1.3107	0.888833	0.0447166	0.239263	2.34997
[R].SSPGPAPR.[V]	Q9H330	Transmembrane protein 245	TMEM245	1xPhospho [S]	-1.40372	-2.48135	-2.73169	-1.85472	-0.597204	1.56805	1.95517	0.992673	1.3592	-4.08522	-0.384359	-1.15566	0.00181366	0.178818	3.64127
[R].TRSFGHFPGPEFLDVEK.[T]	Q8IWW6	Rho GTPase-activating protein 12	ARHGAP12	1xPhospho [T/S]	-2.04597	-2.84021	-3.36558	-1.04408	-0.561375	-0.929368	-1.48646	-1.60134	-1.40226	-0.20632	-0.652384	0.139363	0.0318941	0.251595	1.2539
[K].VERPPSPFSMAPQASLPPVPPR.[L]	P22681	E3 ubiquitin-protein ligase CBL	CBL	1xOxidation [M10];1xPhospho [S9(87.8)]	-3.15217	-2.72054	-3.54017	-2.13959	-0.468767	-1.09213	-1.01721	-2.23989	-0.621231	-1.42819	-1.3806	-1.6956	0.0271235	0.24601	1.84485
[R].VSPSPSQESLSSSK.[S]	Q5JSH3	WD repeat-containing protein 44	WDR44	1xPhospho [S2(100)]	-3.40897	-2.79952	-3.60633	-3.11927	-0.715761	-0.272565	0.148255	-0.514945	-0.452515	0.882208	0.587772	-0.0173254	0.000739793	0.212857	2.99854
[R].HPPLYQAGLTPPLSPPK.[S]	Q9ULL5	Proline-rich protein 12	PRR12	1xPhospho [S14(100)]	-1.58643	-3.28499	-3.04391	-0.597216	-0.900181	-0.714967	-1.08071	-0.43419	-0.726204	-0.777199	-1.07585	-0.160354	0.0282474	0.24606	1.89141
[R].STPLASPSPSPGRSPQR.[L]	Q8WYP5	Protein ELYS	AHCTF1	1xPhospho [S10(89.9)]	-0.914029	0.274876	-0.757061	0.90144	1.65949	1.68288	2.12017	1.79328	1.93087	2.35547	1.77579	2.04823	0.00329665	0.195733	2.41351
[R].STSPTFNK.[Q]	Q9BX63	Fanconi anemia group J protein	BRIP1	1xPhospho [S3(99.9)]	-0.975354	-3.7129	-3.08101	-1.62603	-0.539192	0.0273123	-0.0244837	-0.45316	-0.0375233	-0.476391	-0.786604	-0.525891	0.0449893	0.239333	2.41803
[K].FICVTPTTCSNTIDLPMSPR.[T]	P40763	Signal transducer and activator of transcription 3	STAT3	1xOxidation [M17];1xPhospho [S18(100)];2xCarbamidomethyl [C3;C9]	-2.70893	-2.65509	-2.95107	-2.19393	-0.290474	-0.217683	-0.394406	-1.40717	-1.69572	-1.39601	-0.418781	-2.99653	0.0165955	0.230987	1.60593
[R].SISASKASPPGDLQNPK.[R]	O00273	DNA fragmentation factor subunit alpha	DFFA	1xPhospho [S8(100)]	-1.15136	-3.2996	-3.77819	-0.335073	-0.982759	-1.33044	-0.328679	-0.0571203	-0.232941	0.245411	-0.068121	1.86176	0.0353393	0.249218	2.5368
[R].KAISSANLLVR.[S]	Q32P44	Echinoderm microtubule-associated protein-like 3	EML3	1xPhospho [S4(99.6)]	-2.76083	-2.89289	-2.77119	-2.56298	-0.266081	-0.0224829	-1.07992	-0.850015	-0.484123	0.438025	0.132862	0.894063	0.000359423	0.201667	2.00361
[R].SLSVPVDLSR.[W]	Q9NYF3	Protein FAM53C	FAM53C	1xPhospho [S3(100)]	-3.26904	-3.82238	-2.90025	-3.00522	-1.04718	-0.387324	-2.28592	-0.823966	-0.718849	-1.35775	-1.00562	-0.924109	0.0229773	0.250678	2.05431
[R].ISPHIK.[D]	P29374	AT-rich interactive domain-containing protein 4A	ARID4A	1xPhospho [S2(100)]	-4.11003	-3.21178	-1.97263	-1.92393	-1.11122	-0.750352	-0.654429	-1.3173	-0.573896	-0.588488	-1.02353	-1.26524	0.0274364	0.24608	2.2496
[R].INHSSSLAR.[T]	O94915	Protein furry homolog-like	FRYL	1xPhospho [S4(98.5)]	-1.66405	-2.89928	-3.70486	-2.42522	-0.502337	0.161168	0.208472	-0.712346	-0.336435	0.0996113	-0.040411	-0.237645	0.0190383	0.240994	2.47596
[K].SSPFKVSPLTFGR.[K]	O95810	Caveolae-associated protein 2	CAVIN2	1xPhospho [S7(99.4)]	-2.94689	-3.27981	-3.0591	-3.01319	-0.541981	-0.263558	-1.79704	-0.995357	-1.42216	-3.45465	-3.68899	-2.90083	0.00254735	0.186923	1.69042
[K].SLKLSPVQK.[Q]	Q92834	X-linked retinitis pigmentosa GTPase regulator	RPGR	1xPhospho [S5(100)]	-3.78214	-3.2362	-1.78538	-2.56063	-0.641197	-0.153152	-0.50678	-0.408967	-0.181597	0.255714	-2.81891	0.532065	0.0130942	0.224702	2.56879
[K].VSTSGPR.[A]	P05787	Keratin, type II cytoskeletal 8	KRT8	1xPhospho [S4(99.2)]	-0.129889	-0.542105	-0.984898	0.502909	1.3987	1.87862	2.00462	1.111	1.50415	0.897493	1.53551	0.429877	0.00425327	0.194514	2.09222
[K].SSPQIR.[N]	O14936	Peripheral plasma membrane protein CASK	CASK	1xPhospho [S1(98.5)]	-1.33547	-2.28469	-1.74483	-1.39687	0.559759	0.90487	0.80543	-0.102332	0.30007	1.13732	0.534575	-1.08081	0.00504492	0.190968	2.12272
[R].RDSFSGVK.[D]	Q14865	AT-rich interactive domain-containing protein 5B	ARID5B	1xPhospho [S3(100)]	-1.0122	-3.61314	-3.2484	-1.44358	-0.844852	-0.156413	0.0593748	-0.600984	-0.163897	0.435112	0.470165	0.203612	0.0459908	0.241184	2.38941
[K].KLAATPK.[K]	P07305	Histone H1.0	H1-0	1xPhospho [T5(100)]	-1.23986	-3.52353	-1.97408	-1.66017	-0.17178	0.508107	0.780112	0.356055	0.664528	0.955141	1.71277	0.453422	0.014197	0.223523	2.84606
[R].QSQQPMKPISPVKDPVSPASQK.[M]	Q12888	TP53-binding protein 1	TP53BP1	1xOxidation [M6];1xPhospho [S10(100)]	-3.79657	-2.27145	-3.23759	-2.49084	-0.812674	-0.601506	-0.885097	-0.920531	-0.723577	0.373894	-0.0385818	-0.856576	0.0073627	0.213319	2.2588
[K].RQSPLPPQK.[K]	Q01105	Protein SET	SET	1xPhospho [S3(100)]	1.28181	0.519135	0.700945	1.94708	2.82261	3.09055	3.15957	2.56092	1.95314	3.48075	2.27691	3.49142	0.0144875	0.223887	1.72391
[K].TPSTPVACSTPAQLK.[R]	Q6PL18	ATPase family AAA domain-containing protein 2	ATAD2	1xCarbamidomethyl [C8];1xPhospho [S/T]	-4.00202	-2.54252	-3.53237	-3.11408	-0.937046	-0.688638	-0.478314	-2.33234	-0.549219	-0.966059	-4.18743	-3.31136	0.0395069	0.245433	2.23901
[R].SFGHFPGPEFLDVEK.[T]	Q8IWW6	Rho GTPase-activating protein 12	ARHGAP12	1xPhospho [S1(100)]	-1.90959	-3.05007	-2.89202	-2.24064	0.042469	-0.349977	-0.680224	-1.50196	-0.979706	0.267248	-0.147303	-0.428704	0.022056	0.244888	1.56326
[R].MDSFDEDLARPSGLLAQER.[K]	Q9Y2W1	Thyroid hormone receptor-associated protein 3	THRAP3	1xOxidation [M1];1xPhospho [S3(100)]	-3.08395	-3.24362	-3.04394	-2.35544	-0.501865	-1.28686	-1.4649	-1.71277	-2.07529	-0.239429	-0.594555	-1.84051	0.00184907	0.171043	1.37285
[K].ASLLHSMPTHSSPR.[S]	O75122	CLIP-associating protein 2	CLASP2	1xOxidation [M7];1xPhospho [S/T]	-3.51222	-3.43217	-3.04971	-2.64294	-1.31775	-0.819949	-0.706256	-0.946935	-1.38269	-0.954651	-3.95143	-2.60015	0.000684035	0.210974	2.31941
[K].RESPSPAPKPR.[K]	Q8IYB3	Serine/arginine repetitive matrix protein 1	SRRM1	1xPhospho [S3(100)]	1.9577	0.832512	2.15905	3.3812	3.40238	3.3773	3.67943	3.64142	3.1947	3.17107	4.08513	3.8722	0.013626	0.223792	1.85543
[R].MLPHAPGVQMQAIPEDAVHEDSGDEDGEDPDKR.[I]	Q92769	Histone deacetylase 2	HDAC2	1xPhospho [S22(100)];2xOxidation [M1;M10]	-2.6255	-2.83112	-2.74629	-2.89747	-0.226532	0.121102	-0.638566	-0.936067	-0.35453	-0.900112	-2.7694	-2.52332	0.000301432	0.218316	2.09125
[R].SVSPCSNVESR.[L]	Q9UQ35	Serine/arginine repetitive matrix protein 2	SRRM2	1xCarbamidomethyl [C5];1xPhospho [S3(100)]	-0.546981	-2.52543	-2.83813	-1.22514	0.341005	0.173146	0.710244	0.27481	0.267773	1.50218	1.10168	1.50677	0.0310319	0.25232	2.38779
[K].SLDSEPSVPSAAKPPSPEK.[T]	Q7Z3K3	Pogo transposable element with ZNF domain	POGZ	1xPhospho [S16(100)]	-0.291032	-0.701778	0.12335	0.818111	1.8594	1.63307	1.94256	1.83261	1.70306	1.62365	2.01722	1.98005	0.00103642	0.181871	2.1159
[K].EGLGPGDTTSTFCGTPNYIAPEILR.[G]	Q05513	Protein kinase C zeta type	PRKCZ	1xCarbamidomethyl [C13];1xPhospho [T11(75.1)]	-1.84244	-3.33486	-3.21478	-0.925028	-1.18895	-1.13767	-1.75407	-0.6519	-0.515648	-0.114901	0.0638752	0.606393	0.0420998	0.241567	1.82349
[R].SESGSPSAGGHSKPPHSPLVLK.[R]	P01106	Myc proto-oncogene protein		1xPhospho [S]	-3.45615	-2.57509	-3.44472	-2.26641	-1.13453	-0.940879	-0.541451	-0.774251	-0.210957	-0.914692	-1.11034	0.116612	0.00137357	0.188667	2.64977
[R].LHGSVPNLSR.[Y]	Q9BZF2	Oxysterol-binding protein-related protein 7	OSBPL7	1xPhospho [S4(100)]	0.217114	-1.50461	-1.71241	-0.26989	1.07994	1.32046	0.870692	0.702266	1.02888	1.33717	0.731691	0.68164	0.0392432	0.24516	1.86725
[R].LVGATATSSPPPK.[A]	Q96QD9	UAP56-interacting factor	FYTTD1	1xPhospho [S9(99.2)]	-1.35266	-3.65457	-2.89792	-1.53447	-0.171377	-1.12281	0.270354	-0.676433	0.115904	-0.605558	0.111746	-0.391076	0.026322	0.242806	2.53832
[K].ELSVQDQPSLSPTSLQNSSSHTTTAK.[G]	O95628	CCR4-NOT transcription complex subunit 4	CNOT4	1xPhospho [S11(97.8)]	-3.36081	-2.03126	-3.17254	-2.51407	-0.284885	-0.692086	-0.624412	0.275722	-0.100571	-0.295946	-0.668358	-2.51528	0.00527875	0.189825	2.70512
[K].ISSTLYQAAAPVLTPAK.[V]	Q8N6L1	Keratinocyte-associated protein 2	KRTCAP2	1xPhospho [T14(100)]	-3.00841	-2.50308	-3.97744	-2.72055	-0.924389	-0.785474	-1.16778	-1.34278	-1.49884	-1.99055	-1.42808	-2.01307	0.0145777	0.223018	1.82651
[R].TFSATVR.[A]	Q9Y2V2	Calcium-regulated heat-stable protein 1	CARHSP1	1xPhospho [S3(100)]	4.2354	1.7309	2.83701	3.80309	4.79507	5.25763	4.86197	5.09013	5.25011	5.77911	5.47395	5.44816	0.0437385	0.239751	2.13297
[K].VKPETPPRQSHSGSISPYPK.[V]	Q9UQ35	Serine/arginine repetitive matrix protein 2	SRRM2	1xPhospho [T5(99.2)]	-0.506505	-2.56202	-3.52099	-1.12758	0.0282593	-0.461484	0.841504	0.274032	0.455139	-2.95517	-4.59254	2.49397	0.0396965	0.245093	2.72006
[R].VSSSPGVK.[G]	P32519	ETS-related transcription factor Elf-1	ELF1	1xPhospho [S3(92.1)]	-0.108718	-2.5702	-1.5613	-0.760061	0.671335	0.87111	1.24597	0.648005	0.953512	0.807919	0.834894	0.587962	0.0324492	0.250443	2.36257
[K].SQSSGSSATHPISVPGAR.[R]	Q9Y4H2	Insulin receptor substrate 2	IRS2	1xPhospho [S1(89.4)]	-3.63578	-3.98114	-3.68672	-3.20302	-2.87695	-0.236852	0.00397778	-2.82572	-0.93729	0.122536	-0.843712	-4.49324	0.0400297	0.244067	2.51487
[K].SATTTPSGSPR.[T]	Q2M2I8	AP2-associated protein kinase 1	AAK1	1xPhospho [S7(89.8)]	-2.55619	-1.74797	-1.27223	-0.818003	-0.131334	0.354428	1.17481	-0.463691	0.121304	-1.19529	0.42351	-0.243417	0.0246558	0.244864	2.13627
[R].SGSSPGLR.[D]	Q9UQ35	Serine/arginine repetitive matrix protein 2	SRRM2	2xPhospho [S3(100);S4(100)]	-3.49576	-2.96532	-3.22135	-2.31076	-1.62082	-0.819076	-1.01327	-1.97358	-1.91674	-1.97427	-3.37435	-2.30227	0.0100743	0.218883	1.59294
[R].GRIEAVASSSLQGLR.[R]	Q9GZU5	Nyctalopin	NYX	1xPhospho [S9(97.3)]	-3.84764	-2.47079	-3.23125	-1.45706	-2.32601	-0.850978	-1.36365	-0.121177	-0.186352	-1.14442	-3.453	0.625188	0.00979825	0.217725	2.62616
[R].YEPQSPGYEPR.[S]	Q9H5H4	Zinc finger protein 768	ZNF768	1xPhospho [S5(100)]	-1.02724	-3.081	-2.41942	-1.08027	-0.229548	-0.313102	-0.0144987	-0.270108	-0.411671	0.0532532	-0.136694	-0.504867	0.0343824	0.251613	1.94379
[K].AQPSMSPK.[K]	Q969S3	Cytoplasmic 60S subunit biogenesis factor ZNF622	ZNF622	1xOxidation [M5];1xPhospho [S4(92.7)]	-1.01294	-2.69855	-3.03275	-1.59047	0.0147018	-0.272883	-0.0147886	-0.721126	1.305	-1.43132	-0.0562897	-1.37902	0.0474581	0.241634	2.43777
[R].SSGQLSGR.[S]	Q9P206	Uncharacterized protein KIAA1522	KIAA1522	1xPhospho [S1(90.5)]	-1.39435	-3.6437	-2.95521	-2.24006	-0.652222	-0.2282	0.128667	-0.398347	-0.390648	-0.84334	-0.5518	-2.18324	0.0237267	0.248819	2.44431
[R].AKTPVTLKQR.[R]	P42167	Lamina-associated polypeptide 2, isoforms beta/gamma	TMPO	1xPhospho [T3(100)]	-1.93119	-3.02501	-2.43282	-0.925711	-0.80246	-0.799256	-0.954757	0.623683	0.00157356	-0.770346	-0.985468	-3.81422	0.0134565	0.2243	2.35317
[K].RPMEEDGEEKSPSK.[K]	Q12906	Interleukin enhancer-binding factor 3	ILF3	1xPhospho [S11(100)]	2.01149	0.359747	0.22995	1.98831	2.78445	2.61723	2.47165	2.64366	2.98145	0.775072	2.52377	2.16376	0.0365436	0.244829	1.83185
[R].VGGSSVDLHR.[F]	O60716	Catenin delta-1	CTNND1	1xPhospho [S4(95.2)]	4.05797	1.95594	2.97881	4.02403	4.64286	5.1093	5.06616	4.91595	4.92183	5.06227	4.60296	4.86484	0.0317878	0.252169	1.9704
[R].SFSLASSSNSPISQR.[R]	Q9BXB4	Oxysterol-binding protein-related protein 11	OSBPL11	1xPhospho [S13(99.4)]	-1.87944	-3.07594	-3.87829	-2.72197	-0.639942	-0.714417	-1.20751	-0.777413	-0.884314	-1.00644	-0.837807	-0.235869	0.0287922	0.246227	1.98814
[R].GPSPAPASSPK.[R]	Q9H7N4	Splicing factor, arginine/serine-rich 19	SCAF1	1xPhospho [S9(86.1)]	-0.622643	-2.50377	-2.15213	-1.01334	0.0728874	0.416718	0.838691	0.00140858	0.279909	-0.840912	0.142828	-0.093091	0.0273326	0.2471	2.13285
[R].RRPSPQPSPR.[D]	Q9UQ35	Serine/arginine repetitive matrix protein 2	SRRM2	1xPhospho [S4(100)]	-0.824616	-3.16134	-1.98657	-1.09941	-0.176495	0.0483561	0.336619	0.0105295	0.124559	0.240267	0.483683	-0.469951	0.034416	0.251362	2.14808
[R].AAAAAATAPPSPGPAQPGPR.[A]	Q6SPF0	Sterile alpha motif domain-containing protein 1	SAMD1	1xPhospho [S11(100)]	-0.669497	-2.55307	-2.54829	-0.786022	-0.0487747	-0.208034	0.233741	0.456519	0.553104	0.447737	0.529402	0.0316992	0.0210754	0.242617	2.33807
[R].QPASAQSTPSTTPHSSPK.[Q]	Q96A73	Putative monooxygenase p33MONOX	KIAA1191	1xPhospho [S/T]	-2.89612	-2.25534	-3.81899	-2.45964	-1.1089	-0.675801	-0.457675	-1.55403	-1.08242	-0.249611	-0.502678	0.0794687	0.0240896	0.247747	1.95877
[K].SHSSPSLNPDTSPITAK.[V]	Q9NYI0	PH and SEC7 domain-containing protein 3	PSD3	1xPhospho [S3(91.2)]	-3.36502	-2.49489	-2.59011	-2.78632	-0.269945	-0.668397	0.369205	-0.203507	-0.442806	-0.00811195	0.26882	0.61604	0.00174005	0.18219	2.7243
[K].VSVTVSDDGTLHMHFSRNPK.[V]	Q9ULX3	RNA-binding protein NOB1	NOB1	1xOxidation [M13];2xPhospho [S/T]	-2.86273	-4.16204	-2.52053	-3.03144	-0.865524	-0.925603	-0.585177	-0.066762	-0.00621414	-0.267466	0.228241	-1.32604	0.00511908	0.190293	2.96238
[K].SESQESLVTSPSKPK.[S]	Q76L83	Putative Polycomb group protein ASXL2	ASXL2	1xPhospho [S10(91.2)]	-3.1551	-2.80974	-3.73829	-3.18265	-0.889303	-0.909127	-0.590657	-0.684918	-0.69879	-1.0683	-4.10599	-2.81801	0.000703965	0.2162	2.57625
[R].SHSVPENMVEPPLSGR.[V]	A1L390	Pleckstrin homology domain-containing family G member 3	PLEKHG3	1xOxidation [M8];1xPhospho [S3(99.3)]	-2.76147	-3.6783	-3.64389	-3.19606	-1.19104	-0.977477	-0.956599	-0.959041	-1.61615	-1.34787	-4.04746	-3.54447	0.00419303	0.197869	2.18396
[R].FSGGFGAR.[D]	O00571	ATP-dependent RNA helicase DDX3X	DDX3X	1xPhospho [S2(100)]	-3.4134	-3.29407	-3.83443	-3.46928	-0.904362	-1.45084	-1.47882	-1.82274	-1.61588	-0.51569	-1.0942	-2.19015	0.000615867	0.225647	1.87482
[R].LGLGTLSSSLSR.[A]	O95248	Myotubularin-related protein 5	SBF1	1xPhospho [T5(100)]	-2.50389	-3.7843	-3.68229	-2.18779	-1.60883	-1.47834	-2.21607	-1.76904	-1.51832	-1.60419	-1.69604	-1.39345	0.031499	0.252648	1.48902
[R].GVQKPAGPSTSPDGNSR.[C]	Q86YV5	Inactive tyrosine-protein kinase PRAG1	PRAG1	1xPhospho [S/T]	-3.39801	-3.21974	-3.74993	-2.24895	-1.78944	-1.63872	-1.69571	-1.60125	-1.15053	-2.13205	-2.18415	-2.02928	0.00100105	0.187458	1.9734
[K].GSPRPQAPK.[A]	Q14978	Nucleolar and coiled-body phosphoprotein 1	NOLC1	1xPhospho [S2(100)]	2.10417	1.25914	0.276064	1.95418	3.20918	3.15733	4.76243	3.25161	3.86166	3.03248	2.9854	2.64324	0.0161583	0.225122	2.74544
[R].THSTSSSLGSGESPFSR.[S]	Q9UGV2	Protein NDRG3	NDRG3	1xPhospho [S3(99.8)]	-1.61146	-2.37522	-2.48134	-0.558693	-0.709543	-0.534242	-0.226237	-0.755271	-0.57901	-0.538731	-0.988564	-0.644246	0.00655104	0.208393	1.63583
[R].QPPGTQQSHSSPGEITSSPQGLDNPALLR.[D]	Q5TDH0	Protein DDI1 homolog 2	DDI2	1xGln->pyro-Glu [N-Term];1xPhospho [T5(96.2)]	-3.79231	-3.67044	-3.01873	-3.33605	-0.917692	-1.57283	-0.980098	-0.706285	-1.23643	-1.37294	-1.25517	-1.3843	0.000901051	0.194038	2.51956
[K].SPPTTMLLPASPAK.[A]	Q9UGU5	HMG domain-containing protein 4	HMGXB4	1xOxidation [M6];1xPhospho [S11(98.6)]	-3.7994	-3.64832	-4.43935	-3.54891	-1.97493	-1.71051	-1.79147	-1.9435	-1.20842	-1.62123	-1.76852	-3.30506	0.00217868	0.177938	2.31456
[K].SPVDIVTGGISPVR.[D]	P50851	Lipopolysaccharide-responsive and beige-like anchor protein	LRBA	1xPhospho [S1(100)]	-2.46643	-3.80305	-4.09178	-1.8323	-2.09441	-1.78199	-1.91071	-2.16355	-1.7793	-1.4536	-2.12463	-2.76697	0.0429033	0.241195	1.50256
[R].MQNNSSPSISPNTSFTSDGSPSPLGGIK.[R]	Q9H0D6	5'-3' exoribonuclease 2	XRN2	1xOxidation [M1];1xPhospho [S5(77.1)]	-2.6153	-3.1965	-3.29291	-2.94522	-0.753389	-0.760892	-0.50163	-1.13591	-1.18895	-0.355721	-0.62236	-2.6673	0.00238712	0.179881	2.09274
[R].TPPMLRPVDPQIPHLVAVK.[S]	Q9UKE5	TRAF2 and NCK-interacting protein kinase	TNIK	1xOxidation [M4];1xPhospho [T1(100)]	-3.51221	-3.62708	-2.55855	-2.49878	-1.84179	-0.716054	-1.33029	-1.90024	-1.83709	-1.49207	-1.28788	-3.99886	0.0158328	0.227128	1.54341
[R].SSILNAK.[NK]	Q8TEU7	Rap guanine nucleotide exchange factor 6	RAPGEF6	1xPhospho [S2(88.5)]	-2.43851	-2.46632	-3.123	-2.63106	-0.849529	0.0628042	0.408261	-0.995423	-1.119	-0.384132	-1.00754	-3.43975	0.0173424	0.233137	2.10722
[K].ATVTPSPVKGK.[G]	Q9H1E3	Nuclear ubiquitous casein and cyclin-dependent kinase substrate 1	NUCKS1	1xPhospho [S6(100)]	1.84727	-0.0909462	0.745766	2.67617	2.05875	2.35693	2.90106	2.79239	2.79946	2.35358	2.16229	4.9769	0.0237757	0.248268	1.99694
[R].LPSSPASPSPK.[G]	Q9H4G0	Band 4.1-like protein 1	EPB41L1	1xPhospho [S7(94.3)]	-1.67075	-2.59341	-2.0673	-1.60196	-0.328522	0.159015	0.433137	-0.514613	-0.432747	-0.361784	-0.571915	-2.49167	0.0086611	0.20715	1.93908
[R].RLSVPR.[D]	P78412	Iroquois-class homeodomain protein IRX-6	IRX6	1xPhospho [S3(100)]	-1.12758	-1.67237	-1.43333	-0.788877	0.101049	0.982928	1.41919	0.255147	0.567898	-0.00769997	0.873125	-0.644572	0.0048265	0.187842	2.1585
[R].TPSPAPK.[R]	Q63ZY6	Putative methyltransferase NSUN5C	NSUN5P2	1xPhospho [S3(100)]	1.01959	-0.785944	-0.637693	0.574326	1.54247	2.00151	2.32032	1.26839	1.59541	0.121687	0.510637	-0.0607538	0.0470778	0.240686	1.86272
[R].TAQVPSPPRGK.[I]	Q9UKV3	Apoptotic chromatin condensation inducer in the nucleus	ACIN1	1xPhospho [S6(100)]	-3.73404	-3.09574	-2.65844	-2.4225	-1.20321	-1.42187	-0.802089	-2.31711	-1.56737	-2.26023	-2.06741	-2.25436	0.0408101	0.243204	1.60055
[R].RNSCNVGGGGGGFK.[H]	Q7L2J0	7SK snRNA methylphosphate capping enzyme	MEPCE	1xCarbamidomethyl [C4];1xPhospho [S3(100)]	-2.58848	-2.49104	-3.55788	-1.99191	-1.2532	-0.979236	-0.496947	-1.10356	-0.679285	0.0572662	-0.103481	0.209296	0.0053148	0.189217	2.1192
[R].NMAPSQQSPVR.[T]	Q9NYB9	Abl interactor 2	ABI2	1xOxidation [M2];1xPhospho [S8(100)]	-3.59142	-2.71328	-2.85331	-2.72043	-1.22467	-0.813659	-0.678498	-0.958755	-0.961126	-2.25608	-3.28671	-1.84831	0.00161658	0.189	2.18655
[K].SQAKPGTPGGTGGPAPQY.[-]	P54760	Ephrin type-B receptor 4	EPHB4	1xPhospho [T7(97.8)]	-2.42773	-2.45667	-3.24156	-1.56914	-1.67777	-0.504907	-0.260949	-0.10209	0.225258	-1.36998	-1.27568	-1.18305	0.000919854	0.193926	2.66273
[R].SSPRPGQPPK.[V]	P57739	Claudin-2	CLDN2	1xPhospho [S]	2.29313	1.12244	0.754837	2.16333	3.15743	3.20571	4.35098	3.66823	3.99697	4.05595	4.03887	4.48524	0.00656352	0.207195	2.61526
[K].TVTPASSAK.[T]	Q16555	Dihydropyrimidinase-related protein 2	DPYSL2	1xPhospho [T3(100)]	3.64873	1.59209	1.99386	3.07322	4.05683	4.45009	4.57779	3.93082	4.20308	3.15457	3.64463	3.17415	0.0498183	0.241346	1.82567
[R].NSQPHSPTSSLTSGGSLPLLQSPPSTR.[L]	Q4VCS5	Angiomotin	AMOT	1xPhospho [S/T]	-1.8739	-3.49001	-3.55394	-1.9893	-1.46364	-1.16002	-0.881848	-0.764144	-0.584118	-0.0198097	-0.123962	-0.210765	0.0160465	0.225868	2.22925
[R].SRTSPITR.[R]	Q9UQ35	Serine/arginine repetitive matrix protein 2	SRRM2	1xPhospho [S4(100)]	2.41097	0.170811	1.14745	1.89021	2.93541	3.18942	3.46277	3.07076	3.42219	3.20106	3.08865	3.41449	0.0347349	0.250187	2.0755
[R].VPASETSPGPPPMGPPPPSSK.[A]	Q9HD15	Steroid receptor RNA activator 1	SRA1	1xOxidation [M13];1xPhospho [S/T]	-3.59887	-2.82089	-3.13532	-2.97928	-0.717846	-1.57513	-1.06873	-0.477485	-0.668547	-1.70153	-3.61991	-3.4929	0.00101547	0.185867	2.44677
[R].QLSPQSK.[S]	Q86VM9	Zinc finger CCCH domain-containing protein 18	ZC3H18	1xPhospho [S3(98.8)]	1.86137	0.231419	0.586432	1.29177	2.4888	3.15833	3.38808	2.84181	3.09781	2.59127	2.7629	2.0396	0.0129857	0.2256	2.21616
[K].YLSFTPPEKDGFPSGTPALNAK.[G]	Q13177	Serine/threonine-protein kinase PAK 2	PAK2	1xPhospho [S3(100)]	-1.49926	-1.79242	-2.80578	-0.368776	-0.645235	-0.834247	-1.09601	-0.0412855	-0.255695	-0.262039	0.0151825	1.39418	0.0371492	0.244853	1.56815
[K].GKLEAIITPPPAKK.[A]	O75367	Core histone macro-H2A.1	MACROH2A1	1xPhospho [T8(100)]	-1.36948	-3.28823	-2.37666	-0.966892	-1.05484	-0.786767	-0.91221	-0.545119	-0.555504	-0.445625	-0.367174	1.18722	0.0419056	0.24145	1.67385
[R].APAPPPPQPPPPSPLIPNR.[T]	O75128	Protein cordon-bleu	COBL	1xPhospho [S13(100)]	-1.62023	-2.66407	-2.77805	-1.83552	-0.322027	-0.689706	-0.854621	-0.744241	-0.859236	-0.789001	-1.57517	-2.213	0.0143265	0.224186	1.53475
[R].RGSPVPPVPERR.[S]	Q6ZRV2	Protein FAM83H	FAM83H	1xPhospho [S3(100)]	-1.68198	-3.33736	-3.38217	-0.976887	-1.57679	-1.64364	-1.29013	-1.02665	-0.986046	-0.747261	-1.23023	1.25396	0.0401413	0.242862	1.69956
[R].NASVPNLR.[G]	Q9H019	Mitochondrial fission regulator 1-like	MTFR1L	1xPhospho [S3(100)]	1.60306	-0.052084	0.708923	1.24436	2.36668	2.81526	2.49564	2.08089	2.46805	3.61563	3.24626	3.15237	0.0325588	0.25057	1.59489
[K].KPIETGSPK.[T]	Q05519	Serine/arginine-rich splicing factor 11	SRSF11	1xPhospho [S7(100)]	3.01448	3.01865	2.78261	3.88689	4.16881	4.90433	5.86084	4.42919	4.6729	3.72762	5.32135	3.68156	0.0103148	0.220446	2.04907
[R].TPSPGPVESK.[F]	Q5T0W9	Protein FAM83B	FAM83B	1xPhospho [S3(100)]	1.2413	-1.00353	-0.0580196	0.713194	1.56572	2.0327	2.3111	1.72331	1.91594	1.43153	1.22876	1.43447	0.0460765	0.240873	1.92353
[R].KGPGQPSSPQRLDR.[L]	O95400	CD2 antigen cytoplasmic tail-binding protein 2	CD2BP2	1xPhospho [S8(90.7)]	0.0551653	-2.5106	-0.877893	0.499321	0.201319	0.0595942	1.00762	0.894364	1.19905	-0.601467	-0.145336	2.36804	0.0468397	0.240935	2.14479
[K].DTEEPLPVKESDQTLAALLSPK.[E]	P18583	Protein SON	SON	1xPhospho [S20(100)]	-3.76786	-3.92371	-3.95724	-1.72333	-2.75294	-3.08496	-2.98056	-3.26654	-3.26224	-3.204	-2.85383	-2.11199	0.00303355	0.188591	0.71316
[R].LRPQSAQSSFPPSPGPSPDVQLATLAQR.[V]	Q9Y679	Lipid droplet-regulating VLDL assembly factor AUP1	AUP1	1xPhospho [S13(99.7)]	-1.46701	-3.14963	-3.14662	-0.882822	-1.19875	-1.59573	0.163835	-1.08828	0.816664	-0.0465164	-1.91358	0.62564	0.0321511	0.251031	2.55182
[R].GRPPKPLGGGTPK.[E]	Q9NTI5	Sister chromatid cohesion protein PDS5 homolog B	PDS5B	1xPhospho [T11(100)]	-1.92808	-3.16109	-3.4675	-2.58042	-1.36795	-0.527112	-0.384423	-1.53246	-1.03617	-0.29534	-0.84383	-1.77639	0.031598	0.252843	1.86787
[K].ASSPNLHR.[R]	P51956	Serine/threonine-protein kinase Nek3	NEK3	1xPhospho [S3(100)]	-0.347796	-0.457926	-0.829079	0.040863	0.804449	1.57975	2.32189	0.760627	1.03731	0.353304	0.813101	-0.62857	0.0188259	0.241617	1.91821
[R].EDSLPEESSAPDFANLK.[H]	Q8TF72	Protein Shroom3	SHROOM3	1xPhospho [S3(100)]	-3.25524	-3.2217	-3.18349	-2.84418	-1.15282	-1.64213	-1.80306	-2.65522	-2.54535	-1.38231	-1.87992	-4.00618	0.029956	0.249554	0.885599
[K].EVSPEVVR.[S]	Q5T200	Zinc finger CCCH domain-containing protein 13	ZC3H13	1xPhospho [S3(100)]	1.91667	0.0346375	-0.053154	1.42548	2.14732	2.34222	3.06133	2.31998	2.36259	2.06945	2.17671	2.16327	0.0468348	0.24114	1.94858
[R].KLSGDQPAAR.[T]	Q13428	Treacle protein	TCOF1	1xPhospho [S3(100)]	4.92604	3.09584	3.59997	4.45246	5.43076	5.73893	6.08479	5.38652	5.61497	5.6748	5.87177	5.77383	0.0354204	0.248335	1.82148
[R].LRSPPEALVQGR.[Y]	Q9UHB6	LIM domain and actin-binding protein 1	LIMA1	1xPhospho [S3(100)]	3.22093	1.54894	1.62794	2.82582	3.73151	3.8223	4.02298	3.86977	4.01505	5.03111	5.09687	4.9744	0.0283509	0.245721	1.83667
[K].HGTPQKYDPTFK.[G]	Q8IWA5	Choline transporter-like protein 2	SLC44A2	1xPhospho [T3(100)]	-1.44741	-3.35765	-3.3822	-0.925644	-1.81289	-1.47947	-0.531093	-0.521438	-0.34285	-2.86103	-2.00989	-0.546563	0.0245254	0.246052	2.26396
[R].SSTPLPTISSSAENTR.[Q]	P42167;P42166			1xPhospho [T3(98.1)]	3.36378	1.69079	1.92743	2.80062	3.92388	4.1052	3.84962	3.95186	3.70071	4.8105	4.68166	4.76467	0.0461657	0.240259	1.50673
[R].RGSPTTGFIEQK.[G]	Q6ZRV2	Protein FAM83H	FAM83H	1xPhospho [S3(99.4)]	3.0924	1.50866	1.67717	2.35065	3.76624	4.00672	4.01235	3.71463	3.74087	5.1314	4.61866	4.76114	0.0276718	0.246514	1.72987
[R].KQPPVSPGTALVGSQK.[E]	P17096	High mobility group protein HMG-I/HMG-Y	HMGA1	1xPhospho [S/T]	0.795739	1.02035	2.12907	1.59058	3.27685	2.91578	2.86517	2.75411	2.5881	3.08931	2.59795	2.30008	0.0277019	0.246154	1.42074
[K].GSETPGATPGSK.[I]	O75533	Splicing factor 3B subunit 1	SF3B1	1xPhospho [S/T]	-1.6636	-3.07185	-3.20611	-1.88543	-1.22151	-1.0009	-0.786361	-1.34456	-1.34482	-1.35993	-0.895552	-1.05269	0.047668	0.240655	1.48861
[K].LQELASPPAGRPTPAPR.[K]	Q8N3F8	MICAL-like protein 1	MICALL1	1xPhospho [S6(82.9)]	-0.730638	-3.02123	-1.96454	-0.606714	-0.84075	-0.44439	0.0545206	-0.154891	0.219479	-0.362581	-0.325003	-0.0265932	0.0441089	0.240205	1.94517
[K].DSSGSVSPNTLSQEEGDQICLYHIR.[K]	Q9H0J9	Protein mono-ADP-ribosyltransferase PARP12	PARP12	1xCarbamidomethyl [C20];1xPhospho [S7(89.3)]	-3.10878	-2.28718	-3.04561	-2.24679	-0.971279	-1.41471	-1.68781	-0.986514	-1.22606	-1.41153	-1.17146	-1.86817	0.0106388	0.223773	1.51373
[K].AYHSLKD.[-]	Q99959	Plakophilin-2	PKP2	1xPhospho [S4(100)]	-1.38868	-2.57489	-2.3117	-1.91723	-0.545321	-0.0298395	-0.125422	-0.848334	-0.38793	1.90052	2.08408	1.84372	0.0171519	0.231948	1.63786
[R].TLSPTPSAEGYQDVR.[D]	O14639	Actin-binding LIM protein 1	ABLIM1	1xPhospho [S3(100)]	2.17555	0.497124	0.575275	1.76908	2.48536	2.7511	2.83677	2.9128	2.63369	2.68222	2.97446	3.00854	0.0364265	0.244714	1.71177
[R].CALSSPSLAFTPPIK.[T]	Q8NFH5	Nucleoporin NUP35	NUP35	1xCarbamidomethyl [C1];1xPhospho [S/T]	-1.20914	-2.39344	-2.8425	-1.12459	-0.799845	-0.764411	-0.61638	-0.357614	-0.103956	0.0382614	-0.209997	0.00654507	0.0245854	0.24432	1.78905
[K].VFSPVIR.[S]	Q96RK0	Protein capicua homolog	CIC	1xPhospho [S3(100)]	-2.63965	-3.55797	-2.81005	-2.91184	-1.36674	-0.980493	-1.07402	-1.20097	-1.38463	-0.894888	-1.7863	-1.472	0.00383372	0.198512	1.78268
[R].QRSPIALPVKQEPPQIDAVK.[R]	Q8TF01	Arginine/serine-rich protein PNISR	PNISR	1xPhospho [S3(100)]	-3.82475	-3.7038	-2.33552	-2.42889	-2.08912	-1.60257	-1.74836	-0.385615	-0.975451	-3.21597	-1.23495	1.25999	0.0220672	0.244202	2.25155
[R].SNSDESNFSEK.[L]	O95999	B-cell lymphoma/leukemia 10	BCL10	1xPhospho [S3(100)]	-1.74152	-3.04084	-2.42163	-1.1429	-1.08023	-1.23977	-1.11339	-1.45641	-1.32492	-1.14547	-1.52226	-1.4277	0.0468268	0.241352	1.10309
[K].KLSASSPR.[M]	Q15326	Zinc finger MYND domain-containing protein 11	ZMYND11	1xPhospho [S3(80.2)]	-3.11753	-2.68612	-3.7845	-2.28078	-2.15027	-1.43337	-1.92086	-1.84652	-1.52719	-1.03694	-1.03892	-1.57169	0.0138041	0.224088	1.43119
[R].SGSFDSR.[D]	Q5T200	Zinc finger CCCH domain-containing protein 13	ZC3H13	1xPhospho [S3(100)]	-3.47037	-3.05305	-4.2878	-3.41236	-1.80964	-1.86964	-1.435	-2.23155	-2.12162	-2.24782	-2.05579	-3.53872	0.0190175	0.241735	1.67435
[K].VDVKSPK.[T]	Q09666	Neuroblast differentiation-associated protein AHNAK	AHNAK	1xPhospho [S5(100)]	0.456017	0.371834	-0.10778	0.782551	1.4413	2.21519	3.02554	2.2305	2.54294	1.60663	2.50365	1.36904	0.00124714	0.186029	2.35964
[K].YLATSQPRPDSSGSH.[-]	Q9C0H2	Protein tweety homolog 3	TTYH3	1xPhospho [S14(96.9)]	-1.93677	-2.96411	-2.93582	-2.30065	-1.18107	-0.637689	-0.893363	-1.04151	-0.802246	-0.453068	-0.621454	-3.61521	0.00788505	0.211735	1.69986
[R].QAYSPR.[R]	Q9Y2W1	Thyroid hormone receptor-associated protein 3	THRAP3	1xPhospho [S4(100)]	2.11096	0.865353	1.2443	1.68867	2.92721	3.31408	3.47898	3.15412	3.298	2.7233	3.29257	2.57355	0.00747238	0.211746	1.9035
[R].APSSPVAKPGPVK.[T]	Q9GZR2	RNA exonuclease 4	REXO4	1xPhospho [S4(99.1)]	0.65236	-0.819487	0.109207	0.563303	1.4222	1.6628	1.72477	1.65431	1.87262	1.025	0.973171	1.38942	0.0151815	0.22268	1.76987
[R].IEVLPVDTGAGGYSGNSGSPK.[N]	Q92738	USP6 N-terminal-like protein	USP6NL	1xPhospho [S19(89.7)]	-3.08415	-2.39033	-4.1177	-2.88455	-1.50358	-1.4991	-1.49364	-1.70937	-1.25607	-0.928776	-0.827572	-1.21005	0.0299602	0.249207	1.71103
[R].SGAHSSASPPR.[S]	P18615	Negative elongation factor E	NELFE	1xPhospho [S6(81.8)]	-3.4389	-3.36486	-4.11288	-3.22631	-2.31308	-1.69855	-1.13422	-1.66242	-1.54	-1.71172	-1.5727	-2.94468	0.00156533	0.189013	2.19333
[K].VASPLSPTSLTHTSRPPAALTPVPLSQGDLSHPPR.[K]	Q9BUL5	PHD finger protein 23	PHF23	1xPhospho [S3(97.1)]	0.419608	-0.791483	-0.968596	0.941584	0.592979	0.784957	0.471929	1.12995	1.26501	1.51083	1.44039	1.41666	0.0486519	0.240315	1.40245
[R].VASPTSGVKR.[L]	Q9Y4H2	Insulin receptor substrate 2	IRS2	1xPhospho [S3(99.9)]	-1.8242	-3.10996	-2.95205	-1.41802	-1.53411	-1.28777	-1.32654	-0.724719	-0.797575	-0.997143	-1.0221	1.24899	0.0198445	0.244097	1.67912
[R].ASAVSELSPR.[E]	Q9Y2W1	Thyroid hormone receptor-associated protein 3	THRAP3	1xPhospho [S8(100)]	5.72033	4.1192	4.03168	5.02412	6.05844	6.43053	6.70907	6.05635	6.21843	6.32541	6.30779	6.29336	0.0430846	0.240851	1.70421
[R].YDERPGPSPLPHR.[D]	P08621	U1 small nuclear ribonucleoprotein 70 kDa	SNRNP70	1xPhospho [S8(100)]	4.22904	2.89729	2.81673	4.16891	4.52623	4.87759	5.07024	4.6316	4.93564	5.03566	5.10635	5.43676	0.0302811	0.250816	1.56481
[R].LFSLSNPSLSTTNLSGPSR.[R]	Q6UUV7	CREB-regulated transcription coactivator 3	CRTC3	1xPhospho [S5(90.7)]	-2.66459	-4.09027	-2.98971	-2.1654	-1.7312	-2.25407	-1.82933	-1.81194	-2.02886	-3.13435	-2.50501	-4.09503	0.0359329	0.247821	1.35815
[K].RASFAEK.[T]	Q15149	Plectin	PLEC	1xPhospho [S3(100)]	1.61594	0.519646	0.888117	1.48232	2.48415	2.64718	3.33779	2.74983	2.9958	3.19104	3.37049	2.63809	0.00518142	0.189862	2.01991
[R].GAKEEHGGLIRSPR.[H]	P26368	Splicing factor U2AF 65 kDa subunit	U2AF2	1xPhospho [S12(100)]	2.78297	1.23443	2.18487	3.7198	3.29767	2.75944	3.60313	3.22642	3.35884	2.82815	2.80748	5.35838	0.0458117	0.240401	1.3287
[R].SASPTVPR.[S]	Q92817	Envoplakin	EVPL	1xPhospho [S3(99.9)]	2.04812	0.169739	1.00233	1.53219	2.50245	2.75532	3.25558	2.54175	2.95814	3.18442	2.80423	2.96189	0.0337611	0.251351	1.84509
[R].GKLPESPK.[R]	P17480	Nucleolar transcription factor 1	UBTF	1xPhospho [S6(100)]	0.486796	-1.07692	-0.581661	-0.0798702	1.17878	1.28086	1.23176	0.724961	0.939993	1.49338	1.42788	1.01427	0.0487734	0.239563	1.35617
[K].AVVSPPKFVFGSESVK.[RS]	P0DJD0;P49792			1xPhospho [S4(100)]	-0.406299	-1.68912	-0.938198	0.579845	-0.261208	0.196527	0.298787	0.554677	0.436563	-1.58803	-1.8949	0.535296	0.0191236	0.239453	1.44121
[K].GGVTGSPEASISGSK.[G]	Q09666	Neuroblast differentiation-associated protein AHNAK	AHNAK	1xPhospho [S6(100)]	2.32527	0.731646	0.752695	1.71694	2.72698	2.90689	3.50363	3.12835	3.20539	2.92855	2.78197	2.5402	0.0204594	0.243988	2.00925
[R].LHSYSSPSTK.[N]	Q96T37	RNA-binding protein 15	RBM15	1xPhospho [S6(82.4)]	0.575154	-0.991518	-0.608797	0.0121593	0.990671	1.47955	1.6765	1.03607	1.26076	0.842964	1.04674	1.33782	0.0304142	0.251501	1.66616
[K].AFKESPK.[Q]	P46013	Proliferation marker protein Ki-67	MKI67	1xPhospho [S5(100)]	0.91092	-0.0623627	-0.202709	0.505316	1.57771	2.04655	2.51413	1.70232	1.94484	0.845074	1.43964	0.471452	0.0123762	0.223543	1.83848
[K].KPSPQPSSPR.[Q]	O75909	Cyclin-K	CCNK	1xPhospho [S3(76.7)]	-2.91209	-3.09046	-3.72002	-2.23514	-2.04816	-1.9681	-1.10391	-2.01887	-1.76442	-2.21545	-1.8947	-2.84197	0.0117219	0.226473	1.61179
[K].SAAKSPVDIVTGGISPVR.[D]	P50851	Lipopolysaccharide-responsive and beige-like anchor protein	LRBA	1xPhospho [S5(100)]	-2.73549	-3.31335	-2.975	-2.1228	-1.58928	-1.84433	-1.32455	-0.0939684	-0.300289	-2.38149	-1.86239	-1.77063	0.00424219	0.195914	2.43501
[R].KWPQGAVPQLPPSAPATSEMTTTPERPR.[R]	P27708	CAD protein	CAD	1xOxidation [M20];1xPhospho [S13(94.1)]	-3.62724	-2.64538	-3.34398	-2.86792	-1.69704	-1.58885	-1.8515	-1.27864	-0.940279	-3.88538	-4.51052	-3.42009	0.009427	0.217164	1.84873
[R].TDENIDTPGTPK.[T]	Q6ULP2	Aftiphilin	AFTPH	1xPhospho [T10(99.9)]	-3.08514	-2.89455	-3.03968	-1.33265	-2.46304	-1.78468	-1.35316	-1.93903	-1.47928	-3.34205	-2.42962	-2.3263	0.0016335	0.186667	1.41597
[R].ERSPALK.[S]	Q9Y2W1	Thyroid hormone receptor-associated protein 3	THRAP3	1xPhospho [S3(100)]	3.78119	2.94308	2.48318	3.48664	4.4536	4.68775	5.38403	5.07448	5.01519	4.67884	5.17623	4.11818	0.00623778	0.208	2.08875
[R].SNSPDKFK.[R]	Q16204	Coiled-coil domain-containing protein 6	CCDC6	1xPhospho [S3(100)]	1.36521	0.232424	0.621174	0.816975	2.21524	2.59573	3.06014	2.65236	2.51168	2.54894	2.45523	1.58476	0.00569735	0.19641	2.00179
[R].GSPQQIDHAK.[Q]	Q92945	Far upstream element-binding protein 2	KHSRP	1xPhospho [S2(100)]	-3.16593	-3.22491	-3.4814	-2.47233	-2.24136	-1.75405	-1.12946	-2.24654	-2.18824	-2.44106	-1.28882	-1.9207	0.0187473	0.240817	1.436
[R].SYSPDGK.[E]	P43243	Matrin-3	MATR3	1xPhospho [S3(100)]	2.47425	2.19099	1.64979	2.24551	3.53563	3.93442	4.53187	3.52649	3.70321	3.23812	3.971	2.61236	0.00989309	0.217727	1.81552
[R].VSGRTSPPLLDR.[A]	Q9UQ35	Serine/arginine repetitive matrix protein 2	SRRM2	1xPhospho [S6(99.9)]	2.91552	2.06768	1.43243	4.08329	3.02627	2.68067	3.37548	3.71376	3.67381	3.46612	2.93321	5.4042	0.0306803	0.250629	1.44914
[R].TFKESPK.[Q]	P46013	Proliferation marker protein Ki-67	MKI67	1xPhospho [S5(100)]	-0.242793	-1.01989	-1.22053	-0.548067	0.447973	0.961261	1.47733	0.488036	0.783613	-0.23628	0.288847	-0.668963	0.0140218	0.223229	1.74406
[R].SASASHQADIK.[E]	Q14739	Delta(14)-sterol reductase LBR	LBR	1xPhospho [S3(100)]	3.0991	3.36242	3.1506	3.66922	4.253	4.98994	6.03382	4.19285	4.4263	3.3889	4.71815	3.49914	0.0452006	0.239403	1.68028
[R].QAEATRASPPR.[S]	Q5T0Z8	Uncharacterized protein C6orf132	C6orf132	1xPhospho [T5(98.3)]	-3.34833	-3.12128	-3.67804	-2.9116	-2.15214	-1.79412	-1.74614	-2.33159	-1.93128	-3.17253	-2.21511	-1.48897	0.00431001	0.192423	1.37955
[R].HVDSLSQRSPK.[A]	Q9UHD8	Septin-9	SEPTIN9	1xPhospho [S9(98.9)]	0.773496	0.712946	1.37818	2.14233	1.80503	2.18834	2.86876	2.00683	2.16481	1.3382	2.0885	3.54898	0.0148612	0.224389	1.39193
[K].RPAAAAAAGSASPR.[S]	Q96S55	ATPase WRNIP1	WRNIP1	1xPhospho [S12(99.9)]	2.07072	1.81044	1.61572	2.48177	2.77985	3.50007	4.24429	2.64136	2.92833	2.18566	3.243	2.73408	0.0479582	0.240138	1.43904
[R].QSHSGSISPYPK.[V]	Q9UQ35	Serine/arginine repetitive matrix protein 2	SRRM2	1xGln->pyro-Glu [N-Term];1xPhospho [S8(91.1)]	2.18575	1.05477	1.42323	2.00375	2.54787	3.35326	3.01438	2.59831	2.74858	2.90599	2.78947	2.2357	0.0254372	0.246096	1.23251
[R].SSTVTEAPIAVVTSR.[T]	Q8TD19	Serine/threonine-protein kinase Nek9	NEK9	1xPhospho [T3(98.7)]	-3.16379	-3.12134	-3.78983	-2.98113	-1.87279	-2.02217	-1.39905	-1.10345	-1.27524	-1.16878	-0.990496	-0.890557	0.000833404	0.191373	2.09908
[K].SSGPTSLFAVTVAPPGAR.[Q]	Q00839	Heterogeneous nuclear ribonucleoprotein U	HNRNPU	1xPhospho [T/S]	-3.07501	-3.83597	-2.8556	-2.36887	-2.84417	-1.35944	-1.50383	-1.31156	-1.62202	-1.14908	-1.33235	-1.3762	0.00462057	0.187258	1.77639
[R].RGSPVPPVPER.[R]	Q6ZRV2	Protein FAM83H	FAM83H	1xPhospho [S3(100)]	1.92574	0.431063	1.32533	1.57309	2.4619	2.82362	3.11549	2.48991	2.6612	4.04942	3.67699	3.95108	0.0318821	0.252127	1.52816
[K].DQSLALSPK.[L]	P51957	Serine/threonine-protein kinase Nek4	NEK4	1xPhospho [S]	-3.19494	-3.28301	-3.76799	-3.23599	-1.58943	-2.25428	-2.21719	-2.42829	-2.89118	-2.33133	-2.87341	-2.66918	0.0277662	0.246028	0.903097
[K].SGPSPTTPQPLR.[A]	Q9Y4F5	Centrosomal protein of 170 kDa protein B	CEP170B	1xPhospho [S4(99.6)]	-2.73714	-3.0087	-2.96638	-2.7588	-1.54445	-1.25264	-0.678172	-0.925704	-0.407433	-1.0648	-1.21523	-1.01477	0.000201949	0.227	2.23364
[K].EGSVLDILKSPGFASPK.[I]	P49790	Nuclear pore complex protein Nup153	NUP153	1xPhospho [S10(100)]	-2.01914	-3.87138	-2.76558	-1.95552	-1.68077	-1.86945	-1.51949	-1.19862	-0.768147	-1.99807	-2.08129	-1.8435	0.0411798	0.242547	1.72328
[K].TSQVGAASAPAKESPRK.[G]	Q13428	Treacle protein	TCOF1	1xPhospho [S14(100)]	2.18438	1.02551	1.65154	2.24067	2.79844	2.96566	3.23728	2.80648	3.07034	1.57937	2.54498	2.65972	0.0166217	0.230531	1.41756
[R].RGSPSAAFTFPDTDDFGK.[L]	Q9ULT0	Tetratricopeptide repeat protein 7A	TTC7A	1xPhospho [S5(82.2)]	-4.07671	-3.27924	-3.44436	-3.04665	-2.08784	-2.56069	-2.47097	-1.93234	-2.91691	-2.33075	-2.70639	-2.09074	0.0362408	0.246505	1.16003
[K].STFREESPLR.[I]	Q9NYF8	Bcl-2-associated transcription factor 1	BCLAF1	1xPhospho [S7(98.6)]	5.67051	4.46312	4.0516	5.25641	5.90136	6.13037	6.28227	6.07608	6.24309	6.34906	6.3909	6.51318	0.0397513	0.244841	1.47207
[R].SIQPYQIPITGPAAVTSQSPVPCK.[L]	Q96DM3	Regulator of MON1-CCZ1 complex	RMC1	1xCarbamidomethyl [C23];1xPhospho [S19(82.8)]	-3.93728	-3.16927	-2.96104	-3.08426	-1.77823	-2.14755	-2.03665	-1.12508	-1.18707	-0.932446	-0.813526	-1.19632	0.010323	0.219467	1.90626
[R].YQPLASTASDNDFVTPEPR.[R]	Q15021	Condensin complex subunit 1	NCAPD2	1xPhospho [S/T/Y]	-3.5428	-2.85137	-2.74353	-2.65852	-1.88045	-1.54941	-1.38564	-2.45215	-1.59034	-3.89629	-4.29535	-3.51745	0.0397996	0.244948	1.23652
[R].RLSPAER.[A]	P41212	Transcription factor ETV6	ETV6	1xPhospho [S3(100)]	0.547315	-0.734249	-0.499716	0.0487499	1.18834	1.11476	1.85054	1.37322	1.60876	1.27585	1.28808	1.13921	0.0116189	0.227417	1.83973
[K].QASFLEAEGGAK.[T]	Q8WYP3	Ras and Rab interactor 2	RIN2	1xPhospho [S3(100)]	-2.00856	-3.01768	-3.40647	-1.82038	-1.7691	-1.82032	-1.30513	-1.67269	-1.19566	-2.68941	-2.81189	-2.42766	0.0322658	0.250827	1.41974
[R].GPGGSQGSQGPSPQGAR.[R]	Q96MG7	Non-structural maintenance of chromosomes element 3 homolog	NSMCE3	1xPhospho [S]	-2.62268	-3.60665	-3.71101	-2.46783	-2.3893	-2.07005	-1.26425	-2.35711	-2.22333	-3.24916	-2.38626	-1.80359	0.0490788	0.238972	1.36522
[RK].LSSPER.[QD]	Q8TDZ2;O14579			1xPhospho [S3(100)]	-0.143632	-0.477236	-1.19068	-0.253588	0.537653	0.897483	2.13124	0.663709	1.03487	-0.32625	0.86795	-0.278853	0.0250035	0.244326	1.88046
[R].AKGPSPPGAK.[R]	Q96S55	ATPase WRNIP1	WRNIP1	1xPhospho [S5(100)]	0.146216	-1.02605	-0.931801	-0.0627213	0.249338	0.980493	0.940053	0.496417	0.811129	0.545139	1.10149	0.960431	0.0273812	0.246151	1.35308
[K].SERPPTILMTEEPSSPK.[G]	Q5VZK9	F-actin-uncapping protein LRRC16A	CARMIL1	1xOxidation [M9];1xPhospho [S/T]	-2.84103	-3.51174	-2.90679	-3.08016	-1.6281	-1.58347	-1.47407	-1.42399	-1.33689	-1.32207	-1.29709	-3.34507	0.0015218	0.190286	1.67487
[R].EAGELPTSPLHLLSPGTPR.[S]	Q969R5	Lethal(3)malignant brain tumor-like protein 2	L3MBTL2	1xPhospho [T7(92.7)]	-3.66023	-3.08685	-3.52277	-3.20162	-1.94279	-2.17759	-2.88215	-2.28935	-2.28837	-2.56809	-3.32374	-4.0216	0.023454	0.248828	0.936661
[R].YRSPYSGPK.[F]	Q14498	RNA-binding protein 39	RBM39	1xPhospho [S3(100)]	3.71344	3.00858	3.80346	4.24775	4.32961	4.88439	4.99236	4.4813	4.64787	4.06177	4.57502	4.93796	0.0149472	0.224678	1.19868
[K].AYILVTPLK.[S]	Q6P0N0	Mis18-binding protein 1	MIS18BP1	1xPhospho [T6(100)]	-2.7303	-3.02545	-3.12226	-2.29239	-1.93493	-1.71888	-2.42498	-2.30892	-2.28259	-2.62632	-2.16137	-2.68736	0.00784395	0.212185	0.620508
[R].APSGHLAPSPPAFDGELDLQR.[Y]	Q9P2Y4	Zinc finger protein 219	ZNF219	1xPhospho [S9(98.8)]	-3.24244	-4.01962	-3.23149	-2.8378	-2.28735	-2.45827	-2.07033	-1.93724	-2.48775	-2.47538	-1.89529	-1.85763	0.0125358	0.224251	1.33274
[K].HGLAHDEMKSPR.[E]	Q9Y2W1	Thyroid hormone receptor-associated protein 3	THRAP3	1xOxidation [M8];1xPhospho [S10(100)]	-1.79796	-2.45341	-2.94836	-2.07477	-1.22598	-1.01425	-0.127149	-1.30653	-1.22091	-1.26213	-1.08992	-1.28838	0.0399662	0.244519	1.51505
[R].YEPSDKDRQSPPPAK.[R]	Q86VM9	Zinc finger CCCH domain-containing protein 18	ZC3H18	1xPhospho [S/Y]	0.226544	-0.564112	0.715834	0.533602	1.8178	0.903653	1.48155	1.42811	1.70598	0.895163	1.39956	1.35677	0.0209657	0.243757	1.41245
[K].AGGSAALSPSKK.[R]	Q92522	Histone H1.10	H1-10	1xPhospho [S8(100)]	0.898862	-0.124844	0.120113	0.652666	1.32658	1.76794	2.05885	1.73334	2.1258	1.79104	1.69391	2.17034	0.00722806	0.21287	1.67462
[R].SRNSPLLER.[A]	Q7KZI7	Serine/threonine-protein kinase MARK2	MARK2	1xPhospho [S4(100)]	2.40975	1.19218	1.4935	2.03841	3.0739	2.81677	3.16431	2.58761	2.92161	2.43941	1.83921	1.80881	0.0414147	0.242466	1.1927
[K].ELKTDSSPNQAR.[A]	P26599	Polypyrimidine tract-binding protein 1	PTBP1	1xPhospho [S/T]	-2.27055	-3.08887	-3.15581	-1.36411	-2.08091	-2.2689	-1.5256	-1.6699	-1.38218	-2.63844	-1.93901	0.837485	0.011446	0.227544	1.31252
[K].EPSEVPTPK.[R]	P17096	High mobility group protein HMG-I/HMG-Y	HMGA1	1xPhospho [T7(100)]	1.25304	0.608128	0.983953	0.983215	2.3047	2.35013	2.50863	1.66349	1.96415	1.68629	1.17461	0.690261	0.0240578	0.248159	1.09705
[R].KAALSSPR.[S]	Q68E01	Integrator complex subunit 3	INTS3	1xPhospho [S]	-2.77355	-2.57397	-3.15914	-2.17779	-2.06384	-1.56775	-1.30821	-1.69982	-1.43929	-2.07254	-1.92046	-2.29023	0.00281694	0.184496	1.35311
[K].ALSYASLDKEDLLSPINQNTLQR.[S]	Q6R327	Rapamycin-insensitive companion of mTOR	RICTOR	1xPhospho [S3(98)]	-3.56845	-2.8564	-3.37209	-3.14804	-1.68491	-2.31051	-2.22763	-1.17445	-1.95316	-0.992044	-0.52091	-0.59073	0.0176335	0.232861	1.48056
[R].SYSPDGKESPSDKK.[S]	P43243	Matrin-3	MATR3	2xPhospho [S3(99.8);S9(99.8)]	0.32706	-0.659475	-0.474535	0.650753	1.22147	-0.0362158	0.944402	0.496293	1.01099	-0.0383987	-1.13099	0.754912	0.0340221	0.251093	1.08621
[K].ARSVSPPPKR.[A]	Q13247	Serine/arginine-rich splicing factor 6	SRSF6	2xPhospho [S3(100);S5(100)]	4.90155	3.68797	4.47388	4.54629	5.57819	5.49752	5.84729	5.13483	5.65744	5.11427	5.54743	5.27006	0.0451474	0.239349	1.19205
[R].KAASLTEDRDR.[G]	Q04637	Eukaryotic translation initiation factor 4 gamma 1	EIF4G1	1xPhospho [S4(99.2)]	2.72332	2.46618	2.87145	3.26966	3.63997	3.64422	4.44775	3.61256	3.92527	2.31579	3.94625	3.5954	0.00846278	0.207785	1.30821
[R].TLSSPSLQTDGIAATPVPPPPPPK.[S]	Q9H7D0	Dedicator of cytokinesis protein 5	DOCK5	1xPhospho [T/S]	-1.65352	-2.61308	-2.64631	-1.99994	-0.975567	-1.58543	-1.41789	-0.750678	-1.34549	-0.362955	-0.518883	-0.53736	0.043289	0.241217	1.13295
[K].VLPSSAAATPQQTSPAALPVFNAK.[D]	Q9H2F5	Enhancer of polycomb homolog 1	EPC1	1xPhospho [S/T]	-4.02768	-3.07306	-4.13697	-3.39295	-2.43632	-3.07689	-2.80016	-1.67814	-2.22149	-1.98469	-1.92954	-2.54619	0.0319321	0.251259	1.51264
[R].SGPKPFSAPKPQTSPSPK.[R]	Q01518	Adenylyl cyclase-associated protein 1	CAP1	1xPhospho [S14(98.8)]	4.07842	3.54779	3.98393	5.0215	4.46813	4.39492	5.17564	5.11985	5.06032	5.13913	4.59984	6.89732	0.00170263	0.186634	1.24856
[R].SRSPLHPMSEIPR.[R]	Q9NVW2	E3 ubiquitin-protein ligase RLIM	RLIM	1xOxidation [M8];1xPhospho [S3(90.2)]	-0.533933	-0.410088	-0.635725	-0.0107021	0.282845	0.398761	0.0442686	0.435647	0.574345	0.886112	0.24246	-0.371467	0.00690187	0.211618	0.878002
[R].RNSFSENEK.[H]	Q9HCG8	Pre-mRNA-splicing factor CWC22 homolog	CWC22	1xPhospho [S3(100)]	0.202973	-0.441746	0.127106	0.431799	0.764048	0.933787	1.46798	0.836862	1.02731	-0.376081	0.658417	-0.380511	0.0141998	0.222719	1.14794
[K].GYCPAKSPK.[D]	P51825	AF4/FMR2 family member 1	AFF1	1xCarbamidomethyl [C3];1xPhospho [S7(100)]	-2.66302	-2.48418	-2.69744	-1.8424	-2.16718	-1.6433	-0.236279	-1.69938	-1.56608	-2.35913	-1.32892	-1.61187	0.0373365	0.244829	1.44763
[K].SEVQQPVHPKPLSPDSR.[A]	Q9UHB6	LIM domain and actin-binding protein 1	LIMA1	1xPhospho [S13(100)]	4.02077	2.77714	3.37015	3.84087	4.33446	4.12929	4.44514	4.81106	4.84142	5.31914	5.29027	5.87967	0.0263519	0.242218	1.30986
[R].SESTENQSYAK.[H]	Q96RT1	Erbin	ERBIN	1xPhospho [S3(89.7)]	-2.69718	-3.72259	-3.49082	-2.88153	-2.41677	-2.50097	-2.32591	-2.56369	-2.313	-3.04271	-3.9788	-3.64413	0.0482121	0.240867	0.90266
[K].VDGPRSPSYGR.[S]	Q07955	Serine/arginine-rich splicing factor 1	SRSF1	1xPhospho [S6(99.2)]	3.85682	3.14664	3.46875	3.99042	4.00804	4.53348	4.87831	4.34979	4.58874	3.83069	4.70387	4.97443	0.012098	0.226065	1.11488
[K].TPPTAALSAPPPLISTLGGRPVSPR.[R]	Q8WXX7	Autism susceptibility gene 2 protein	AUTS2	1xPhospho [S23(100)]	-0.547055	-1.28635	-0.821302	-0.0900192	-0.274281	-0.461118	-0.24517	0.255879	0.0897102	-0.525497	-0.266418	-0.335311	0.0245638	0.244382	0.918377
[K].VPVLISPTLK.[H]	P42684	Tyrosine-protein kinase ABL2	ABL2	1xPhospho [S6(99.4)]	-3.41571	-3.16184	-3.23503	-3.12312	-2.70972	-2.18579	-2.92763	-2.17289	-1.87265	-2.51445	-2.50698	-2.00935	0.0427128	0.241757	0.946472
[K].QLLGLQPISTVSPLHR.[V]	Q9UKK3	Protein mono-ADP-ribosyltransferase PARP4	PARP4	1xPhospho [S12(100)]	-3.05506	-3.51518	-2.86099	-2.57986	-2.50189	-2.72934	-2.68418	-2.3241	-1.90027	-1.37349	-1.44584	-1.3746	0.0478559	0.240331	0.840894
[K].LDVTILSPSR.[K]	O75369	Filamin-B	FLNB	1xPhospho [S7(80.9)]	-2.8512	-3.17876	-3.13373	-3.02682	-2.5052	-2.19361	-2.30819	-2.64343	-2.31774	-2.42518	-1.9929	-1.88969	0.0137431	0.224385	0.631445
[K].ITKPGSIDSNNQLFAPGGRLSWGK.[G]	Q04637	Eukaryotic translation initiation factor 4 gamma 1	EIF4G1	1xPhospho [S21(100)]	-2.88706	-2.18264	-2.86958	-4.05026	-3.72293	-3.32765	-0.837285	-0.0819407	-0.0395317	-0.923956	-4.0169	2.21113	0.00259574	0.188648	2.32684
[K].KLSEPSSLQYLPYR.[D]	P04035	3-hydroxy-3-methylglutaryl-coenzyme A reductase	HMGCR	1xPhospho [S3(99.1)]	-2.72926	-3.94964	-3.50821	-3.5478	-3.48517	-3.80302	-0.590253	-0.25781	-0.785238	-1.49465	-0.497995	-0.458896	0.00183612	0.174844	2.85127
[K].INNYLTVPAHKLDSPTMSR.[A]	P19634	Sodium/hydrogen exchanger 1	SLC9A1	1xOxidation [M17];1xPhospho [S18(98.1)]	-3.44245	-3.05389	-2.93722	-3.02137	-2.85593	-2.14504	-2.02782	-2.30562	-2.07394	-2.11212	-2.0682	-1.31835	0.00451857	0.188568	1.00873
[R].INKTSPVTASDPAGPSYAAATLQASSAASSASPVSR.[A]	P18887	DNA repair protein XRCC1	XRCC1	1xPhospho [T/S/Y]	-3.55674	-3.04797	-2.78152	-3.09437	-4.14011	-3.83919	-1.73906	-2.18881	-0.618135	-2.51267	-2.7869	-3.43787	0.0360077	0.247359	1.61341
[R].TRTSSSETEEKKPEKPLILQSLGPK.[T]	Q9Y5K6	CD2-associated protein	CD2AP	1xPhospho [T/S]	-3.85411	-2.71418	-4.00293	-3.96769	-3.1025	-2.73281	-2.11421	0.119903	-0.468637	-1.93608	-0.216564	1.22431	0.0259834	0.243902	2.70276
[R].RPPGPTTSPASTSLSSPGQR.[D]	Q01970	1-phosphatidylinositol 4,5-bisphosphate phosphodiesterase beta-3	PLCB3	1xPhospho [T6(89.2)]	-3.41089	-4.00506	-3.5229	-3.52089	-4.74657	-4.32097	-0.629144	-2.34464	-0.770878	-2.4211	-2.70627	-3.3668	0.0143702	0.223388	2.39806
[R].RRFSDSEGEETVPEPR.[L]	Q13286	Battenin	CLN3	1xPhospho [S4(100)]	-2.94477	-3.09111	-3.69426	-2.43829	-3.38212	-3.25314	-0.939708	-0.584287	-0.466051	-0.375637	-0.531103	0.393504	0.000669355	0.216526	2.58003
[R].RSSMGSTAVATDVKK.[L]	Q6UXY1	Brain-specific angiogenesis inhibitor 1-associated protein 2-like protein 2	BAIAP2L2	1xOxidation [M4];1xPhospho [S3(77.8)]	-2.83775	-3.29053	-4.4098	-2.87105	-3.10329	-3.15557	-2.21068	-2.08077	-1.38039	-1.14837	-0.995371	-0.0662985	0.0384162	0.244641	1.62208
[R].SISLTRPGSSSLSSGPNSILCR.[G]	Q9HB19	Pleckstrin homology domain-containing family A member 2	PLEKHA2	1xCarbamidomethyl [C21];1xPhospho [S11(82)]	-3.37367	-3.75298	-3.3477	-2.12768	-2.6972	-2.54343	-1.62387	-1.42084	-1.67764	-1.6733	-2.08523	-3.06222	0.000230589	0.238154	1.91734
[R].SISLSQSAENVPASK.[F]	Q4ADV7	Guanine nucleotide exchange factor subunit RIC1	RIC1	1xPhospho [S3(98.6)]	-3.25594	-3.6592	-3.13048	-3.4932	-2.99797	-2.32606	-1.67856	-1.83321	-1.93369	-3.55906	-3.8268	-3.23718	0.00095396	0.194214	1.53339
[R].DYEPPSPSPAPGAPPPPPQR.[N]	P55196	Afadin	AFDN	1xPhospho [S/Y]	-4.06566	-3.06471	-3.06502	-3.23441	-2.69573	-3.10938	-1.85587	-2.04251	-2.41857	-2.77219	-2.76363	-4.33634	0.025544	0.247075	1.29281
[K].ATSSSNPSSPAPDWYKDFVTDADAEVLEHSGK.[M]	P46100	Transcriptional regulator ATRX	ATRX	2xPhospho [S9(77.3);S/T/Y]	-3.67455	-3.36023	-3.29194	-3.0176	-3.9497	-3.2239	-2.94078	-2.27353	-2.45019	-2.97077	-2.71295	-0.74195	0.0186383	0.239714	0.887411
[K].HNLDVVSPIPANK.[D]	Q13017	Rho GTPase-activating protein 5	ARHGAP5	1xPhospho [S7(100)]	-3.71451	-3.73713	-3.64382	-3.0168	-3.47984	-3.92844	-1.18334	-2.19598	-0.483503	-0.930372	-2.79429	-3.07148	0.00838635	0.208804	2.41088
[R].SLSEQPVMDTATATEQAK.[Q]	P18615	Negative elongation factor E	NELFE	1xOxidation [M8];1xPhospho [S1(85.3)]	-3.63478	-3.26821	-3.56667	-2.28285	-3.69569	-3.72507	-1.59314	-2.26722	-2.22246	-2.62813	-3.29953	-3.44281	0.00395878	0.198436	1.46228
[K].SPEEPSTPGTVVSSPSISTPPIVPDIQK.[N]	O94913	Pre-mRNA cleavage complex 2 protein Pcf11	PCF11	1xPhospho [S/T]	-4.22159	-3.29391	-3.71837	-3.29982	-3.71405	-4.28349	-2.21557	-1.76944	-2.5567	-3.34422	-3.57252	-2.83253	0.0112953	0.228889	1.56405
[K].TSTLPPLPLPPLLPGDDDMDSPKETLPSKPVK.[K]	Q9NYV4	Cyclin-dependent kinase 12	CDK12	1xPhospho [T/S]	-1.85574	-2.65482	-2.15415	-1.89391	-3.17732	-3.27639	-3.21558	-3.43789	-3.53005	-3.24345	-3.79113	-3.45848	0.00951155	0.218206	-1.17294
[R].TNPPTQKPPSPPMSGR.[G]	Q8IZP0	Abl interactor 1	ABI1	1xPhospho [S10(88.7)]	-0.0429697	1.08246	1.8506	2.41805	-2.57185	-3.17205	-3.34925	-2.60576	-1.73588	-3.1492	-3.67541	-0.113181	0.00808779	0.20904	-3.52699
[K].IHPMAYQLQLQAASNFKSPVK.[T]	P67870	Casein kinase II subunit beta	CSNK2B	1xPhospho [S18(100)]	1.11639	0.915884	1.6525	3.20019	-3.71857	-3.43729	-3.72568	-2.73553	-3.47971	-3.87191	-4.62791	1.56783	0.000253095	0.239467	-4.5419
[K].AEPSEVDMNSPK.[S]	Q9NR30	Nucleolar RNA helicase 2	DDX21	1xPhospho [S10(100)]	-1.83253	-0.194378	-0.00520706	0.196432	-4.21406	-3.23741	-3.5973	-2.87772	-3.53583	-2.4311	-4.03358	-3.36019	0.013045	0.225088	-2.65958
[R].TTPPTQKPPSPPMSGK.[G]	Q9NYB9	Abl interactor 2	ABI2	1xPhospho [S10(78.1)]	-0.932855	-0.304045	0.343864	1.00508	-4.10805	-3.66094	-4.08833	-2.89183	-2.60118	-3.31636	-3.9641	-1.59194	0.0077864	0.212165	-2.8961
[R].ANSKSEGSPVLPHEPAK.[V]	Q9UKE5	TRAF2 and NCK-interacting protein kinase	TNIK	2xPhospho [S3(99.9);S5(99.9)]	1.19014	1.77739	1.40132	1.67873	0.765854	0.627137	0.510701	0.737369	1.08747	0.568798	0.217657	0.700091	0.0476789	0.240321	-0.67777
[R].ATAPQTQHVSPMR.[Q]	P29692	Elongation factor 1-delta	EEF1D	1xPhospho [S10(100)]	1.46452	4.61298	5.53849	6.00036	-2.92755	-2.96371	-3.67586	-2.58108	-3.6784	-3.83977	-2.97073	-3.18091	0.00503743	0.19161	-7.18378
[R].VPFAPGPSPPPLLGNMDQER.[L]	O75420	GRB10-interacting GYF protein 1	GIGYF1	1xPhospho [S8(100)]	-2.88929	-2.46875	-3.25413	-2.18101	-4.88531	-4.23604	-3.46154	-3.60313	-3.83388	-3.1597	-3.99169	-3.07553	0.0387781	0.245123	-0.762123
[R].DYDDMSPR.[R]	P61978	Heterogeneous nuclear ribonucleoprotein K	HNRNPK	1xPhospho [S6(100)]	1.79413	2.34974	2.27792	2.73952	0.357931	0.663594	0.435744	-0.738563	0.0575943	-0.700989	-0.739605	1.51739	0.00458146	0.187893	-2.22234
[R].SAPASPTHPGLMSPR.[S]	P85037	Forkhead box protein K1	FOXK1	1xPhospho [S/T]	-0.10426	1.82912	2.16922	3.23335	-4.33949	-2.79614	-3.98707	-2.65664	-3.44546	-3.50396	-2.87298	-0.296645	0.00445202	0.188599	-4.66108
[K].EEKESEDKPEIEDVGSDEEEEKK.[D]	P07900	Heat shock protein HSP 90-alpha	HSP90AA1	1xPhospho [S16(100)]	1.34897	1.54966	1.56988	-3.38611	0.935984	1.3926	0.939404	0.722293	0.919651	1.06713	0.940384	0.15257	0.00312863	0.191552	-0.629054
[R].RMYSFDDVLEEGK.[R]	Q8WWI1	LIM domain only protein 7	LMO7	1xPhospho [S4(100)]	0.454793	-0.507729	-0.273006	0.995667	-2.30335	-3.06289	-2.64342	-1.41463	-1.34948	-3.95209	-2.48931	-0.0877905	0.0295165	0.249552	-1.69386
[R].GPPSPPAPVMHSPSR.[K]	Q13573	SNW domain-containing protein 1	SNW1	1xPhospho [S4(100)]	0.695394	0.640242	0.804092	1.74143	-2.33318	-2.16684	-1.67649	-1.02619	-0.274029	-1.88335	-1.77481	1.17791	0.0139241	0.223255	-1.70548
[R].GPPSPPAPVMHSPSR.[K]	Q13573	SNW domain-containing protein 1	SNW1	2xPhospho [S4(100);S12(91.7)]	1.46579	1.00858	1.17008	1.8878	-0.00745773	-0.512502	-0.314565	-0.567203	-0.298794	-0.376833	0.131107	1.38427	0.00054592	0.233241	-1.60834
[R].RISLSDMPR.[S]	Q9ULU4	Protein kinase C-binding protein 1	ZMYND8	1xPhospho [S3(100)]	0.834029	-0.254471	-0.540445	1.14776	-3.51635	-4.2851	-3.00959	-1.06091	-4.10966	-2.90327	-3.3306	0.778983	0.0497193	0.241445	-2.73976
[K].MVIQGPSSPQGEAMVTDVLEDQK.[E]	Q12888	TP53-binding protein 1	TP53BP1	1xPhospho [S/T]	-0.555223	-0.883455	-1.89139	-0.656347	-3.86445	-2.71165	-2.64273	-2.47991	-3.07028	-3.33754	-2.97571	-1.48244	0.0209542	0.244465	-1.62095
[K].VTDALPEPEPPGAMAASEDEEEEEEALEAMQSR.[L]	Q9Y3E7	Charged multivesicular body protein 3	CHMP3	1xPhospho [S17(100)]	-0.0193205	-0.962599	1.23647	0.853901	-3.01642	-3.28342	-3.01028	-1.19359	-3.46059	-3.3612	-3.04979	-3.51598	0.0485827	0.240822	-2.63967
[K].STSAPQMSPGSSDNQSSSPQPAQQK.[L]	Q14157	Ubiquitin-associated protein 2-like	UBAP2L	1xPhospho [S8(99.2)]	0.0669451	0.0128555	1.07693	1.46455	-3.23324	-3.7044	-0.72631	-3.35966	-2.56963	-3.81147	-3.26631	-3.04589	0.037985	0.244098	-2.60411
[R].MTTTSAAAYGTHLSPHVPHR.[V]	P16144	Integrin beta-4	ITGB4	1xPhospho [S14(100)]	2.11798	2.23745	2.92913	3.54893	-0.350449	0.678678	0.843802	1.06078	1.19954	0.12384	1.43568	3.38967	0.00698027	0.210762	-1.39348
[R].RSDSASSEPVGIYQGFEK.[K]	Q05655	Protein kinase C delta type	PRKCD	1xPhospho [S/Y]	-1.79454	-3.05218	-2.40117	-2.67502	-2.98043	-2.64087	-5.13054	-3.188	-4.77175	-3.31066	-2.79286	-3.21021	0.0494227	0.239632	-1.94747
[R].TDSTSDGRPAWMR.[T]	Q14204	Cytoplasmic dynein 1 heavy chain 1	DYNC1H1	1xPhospho [S3(99)]	0.231929	0.710234	0.911955	2.12285	-1.07434	-3.87385	-1.99977	-0.887008	-3.76386	-2.13564	-2.04885	0.213708	0.0301933	0.250954	-2.83492
[R].MLPHAPGVQMQAIPEDAVHEDSGDEDGEDPDKR.[I]	Q92769	Histone deacetylase 2	HDAC2	1xPhospho [S22(100)]	2.58386	2.84808	3.89445	4.43856	-1.42805	-3.42364	-2.89584	-0.0990858	-1.25189	-3.76247	-2.29503	1.45666	0.00748788	0.210632	-4.5244
[R].SRSPLHPMSEIPR.[R]	Q9NVW2	E3 ubiquitin-protein ligase RLIM	RLIM	1xPhospho [S]	-0.66566	0.133762	-0.261305	0.528208	-3.04584	-4.16119	-4.55982	-2.87071	-3.27045	-2.30494	-2.14828	-0.263139	0.00412088	0.199284	-3.30259
[K].LSMEDSKSPPPK.[A]	Q9NQG5	Regulation of nuclear pre-mRNA domain-containing protein 1B	RPRD1B	1xPhospho [S8(99.4)]	-0.862708	-0.749565	0.88464	1.58268	-3.04331	-3.71869	-3.71621	-3.48822	-3.44869	-3.04536	-2.89006	-0.958894	0.00440112	0.192528	-3.3085
[K].QEAKPQQAAGMLSPK.[T]	Q13428	Treacle protein	TCOF1	1xGln->pyro-Glu [N-Term];1xPhospho [S13(100)]	-0.248742	-1.35726	-0.713846	-0.733219	-1.56134	-1.03786	-3.90939	-4.04945	-3.26953	-2.90396	-2.89443	-1.34915	0.00177633	0.183671	-2.96951
[K].NYQSQADIPIRSPFGIVK.[A]	Q14966	Zinc finger protein 638	ZNF638	1xPhospho [S12(99.3)]	-2.42872	-2.62013	-3.32108	-2.73018	-3.25611	-3.18188	-3.54966	-3.92053	-3.79869	-2.61502	-2.87747	-3.81074	0.0297915	0.249552	-0.966314
[R].SQSGEDESMNQPGPIK.[T]	O43933	Peroxisomal ATPase PEX1	PEX1	1xPhospho [S3(99.8)]	-0.984412	-2.02518	-1.42536	-0.483913	-2.91358	-3.40877	-4.01768	-4.25258	-3.54773	-3.29357	-2.90791	-2.05114	0.00254588	0.188738	-2.46101
[R].LGSAEQSSPDLSFLVVK.[N]	Q96LW4	DNA-directed primase/polymerase protein	PRIMPOL	1xPhospho [S3(100)]	-2.6211	-2.55596	-2.6605	-3.89146	-3.50661	-2.35937	-3.56574	-3.24937	-3.81675	-3.70436	-3.22266	-3.25129	0.00506083	0.189744	-0.931433
[R].SQLDDHPESDDEENFIDANDDEDMEK.[F]	Q03701	CCAAT/enhancer-binding protein zeta	CEBPZ	1xPhospho [S9(99.7)]	0.275138	1.26071	1.70459	1.22072	-0.463575	-3.1554	-4.58449	-3.57966	-0.357777	-2.72936	-2.56374	-0.491723	0.043271	0.24144	-3.92079
[-].MAAEKQVPGGGGGGGSGGGGGSGGGGSGGGR.[G]	Q9UHB9	Signal recognition particle subunit SRP68	SRP68	1xAcetyl [N-Term];1xPhospho [S]	-1.3028	3.85513	2.80133	2.86198	-2.28566	-0.421069	-3.31029	-3.43694	-2.5405	-2.62769	-1.03337	0.0441294	0.0378833	0.245664	-4.88046
[R].FASLFNVKDQTVMFLSR.[T]	P20393	Nuclear receptor subfamily 1 group D member 1	NR1D1	1xOxidation [M13];1xPhospho [S3(100)]	-0.520511	3.75371	3.83865	2.01143	-0.896002	-2.14015	-2.90489	-2.34139	-2.14521	-1.86926	-2.72907	-1.40071	0.0296845	0.249595	-4.82112
[R].SSMSGLHLVK.[Q]	Q13085	Acetyl-CoA carboxylase 1	ACACA	1xPhospho [S4(100)]	2.3064	1.42388	2.32312	3.37473	-3.6488	-4.38832	-1.76481	-0.363246	0.56876	-3.80503	-3.71309	2.59349	0.0265968	0.242302	-2.53756
[K].AGIPQHHPPMAQNLQYPDDSDDEKK.[A]	Q15223	Nectin-1	NECTIN1	1xPhospho [S20(100)]	-0.305144	0.206226	0.84967	1.05628	-3.14	-4.72808	-3.15723	-1.56045	-3.73812	-3.48688	-2.82602	-0.735494	0.0137643	0.224236	-3.06885
[K].SQEMVHLVNK.[E]	P16070	CD44 antigen	CD44	1xPhospho [S1(100)]	2.43402	3.95877	4.32329	4.04699	-1.05919	0.737935	1.72959	0.263484	1.16485	-3.72002	0.657225	2.65267	0.0248168	0.243929	-2.51939
[R].ENASPAPGTTAEEAMSR.[G]	P46379	Large proline-rich protein BAG6	BAG6	1xOxidation [M15];1xPhospho [S4(100)]	-2.10154	-2.5245	-2.90672	-2.80696	-0.852449	-0.73179	-3.50723	-3.38843	-4.02874	-0.878319	-0.470428	-2.56549	0.020612	0.242655	-1.13055
[K].RPHTPTPGIYMGRPTYGSSR.[R]	P62995	Transformer-2 protein homolog beta	TRA2B	1xPhospho [T4(100)]	-0.864102	0.97473	2.26061	3.31067	-2.73467	-2.52164	-4.60749	-3.9659	-2.97077	-3.36419	-3.64178	1.37698	0.0105842	0.222982	-4.63846
[K].IPSKEEEADMSSPTQR.[T]	O00515	Ladinin-1	LAD1	1xPhospho [S12(93.5)]	-1.58992	-1.21868	0.745846	1.28339	-3.87653	-2.82985	-3.49569	-3.73136	-3.39585	-3.35263	-3.8019	-2.69663	0.0175289	0.233308	-2.85338
[K].LVHDSLEDLQMTR.[Y]	Q9H7F0	Polyamine-transporting ATPase 13A3	ATP13A3	1xPhospho [S5(100)]	-1.61938	-2.32181	-2.71654	-0.98962	-3.92001	-3.64005	-3.60297	-3.44245	-3.06742	-4.50653	-3.59649	-1.39909	0.0323555	0.250506	-1.1517
[K].SPGHMVILDQTK.[G]	Q9NWH9	SAFB-like transcription modulator	SLTM	1xPhospho [S1(100)]	1.08554	1.32422	1.53566	1.89345	-2.9498	-1.48123	-2.9912	-1.78961	-1.13331	-4.16032	-3.47597	1.29008	0.00419034	0.199324	-3.28651
[K].LCAGIMITASHNPK.[Q]	Q96G03	Phosphopentomutase	PGM2	1xCarbamidomethyl [C2];1xPhospho [S10(92.8)]	0.709243	1.3772	1.6179	2.16087	-4.05832	-3.42211	-3.45154	-2.28907	-2.60415	-2.76167	-3.78714	1.34429	0.000805234	0.1985	-4.01637
[R].EFITGDVEPTDAESEWHSENEEEEKLAGDMK.[S]	Q99733	Nucleosome assembly protein 1-like 4	NAP1L4	1xPhospho [S14(83.1)]	-0.153234	-0.0565586	0.783566	3.21821	-2.79586	-3.13548	-4.35155	-1.55337	-3.28125	-4.2393	-2.99636	-1.809	0.0199617	0.243198	-3.25332
[K].AKPAMPQDSVPSPR.[S]	P53396	ATP-citrate synthase	ACLY	1xPhospho [S12(100)]	1.66458	2.03957	2.46849	2.95009	-2.83627	-3.17119	-1.84146	-3.71117	-1.72939	-3.3193	-2.87669	1.98546	0.00278901	0.186143	-4.48488
[R].SSSMAAGLER.[N]	Q9UQB8	Brain-specific angiogenesis inhibitor 1-associated protein 2	BAIAP2	1xPhospho [S3(100)]	-2.36668	-0.64118	-0.0854263	1.16624	-2.61801	-4.35718	-2.9251	-3.13592	-3.08867	-2.64192	-3.54364	-1.26952	0.0429498	0.241107	-2.0188
[R].SASMKLPDNTVK.[L]	O00515	Ladinin-1	LAD1	1xPhospho [S3(100)]	-0.498984	1.02141	1.98944	3.1334	-1.89187	-1.41465	-3.66711	-3.50561	-0.810505	-3.09976	-2.9132	2.39091	0.0409424	0.242708	-3.49836
[R].APSPAPSSVPLGSEKPSNVSQDR.[K]	O75179	Ankyrin repeat domain-containing protein 17	ANKRD17	1xPhospho [S3(100)]	-2.39795	-1.25079	-1.43043	-1.69265	-1.32653	-1.57294	-3.50707	-3.63194	-3.10541	-1.37749	-3.39863	-2.90296	0.011563	0.227916	-1.72175
[K].HNDIVDSDSDAEDRGTLSAELTAAHFGGGGGLLHK.[K]	P78316	Nucleolar protein 14	NOP14	2xPhospho [T/S]	-0.747382	-0.1106	-1.29772	-0.737076	-1.90026	-2.75974	-3.41252	-2.65362	-3.12091	-3.22619	-3.84197	-1.85916	0.00455269	0.188537	-2.34379
[R].LDSQPQETSPELPR.[R]	O14545	TRAF-type zinc finger domain-containing protein 1	TRAFD1	1xPhospho [S9(99)]	1.53822	-0.279036	0.41169	0.657764	-1.94996	-4.00565	-3.05966	-3.9202	-3.43999	-3.5349	-4.33365	-2.81995	0.00232999	0.179475	-4.03024
[K].MSSPPSSPQK.[C]	Q9Y2H6	Fibronectin type-III domain-containing protein 3A	FNDC3A	1xPhospho [S3(87.3)]	-2.4235	-2.8307	-2.43528	-1.58061	-3.37146	-3.35068	-4.14889	-4.17857	-3.06788	-3.31749	-2.90782	-3.12558	0.0337083	0.251726	-1.23529
[K].RASGQAFELILSPR.[S]	P16949	Stathmin	STMN1	2xPhospho [S3(100);S12(100)]	-3.12173	-2.80904	-3.15608	-3.80561	-3.30026	-3.12704	-3.83039	-4.14439	-3.67145	-2.97282	-3.44584	-3.33837	0.00860343	0.207709	-0.853128
[R].REDSMEDRGEEDDSLAIKPPQQMSR.[K]	Q9UQ88;P21127			1xPhospho [S4(98.6)]	-1.49469	-1.03321	-1.57471	1.34138	-2.82573	-4.1557	-3.07109	-3.28384	-3.0055	-3.90943	-4.10436	-1.87312	0.000744639	0.207907	-1.75261
[K].KKAEPSEVDMNSPK.[S]	Q9NR30	Nucleolar RNA helicase 2	DDX21	1xPhospho [S12(100)]	-1.86733	-1.38534	-0.73324	0.757648	-2.47468	-3.30523	-2.82127	-2.60491	-3.53021	-3.20662	-2.92693	-3.65127	0.0184448	0.240201	-1.65683
[R].SMGYDDLDYGMMSDYGTAR.[R]	O60716	Catenin delta-1	CTNND1	1xPhospho [S1(100)]	-2.25657	-2.10412	-2.27226	-0.232143	-3.31	-3.64959	-3.3992	-3.00072	-3.82144	-3.28858	-4.26365	-4.66278	0.0079099	0.21066	-1.19614
[K].MTGSAPPPSPTPNK.[E]	Q9UBW7	Zinc finger MYM-type protein 2	ZMYM2	1xPhospho [S9(98.4)]	-2.18991	-2.64097	-2.98578	-1.47494	-3.0957	-3.04184	-3.93792	-3.59006	-3.62367	-3.93157	-4.08668	-2.88674	0.0121769	0.224112	-1.11166
[K].SLLSHEFQDETDTEEETLYSSK.[H]	O75976	Carboxypeptidase D	CPD	2xPhospho [T/S/Y]	-1.52638	-2.53894	-2.49881	-3.6169	-2.73198	-2.61835	-3.14635	-3.74532	-3.59428	-4.15322	-2.37213	-2.37612	0.025583	0.245456	-1.30728
[R].GSEEDPLLSPVETWK.[G]	Q13017	Rho GTPase-activating protein 5	ARHGAP5	1xPhospho [S9(97.7)]	-2.574	-3.01502	-3.00052	-3.50431	-3.04012	-3.20131	-4.03677	-3.48213	-3.53043	-3.43778	-2.65248	-3.32401	0.0231194	0.249752	-0.819935
[R].KGLEFPMTDLDMLSPIHTPQR.[T]	O60784	Target of Myb1 membrane trafficking protein	TOM1	1xOxidation [M12];1xPhospho [T/S]	-3.11087	-2.8353	-2.77261	-3.03147	-3.92937	-3.5086	-4.11853	-3.96679	-4.10112	-3.03828	-4.22297	-4.24748	0.000540313	0.238286	-1.15588
[K].ADSLLEDITDIPK.[L]	Q9BQL6	Fermitin family homolog 1	FERMT1	1xPhospho [S3(99.9)]	-2.9302	-2.20212	-2.68532	-3.22192	-2.8496	-3.05396	-3.54456	-3.13287	-3.75829	-3.15035	-2.73705	-2.85769	0.0363483	0.245104	-0.872698
[R].TSSLTQFPPSQSEER.[S]	Q9H6Z4	Ran-binding protein 3	RANBP3	1xPhospho [S3(80.6)]	0.571767	1.20072	0.906773	-0.0163479	0.645323	0.0611448	-1.30008	-2.02474	-0.995878	-0.32165	-0.521797	-0.326158	0.00277758	0.18782	-2.33332
[R].GAGQQQSQEMMEVDR.[R]	Q15435	Protein phosphatase 1 regulatory subunit 7	PPP1R7	1xPhospho [S7(100)]	-1.7222	-2.37537	-2.79283	-2.8181	-3.28841	-3.92405	-3.6266	-2.90864	-3.74105	-2.82919	-3.48104	-1.03228	0.0498629	0.240966	-1.12863
[K].KPATPAEDDEDDDIDLFGSDNEEEDK.[E]	P29692	Elongation factor 1-delta	EEF1D	1xPhospho [S19(100)]	1.30435	1.52584	1.43628	-0.337296	1.44687	0.0128603	0.498584	-0.400855	0.334766	-2.15017	-3.12657	-2.38162	0.0108183	0.225235	-1.27799
[R].EFITGDVEPTDAESEWHSENEEEEK.[L]	Q99733	Nucleosome assembly protein 1-like 4	NAP1L4	1xPhospho [S18(100)]	2.88799	3.06219	3.24918	2.78849	1.79083	1.40197	0.581521	1.82531	1.98828	0.798477	0.543724	-3.28654	0.0246873	0.243847	-1.60142
[K].HSLDSDEEEDDDDGGSSK.[Y]	O95400	CD2 antigen cytoplasmic tail-binding protein 2	CD2BP2	1xPhospho [S5(100)]	-1.15811	-0.821257	-0.209675	-1.46984	-1.64128	-2.74117	-1.6368	-3.55852	-3.74071	-2.50226	-2.96337	-1.8908	0.0365995	0.244275	-2.24899
[R].SFDTVIGAGTPPGLAEPLLVVRPK.[D]	Q9H6A9	Pecanex-like protein 3	PCNX3	1xPhospho [T10(99.5)]	-2.68933	-2.35381	-2.16734	-2.87595	-4.10769	-4.12696	-3.74828	-3.5657	-2.97357	-3.66088	-3.25874	-3.42469	0.0213422	0.243461	-1.02569
[R].RHQYSDYDYHSSSEKLK.[E]	Q9UDY2	Tight junction protein ZO-2	TJP2	2xPhospho [S11(90.7);S13(99.9)]	-1.13325	-2.46681	-0.79776	-3.28572	-3.11069	-2.20217	-3.23337	-3.66619	-2.63511	-3.54219	-2.025	-0.136909	0.0442185	0.24106	-1.71228
[K].ESLKEEDESDDDNM.[-]	P25788	Proteasome subunit alpha type-3	PSMA3	1xPhospho [S9(91.5)]	3.61344	2.97037	3.2953	3.46551	0.855669	0.264094	0.0774908	1.08913	1.09227	-3.18141	-1.20106	2.43437	0.00274481	0.188655	-2.54007
[R].YVAICKPLHYMTVMSR.[R]	Q8NH41	Olfactory receptor 4K15	OR4K15	1xCarbamidomethyl [C5];1xPhospho [T12(86.4)];2xOxidation [M11;M14]	-3.15359	-0.983549	-0.282776	-3.81442	-3.05568	-3.20059	-4.24617	-4.11021	-4.03997	-3.02159	-3.88123	-3.72502	0.0373197	0.245267	-2.65881
[R].DMQGLSLDAASQPSK.[G]	Q96EY5	Multivesicular body subunit 12A	MVB12A	1xPhospho [S6(100)]	-0.599452	-2.67746	-0.464437	-3.91196	-2.71397	-2.96791	-4.57456	-3.03723	-3.44119	-3.05171	-2.98328	-3.85772	0.0457942	0.240617	-2.43721
[K].RSPLSDPPSQDPTPAATPETPPVISAVVHATDEEK.[L]	O95359	Transforming acidic coiled-coil-containing protein 2	TACC2	1xPhospho [S/T]	-2.16826	0.367586	-0.334581	-2.84674	-3.01625	-2.7546	-3.72952	-2.93359	-3.71418	-3.3616	-3.66716	-3.48541	0.0264669	0.242949	-2.74734
[K].MESEGGADDSAEEGDLLDDDDNEDR.[G]	P07910	Heterogeneous nuclear ribonucleoproteins C1/C2	HNRNPC	1xPhospho [S3(98.7)]	0.54559	-0.33584	-0.430218	-0.571075	-1.6631	-4.54584	-2.79294	-2.07842	-2.19358	-3.14219	-2.98272	-1.61032	0.00393314	0.198515	-2.28149
[R].LPEGPVDSEDDEEEDEEIDRTDPLQGR.[D]	Q8TEU7	Rap guanine nucleotide exchange factor 6	RAPGEF6	1xPhospho [S8(100)]	-1.77275	-0.970209	0.457003	-2.87763	-4.02194	-3.43649	-2.91076	-3.58272	-4.2992	-3.60787	-4.63099	-2.73523	0.0207512	0.244187	-2.83557
[R].QPPGPVPTPPLPSER.[A]	Q9Y2X7	ARF GTPase-activating protein GIT1	GIT1	1xPhospho [T8(100)]	-1.30012	1.4546	0.370352	-3.87551	-2.18139	-1.52023	-4.01108	-1.63266	-3.29896	-2.10841	-1.6902	-4.083	0.0416574	0.242808	-3.15584
[R].CVQWLKVMGLFAFVVLCSILFSLYPDQGK.[L]	Q04671	P protein	OCA2	1xOxidation [M8];1xPhospho [S/Y];2xCarbamidomethyl [C1;C17]	-0.114873	0.945873	1.19194	-3.82708	-2.9449	-4.06572	-3.33011	-3.27817	-2.3111	-2.14951	-3.78969	-3.09849	0.0021776	0.179792	-3.64744

## Sheet: Phosphoprot_AKT1 AKT2 KD vs SCR
Protein information					Protein Abundance												Students T-Testing
Peptide Sequence	Protein IDs	Protein names	Gene names	Modifications	SCR(1)	SCR(2)	SCR(3)	AKT1_KD(1)	AKT1_KD(2)	AKT1_KD(3)	AKT2_KD(1)	AKT2_KD(2)	AKT2_KD(3)	AKT2_AKT1_KD(1)	AKT2_AKT1_KD(2)	AKT2_AKT1_KD(3)	p-value between AKT2 AKT1 KD and SCR	q-value between AKT2 AKT1 KD and SCR	Log2 mean difference between AKT2 AKT1 KD and SCR
[K].VQQLHSLRNSFK.[L]	Q9NYT0	Pleckstrin-2	PLEK2	1xPhospho [S]	-2.72665	-3.34679	-2.58178	-3.22073	-2.38978	-3.80463	-3.12855	-2.88682	-2.56701	0.560768	0.336687	1.71036	0.00151062	0.108257	3.75434
[R].APAPAPPGTVTQVDVR.[S]	Q12929	Epidermal growth factor receptor kinase substrate 8	EPS8	1xPhospho [T9(99.4)]	-3.18964	-2.93278	-3.42351	-2.17628	-3.58131	-3.04674	-3.65636	-2.79114	-3.83708	-1.50299	-1.39894	-1.24248	0.000361061	0.0747907	1.80051
[R].LHLAGFSSVR.[Y]	O60449	Lymphocyte antigen 75	LY75	1xPhospho [S8(92.5)]	-2.48686	-2.61023	-3.75066	-4.15889	-3.67958	-4.63545	-3.64327	-1.91647	-3.97771	1.14924	1.32053	0.921105	0.000620841	0.0817705	4.07954
[R].DASTLQSQK.[A]	O00479	High mobility group nucleosome-binding domain-containing protein 4	HMGN4	1xPhospho [S7(100)]	-2.60189	-2.53705	-3.23161	-2.60789	-3.25319	-3.22852	-2.21902	-2.80177	-4.204	-0.862406	-0.657444	-2.1349	0.0373892	0.205585	1.57193
[R].DFSLEQLR.[Q]	O15173	Membrane-associated progesterone receptor component 2	PGRMC2	1xPhospho [S3(100)]	-4.39275	-3.3528	-3.45317	-3.56231	-3.89022	-2.9189	-2.43619	-2.17619	-4.33426	-0.234905	-0.151138	-0.0325212	0.000434889	0.0770213	3.59339
[R].KLSKEYWDCLEGK.[K]	P78545	ETS-related transcription factor Elf-3	ELF3	1xCarbamidomethyl [C9];1xPhospho [S3(99.9)]	-2.89562	-3.43282	-3.00295	-3.78031	-3.01888	-2.51535	-4.20346	-2.90259	-1.75057	-2.29046	-2.03267	-2.49006	0.0163918	0.187604	0.839401
[K].GGVSYRPAEVAETGA.[-]	Q16790	Carbonic anhydrase 9	CA9	1xPhospho [S4(100)]	-3.59557	-3.09693	-2.5055	-3.24483	-3.15409	-2.66764	-3.22467	-2.70258	-3.90783	-0.0249786	0.242689	0.0851145	0.000617436	0.0816	3.16694
[R].SGITSPVEKR.[E]	O14686	Histone-lysine N-methyltransferase 2D	KMT2D	1xPhospho [S5(99.8)]	-3.15956	-2.66438	-3.16938	-3.12605	-2.9959	-3.518	-3.47314	-3.86429	-3.26118	-1.67361	-1.64044	-0.224935	0.0228592	0.196902	1.81811
[R].GYKSIMELMNVLELR.[K]	Q9UQE7	Structural maintenance of chromosomes protein 3	SMC3	2xOxidation [M6;2xPhospho [Y2(100);M9];S4(100)]	-3.80246	-3.99512	-3.6137	-3.43591	-3.85984	-3.62535	-4.37432	-2.97376	-3.08962	-2.81829	-3.20411	-1.92835	0.0427424	0.208569	1.15351
[R].RKSEPAVGPPR.[G]	O94875	Sorbin and SH3 domain-containing protein 2	SORBS2	1xPhospho [S3(100)]	-3.31459	-3.2048	-3.39981	-3.70893	-3.13888	-2.54165	-3.10025	-3.42232	-2.57214	-0.735229	-1.03487	-0.642379	4.45199e-05	0.0310769	2.50224
[R].VLEEGSVEAR.[T]	Q96CT7	Coiled-coil domain-containing protein 124	CCDC124	1xPhospho [S6(100)]	-3.32211	-1.96209	-3.03133	-3.22285	-2.32271	-3.84732	-3.46268	-3.4281	-2.75158	-1.36972	-0.366064	-1.67454	0.0460042	0.208497	1.63507
[K].GGQVSLTVHGTQQVHSPPEQSPVQANSSSSK.[T]	P22670	MHC class II regulatory factor RFX1	RFX1	1xPhospho [S/T]	-2.06352	-2.61561	-3.27693	-3.21635	-3.22122	-4.14716	-2.40692	-3.61689	-3.31717	-1.28039	-0.981211	-1.54718	0.0233262	0.197717	1.38243
[R].VSPATPGPALSDILR.[S]	Q2M2I3	Protein FAM83E	FAM83E	1xPhospho [S11(100)]	-2.73713	-2.57688	-2.99347	-3.50928	-3.60255	-3.93759	-2.48282	-1.3857	-1.28074	-1.82752	-1.63337	-1.30077	0.0038038	0.154957	1.18194
[K].LDEGTPPEPK.[G]	Q9Y4G6	Talin-2	TLN2	1xPhospho [T5(100)]	-1.46413	-3.0302	-3.18208	-2.69326	-1.10451	-1.4285	-1.03793	-0.881436	-1.34821	-0.560871	-0.229311	-0.633258	0.0207951	0.196027	2.08432
[K].LASDDRPSPPR.[G]	P98175	RNA-binding protein 10	RBM10	1xPhospho [S8(100)]	2.96875	1.9745	2.54812	2.32806	3.35845	3.27233	3.67453	3.10039	3.37342	3.40566	3.29304	3.50269	0.0373684	0.205876	0.903333
[K].HPELTKPPPLMAAEPTAPLSHSASSDPADRLSPFLAAR.[H]	Q9ULP9	TBC1 domain family member 24	TBC1D24	1xOxidation [M11];1xPhospho [S32(97.8)]	-1.11376	-3.98911	-2.17727	-2.67344	-1.06592	0.5666	-0.0512686	0.11905	0.100119	0.630438	1.11658	-0.459413	0.0409465	0.207681	2.85591
[R].RSSIGLR.[V]	Q96GN5	Cell division cycle-associated 7-like protein	CDCA7L	1xPhospho [S3(100)]	-0.725188	-3.56925	-3.67182	-3.30845	0.0349998	0.387437	-0.152946	-2.96486	0.496862	1.16787	1.28675	1.13683	0.0163262	0.188504	3.85257
[R].SFSADNFIGIQR.[S]	Q8N7R7	Cyclin-Y-like protein 1	CCNYL1	1xPhospho [S3(100)]	-1.04644	-2.14527	-2.02182	-1.35388	-0.775473	-1.66215	-1.25044	-0.496207	-0.842806	-0.221222	-0.396961	-0.282466	0.0149507	0.191497	1.43763
[K].LHHSLSFSGFPSGHHQPPGGLESPLLLDSPTSR.[T]	P47974	mRNA decay activator protein ZFP36L2	ZFP36L2	2xPhospho [S/T]	-2.62984	-3.60829	-3.18714	-2.67355	-2.37925	-3.11703	-3.50815	-2.33847	-1.46607	-0.846401	-0.280367	0.102311	0.0020956	0.129246	2.80027
[R].SAASPVVSSMPER.[A]	P18583	Protein SON	SON	1xOxidation [M10];1xPhospho [S4(99.8)]	-1.47366	-3.93423	-2.13574	-3.38491	-0.373753	1.27587	1.63308	0.633557	0.725132	1.37494	0.804787	-0.071269	0.0191229	0.194563	3.21736
[R].IQPSSPPPNHPNNHLFR.[Q]	Q9Y2K2	Serine/threonine-protein kinase SIK3	SIK3	1xPhospho [S4(89.9)]	-1.59718	-2.81508	-3.61082	-3.14738	-0.760094	-0.917306	-1.34444	-1.07622	-1.10106	-0.957243	-0.24719	-0.67262	0.0299338	0.202603	2.04868
[R].SLSPSHLTEDR.[Q]	Q5T200	Zinc finger CCCH domain-containing protein 13	ZC3H13	1xPhospho [S3(99.9)]	2.89646	1.91878	1.63	1.83114	3.17762	3.61857	3.88174	3.12968	3.04504	3.64888	3.31462	3.43647	0.0290105	0.202004	1.31825
[K].HLSTPSSVSPEPQDSAK.[L]	Q9NZN5	Rho guanine nucleotide exchange factor 12	ARHGEF12	1xPhospho [S9(100)]	-1.23132	-3.60218	-3.83756	-1.92437	-2.45258	-1.25918	-0.563169	-3.69191	-4.1042	-0.676901	-0.284744	-0.458768	0.0451369	0.20715	2.41688
[K].QPPVSPGTALVGSQKEPSEVPTPK.[R]	P17096	High mobility group protein HMG-I/HMG-Y	HMGA1	1xGln->pyro-Glu [N-Term];1xPhospho [S13(99)]	-1.46153	-2.11934	-3.70098	-2.57824	-0.419346	-1.29635	-0.14988	-0.81713	-2.01335	0.85564	1.2065	0.214478	0.0117533	0.187398	3.18616
[R].KNSFGYR.[K]	Q92615	La-related protein 4B	LARP4B	1xPhospho [S3(100)]	-2.64197	-3.64172	-4.20359	-1.91662	-0.855909	-4.13436	-0.899137	-1.0072	-2.91392	-0.99791	-0.408251	0.178428	0.00560355	0.164615	3.08652
[R].RLSLPGQLGALTSQPLHR.[H]	Q12809	Potassium voltage-gated channel subfamily H member 2	KCNH2	1xPhospho [S3(100)]	-2.76676	-2.34517	-3.3857	-2.41757	-2.37069	-2.61166	-2.71965	-1.93258	-2.33704	-1.48945	-1.79858	-1.1895	0.0185707	0.193317	1.34004
[K].QFCQEGQPHVLEALSPPQTSGLSPSR.[L]	Q9H063	Repressor of RNA polymerase III transcription MAF1 homolog	MAF1	1xCarbamidomethyl [C3];1xGln->pyro-Glu [N-Term];1xPhospho [S/T]	-2.44619	-3.34953	-3.91408	-3.71284	-1.266	-1.58766	-3.10888	-1.54308	-1.38581	-1.34792	-1.39165	-1.06619	0.0110068	0.181379	1.96801
[R].KDPFSPDK.[K]	Q5PSV4	Breast cancer metastasis-suppressor 1-like protein	BRMS1L	1xPhospho [S5(100)]	-2.109	-3.12875	-2.43372	-2.60126	-2.03387	-1.49165	-1.0497	-2.39342	-1.45695	-1.09256	-1.58969	-1.78669	0.0429928	0.208466	1.06751
[R].TSISVER.[Q]	P30411	B2 bradykinin receptor	BDKRB2	1xPhospho [S4(100)]	-0.958259	-3.31755	-3.73292	-2.95713	-0.607906	-0.080514	0.186669	-0.447648	-0.344482	0.404886	-0.104881	0.272929	0.0310751	0.203623	2.86055
[R].NVYSSSR.[Y]	O75494	Serine/arginine-rich splicing factor 10	SRSF10	1xPhospho [S4(100)]	0.0655336	-1.64251	-0.314751	-0.841612	0.580648	1.17308	1.13881	0.650126	1.02552	1.26205	1.23763	0.497659	0.0472121	0.207786	1.62969
[R].SPSELFAQHIVTIVHHVK.[E]	Q9Y2W1	Thyroid hormone receptor-associated protein 3	THRAP3	1xPhospho [S3(91.6)]	-1.11452	-3.01406	-1.88937	-1.95192	-0.567947	-1.21407	-0.966191	-0.152089	-0.42235	-0.0600796	0.0289822	-0.00358868	0.0225022	0.197243	1.99442
[K].VVDFGSATYDDEHHSTLVSTR.[H]	P49759	Dual specificity protein kinase CLK1	CLK1	1xPhospho [S19(77)]	-3.57626	-2.82332	-3.43885	-3.57883	-2.45938	-0.455958	-0.940394	-0.541083	-0.715132	-0.936104	-1.00222	-1.03006	0.000602652	0.0822759	2.29001
[K].GLPSPYNMSSAPGSR.[S]	P15924	Desmoplakin	DSP	1xOxidation [M8];1xPhospho [S14(99.9)]	0.577245	-3.28453	-2.20937	-2.66448	2.17555	2.39969	1.98346	1.60229	2.40531	1.54701	2.18664	1.25695	0.0492371	0.209734	3.30242
[K].MALPPQEDATASPPR.[Q]	Q9UQ35	Serine/arginine repetitive matrix protein 2	SRRM2	1xOxidation [M1];1xPhospho [S12(100)]	1.35432	-3.57563	-3.06216	-2.32994	2.1853	3.11946	3.13023	2.1401	1.73955	3.05309	3.29556	2.7899	0.0376976	0.205636	4.80734
[R].QASTDAGTAGALTPQHVR.[A]	P46937	Transcriptional coactivator YAP1	YAP1	1xPhospho [T4(92.8)]	2.37027	0.608849	0.327339	1.54897	2.14986	1.86179	2.40572	1.98117	2.13905	3.03129	2.80458	2.97511	0.0462018	0.208673	1.83484
[R].DQRPSSPIR.[H]	Q5T200	Zinc finger CCCH domain-containing protein 13	ZC3H13	1xPhospho [S6(90.2)]	2.51023	1.02496	1.27409	1.34545	2.8189	3.34209	3.68735	2.61836	3.05415	3.01478	2.93303	2.99367	0.040137	0.206316	1.3774
[R].AGAPVGGSPGLAK.[R]	Q6ZRS2	Helicase SRCAP	SRCAP	1xPhospho [S8(100)]	-1.06052	-3.17723	-2.30847	-2.33573	-0.588844	-0.604918	0.18152	-0.720519	-0.339815	-0.303625	-0.0845547	-0.148034	0.0315835	0.203672	2.00334
[R].RSSLPLDHGSPAQENPESEK.[S]	Q5VZ89	DENN domain-containing protein 4C	DENND4C	1xPhospho [S3(99.5)]	1.58994	0.362957	0.260988	1.00921	1.67278	1.20308	1.73211	2.21572	2.39743	1.86956	2.25317	2.51181	0.0341106	0.204664	1.47355
[R].LIHVTSSAFTGLG.[-]	Q96H55	Unconventional myosin-XIX	MYO19	1xPhospho [S/T]	-2.43742	-3.14676	-3.1871	-2.95401	-1.86002	-2.52516	-2.84384	-2.25068	-2.47335	-1.89448	-1.98365	-1.99444	0.0170199	0.188788	0.966235
[R].RGSLAFIR.[S]	P48764	Sodium/hydrogen exchanger 3	SLC9A3	1xPhospho [S3(100)]	-1.42904	-2.37299	-1.99424	-2.14062	-1.00391	-1.11027	-1.10628	-0.809197	-0.86541	2.08836	2.00924	2.19233	0.000134338	0.0393846	4.02873
[R].TSCGSPNYAAPEVISGR.[L]	Q13131	5'-AMP-activated protein kinase catalytic subunit alpha-1	PRKAA1	1xCarbamidomethyl [C3];1xPhospho [T/S/Y]	-3.5075	-3.40278	-2.26479	-3.96294	-0.772669	-0.229369	-0.70024	-3.85294	-3.28764	-0.0173817	-0.28837	-0.848161	0.00461063	0.157011	2.67372
[K].QSPGSTSPKPPHTLSR.[K]	O43159	Ribosomal RNA-processing protein 8	RRP8	1xPhospho [S/T]	0.413941	-0.159283	-0.19035	-0.199343	0.708527	1.13958	1.39746	0.68632	0.995388	1.07082	1.04976	1.2186	0.00583093	0.169056	1.09162
[R].TPAAAAAMNLASPR.[T]	Q9UQ35	Serine/arginine repetitive matrix protein 2	SRRM2	1xOxidation [M8];1xPhospho [S12(100)]	-0.959184	-3.61996	-3.5952	-3.38297	0.378611	0.195474	0.316102	0.113923	0.765615	0.309401	0.260384	-0.697747	0.046487	0.20738	2.68213
[R].TSSPSSTGSVSLGR.[Y]	Q6H8Q1	Actin-binding LIM protein 2	ABLIM2	1xPhospho [S3(99.2)]	-1.28263	-3.56378	-2.66897	-3.10299	-0.534477	0.145022	-0.0189829	0.124187	-0.0276852	0.0175915	0.0916519	-0.434501	0.024768	0.199564	2.39671
[R].SASDAGIR.[G]	Q5TCZ1	SH3 and PX domain-containing protein 2A	SH3PXD2A	1xPhospho [S3(100)]	-1.94388	-2.91605	-3.89556	-2.85944	-1.56939	-1.8616	-1.1555	-1.70315	-1.70752	-1.13033	-1.3696	-1.18419	0.0409034	0.20767	1.69045
[R].SLSSSLQAPVVSTVGMQR.[L]	P35900	Keratin, type I cytoskeletal 20	KRT20	1xOxidation [M16];1xPhospho [S3(91.4)]	3.96482	3.25343	3.05776	2.52134	5.85693	6.32545	5.56005	5.14083	5.31935	7.22286	7.24878	5.51832	0.00700312	0.171333	3.23798
[R].GSLDESSLGFGYPK.[F]	Q9BUZ4	TNF receptor-associated factor 4	TRAF4	1xPhospho [S2(100)]	-3.63695	-2.68217	-4.24596	-3.60064	-2.09313	-2.7418	-2.41468	-2.26435	-1.91883	-0.690271	-0.932543	-0.837943	0.00421676	0.150173	2.70144
[K].GSHQISLDNPDYQQDFFPK.[E]	P00533	Epidermal growth factor receptor	EGFR	1xPhospho [S6(99.4)]	-3.14775	-3.00155	-2.5283	-3.45112	-0.914951	-1.79014	-2.02929	-1.57399	-1.85229	-0.891947	-1.81675	-1.71536	0.0150853	0.191213	1.41785
[K].RVSLVGADDLR.[K]	Q14160	Protein scribble homolog	SCRIB	1xPhospho [S3(100)]	-1.1269	-2.84344	-3.32311	-2.71462	-0.302006	-0.706311	-0.508054	-0.224267	-0.463465	-0.0978184	-0.186357	-0.0303545	0.0253174	0.199417	2.32631
[R].AHSPASTLPNSPGSTFER.[K]	Q9UMD9	Collagen alpha-1(XVII) chain	COL17A1	1xPhospho [S3(100)]	3.9858	2.64444	1.84977	2.77814	4.11918	4.26268	4.20183	4.31184	4.2351	5.08856	5.02607	4.64825	0.0304721	0.203596	2.09429
[R].KASGSENEGDYNPGR.[K]	Q02880	DNA topoisomerase 2-beta	TOP2B	1xPhospho [S3(100)]	-2.15596	-3.34338	-2.67759	-2.31818	-2.38247	-2.2271	-1.80139	-2.36645	-1.42128	-1.76195	-1.28199	-1.17138	0.0272998	0.199306	1.32054
[K].GLGHPPSSPLLK.[K]	O95785	Protein Wiz	WIZ	1xPhospho [S8(89.7)]	-1.6566	-3.13492	-3.3611	-3.08268	-1.27058	-0.637502	-1.35744	-0.666327	0.0266209	-0.466843	-0.887899	-0.597087	0.0196645	0.194732	2.06693
[K].NLKTLQK.[R]	O94804	Serine/threonine-protein kinase 10	STK10	1xPhospho [T4(100)]	-1.91719	-2.48895	-3.46855	-3.6478	-0.0565395	0.964051	-0.173123	-0.353671	0.274956	1.54803	1.11364	0.903111	0.0014836	0.110019	3.81316
[K].LHHSLSFSGFPSGHHQPPGGLESPLLLDSPTSR.[T]	P47974	mRNA decay activator protein ZFP36L2	ZFP36L2	1xPhospho [S/T]	0.365754	-3.01301	-2.33638	0.422745	1.01384	-1.67679	-3.10192	1.28864	0.876108	2.00725	1.94251	2.10363	0.0235689	0.198833	3.67901
[R].NYSSPPPCHLSR.[Q]	Q12986	Transcriptional repressor NF-X1	NFX1	1xCarbamidomethyl [C8];1xPhospho [S/Y]	-1.76877	-3.16486	-2.48537	-2.41328	-1.79891	-1.53649	-1.17537	-1.70765	-1.45481	-1.34108	-1.18989	-1.12458	0.0371584	0.205284	1.25448
[K].DAPTSPASVASSSSTPSSK.[T]	Q04726	Transducin-like enhancer protein 3	TLE3	1xPhospho [S5(99.7)]	1.03583	0.0350857	-0.0743065	0.134892	1.32382	1.45407	1.67577	0.871974	1.23347	1.67243	1.78256	1.80189	0.0162057	0.189245	1.42009
[K].AGSSPCLGSSSAASSPPPPASR.[L]	Q6ZRS2	Helicase SRCAP	SRCAP	1xCarbamidomethyl [C6];1xPhospho [S21(99.7)]	-0.553969	-2.26823	-2.74286	-2.25189	0.0883465	0.1358	0.248254	0.542758	0.02911	0.521967	0.717924	-0.304851	0.0420527	0.208887	2.1667
[R].LNHSPPQSSSR.[Y]	Q5T8P6	RNA-binding protein 26	RBM26	1xPhospho [S4(100)]	0.887418	-0.864115	-2.68794	-1.81435	2.63549	2.78418	2.82032	2.29491	1.95887	1.87705	2.57807	1.89612	0.0467942	0.207384	3.00529
[R].LTPVSPESSSTEEK.[S]	Q13501	Sequestosome-1	SQSTM1	1xPhospho [S5(100)]	2.48124	0.937901	1.75063	1.8522	2.49677	2.54845	2.81118	2.53977	2.7904	3.08501	3.2141	3.44854	0.0291079	0.20147	1.52596
[R].SFSMQDLR.[S]	Q9H6H4	Receptor expression-enhancing protein 4	REEP4	1xOxidation [M4];1xPhospho [S3(100)]	0.0865355	-2.28114	-3.00805	-3.18611	2.18475	2.27133	1.85785	2.55846	2.23381	2.25349	2.19137	0.193326	0.0466921	0.207138	3.28028
[K].KLMHSSSLTNSSIPR.[F]	Q08499	cAMP-specific 3',5'-cyclic phosphodiesterase 4D	PDE4D	1xOxidation [M3];1xPhospho [S/T]	-3.24502	-3.28227	-3.50256	-2.30085	-3.89074	-1.85495	-2.25399	-1.53429	-1.06364	-0.677458	-1.21835	-0.970994	0.000170037	0.036	2.38768
[R].SKSYNTPLLNPVQEHEAEGAAAGGTSIR.[R]	P85299	Proline-rich protein 5	PRR5	1xPhospho [S3(88.6)]	-4.23651	-2.7283	-2.47412	-3.79052	-0.397846	-1.23782	-0.163638	0.459004	-0.567888	0.591326	0.531225	0.198203	0.00312286	0.143472	3.58656
[R].ESSPSHGLLK.[L]	Q96JH7	Deubiquitinating protein VCPIP1	VCPIP1	1xPhospho [S3(88.8)]	-0.00474262	-3.09752	-2.85045	-2.48836	0.772055	0.870254	1.1331	0.616178	0.731018	1.15406	0.993507	0.841588	0.0402834	0.206421	2.98062
[K].ILIVTQTPHYMR.[R]	Q6PKG0	La-related protein 1	LARP1	1xOxidation [M11];1xPhospho [T7(92.5)]	-0.761014	-1.92406	-3.04329	-2.87557	0.506851	1.26024	-0.276114	-0.145631	-0.442722	0.749365	0.642494	-0.280726	0.0362411	0.206041	2.27983
[R].YSPSQNSPIHHIPSR.[R]	Q9NYF8	Bcl-2-associated transcription factor 1	BCLAF1	1xPhospho [S7(100)]	4.39442	3.4495	3.83145	3.52209	4.74475	5.36697	5.34587	4.90643	5.01935	5.71714	5.51307	5.07457	0.00983297	0.174754	1.54313
[K].VPAPFSPPPSKPR.[S]	Q9P206	Uncharacterized protein KIAA1522	KIAA1522	1xPhospho [S6(100)]	-1.58421	-3.85181	-3.19888	-3.41235	-1.04934	0.0283175	-0.198758	0.249141	0.645971	0.295511	0.491392	0.277106	0.008824	0.17434	3.23297
[R].SLSNPDYSGTR.[S]	Q6UXY8	Transmembrane channel-like protein 5	TMC5	1xPhospho [S3(99.9)]	-1.58218	-2.92559	-3.31006	-3.21924	-1.04221	-0.315537	-0.170348	-1.38026	-0.674774	-0.0217228	-0.0349407	0.204339	0.0074143	0.172871	2.65517
[R].AASSSSPGSPVASSPSR.[L]	Q92538	Golgi-specific brefeldin A-resistance guanine nucleotide exchange factor 1	GBF1	1xPhospho [S9(100)]	-0.458817	-2.71532	-1.61419	-1.7986	-0.0976505	0.694695	1.67397	0.624682	0.504732	0.375458	0.603865	0.163999	0.0407804	0.207385	1.97722
[R].SSPVPPVPER.[R]	Q6ZRV2	Protein FAM83H	FAM83H	1xPhospho [S]	1.69561	-0.240368	0.630735	0.289097	2.11897	2.53031	2.85455	1.65654	1.919	3.34744	3.04968	2.71383	0.0164569	0.187678	2.34166
[R].TSTFCGTPEFLAPEVLTETSYTR.[A]	Q16513	Serine/threonine-protein kinase N2	PKN2	1xCarbamidomethyl [C5];1xPhospho [T/S/Y]	-1.8413	-2.52101	-4.33152	-3.1606	-0.871593	-1.02946	-2.25829	-0.973592	-1.13021	0.237453	0.671112	0.538196	0.0109719	0.182625	3.3802
[K].TAENATSGETLEENEAGD.[-]	Q9UQ80	Proliferation-associated protein 2G4	PA2G4	1xPhospho [T10(99.8)]	0.661321	-2.49672	-1.70462	-0.938683	0.852577	0.00443172	0.192266	0.429921	0.437126	1.90824	2.3092	2.31063	0.024828	0.199393	3.35603
[R].ASPSPQPSSQPLQIHR.[Q]	Q9HC35	Echinoderm microtubule-associated protein-like 4	EML4	1xPhospho [S4(100)]	4.64233	3.2659	3.60634	3.76001	4.66212	5.02718	5.14409	4.77649	4.9566	5.56845	5.52497	5.39632	0.0164585	0.187192	1.65839
[R].RLSQPESAEK.[H]	Q9UKV3	Apoptotic chromatin condensation inducer in the nucleus	ACIN1	1xPhospho [S3(100)]	3.52	1.47505	2.33222	2.48251	3.80558	3.70865	4.30007	3.86131	4.18853	4.13483	4.24434	4.4094	0.0382896	0.206691	1.82043
[R].ATSNVFAMFDQSQIQEFK.[E]	O14950	Myosin regulatory light chain 12B	MYL12B	1xOxidation [M8];1xPhospho [S3(98.8)]	-3.9874	-3.48082	-2.34886	-3.46492	-2.2619	-0.39997	-1.20254	-3.25268	-3.16729	1.0523	-0.40933	-1.96468	0.0468086	0.207288	2.83179
[K].SATEQSGTGIR.[S]	O95831	Apoptosis-inducing factor 1, mitochondrial	AIFM1	1xPhospho [S/T]	-3.52521	-2.72203	-3.76735	-3.37969	-2.90165	-2.37151	-1.92586	-3.9784	-2.26966	-1.50734	-1.58827	-1.33001	0.00458593	0.157898	1.86299
[R].HSSNPPLESHVGWVMDSR.[E]	Q6PKG0	La-related protein 1	LARP1	1xOxidation [M15];1xPhospho [S3(90.1)]	-2.22234	-2.89989	-2.92037	-3.39993	-0.797827	-1.12302	-1.54546	-0.882455	-1.3765	-1.07847	-1.77862	-1.5949	0.0182647	0.192388	1.19687
[K].SLTPAVPVESKPDKPSGK.[S]	P20810	Calpastatin	CAST	1xPhospho [S1(100)]	-3.1676	-3.74741	-2.37414	-2.93838	-0.780523	-2.67859	-1.40798	-1.46515	-3.17106	-0.380316	-0.575092	-0.309543	0.00274582	0.139763	2.67473
[R].APSIHGGSGGR.[G]	P08727	Keratin, type I cytoskeletal 19	KRT19	1xPhospho [S3(100)]	5.41907	3.69576	4.41478	4.3032	5.4529	6.02737	5.41457	5.27493	5.51369	6.72449	6.73625	6.8683	0.01069	0.179192	2.26648
[K].QSPGSTSPKPPHTLSR.[K]	O43159	Ribosomal RNA-processing protein 8	RRP8	1xGln->pyro-Glu [N-Term];1xPhospho [S/T]	0.160148	-1.03871	-1.01523	-0.693661	0.210642	0.581557	0.629312	0.344382	0.384451	0.681549	0.511412	0.527509	0.0393199	0.206501	1.20476
[R].FLSAQSHSTSPQGLDSPLPLEGSGAHQVLHNESKGSPTSAYPER.[K]	Q6ZRV2	Protein FAM83H	FAM83H	1xPhospho [S36(86.2)]	-3.22969	-2.04653	-3.37386	-3.20978	0.907656	-1.67531	0.291461	1.9866	1.48881	1.29628	1.65661	2.30078	0.000831333	0.0926486	4.63459
[R].SHSPSASQSGSQLR.[N]	Q8WWI1	LIM domain only protein 7	LMO7	1xPhospho [S3(100)]	4.42012	2.82453	3.56597	3.38684	4.78189	5.34876	5.76036	4.68237	5.13259	5.15614	4.95603	5.16136	0.033124	0.205036	1.48764
[R].ASLEAAIADAEQR.[G]	P05787	Keratin, type II cytoskeletal 8	KRT8	1xPhospho [S2(100)]	-3.18973	-2.84828	-3.05322	-4.06784	0.659109	-0.415935	-0.745503	0.167439	-0.218906	-0.392593	0.0793362	-0.72799	0.000456454	0.078	2.68333
[R].LQQQHSEQPPLQPSPVMTR.[R]	Q5JTV8	Torsin-1A-interacting protein 1	TOR1AIP1	1xOxidation [M17];1xPhospho [S14(100)]	-0.675843	-2.19823	-3.31543	-3.52454	1.50642	1.72883	1.71031	1.16454	1.09891	1.96933	2.26524	0.728181	0.0143946	0.190218	3.71742
[R].SSSDPPAVHPPLPPLR.[V]	O43150	Arf-GAP with SH3 domain, ANK repeat and PH domain-containing protein 2	ASAP2	1xPhospho [S3(88.4)]	-0.512103	-3.20807	-3.96621	-1.81491	-0.608236	-1.15426	-0.882869	0.00961781	-0.307728	0.273161	0.581554	0.490067	0.0458684	0.208815	3.01039
[R].GGGTPDANSLAPPGK.[A]	Q9BRQ0	Pygopus homolog 2	PYGO2	1xPhospho [T4(100)]	0.713197	0.117716	-0.33803	0.110374	0.840014	1.15883	1.18954	0.757092	0.593023	1.58871	1.21667	1.41781	0.0182688	0.191923	1.24344
[K].GPSSVEDIK.[A]	P06748	Nucleophosmin	NPM1	1xPhospho [S4(99.9)]	1.46336	-0.24301	-0.187046	0.163336	1.99814	1.8951	2.11267	1.53724	1.58456	2.56558	1.91628	2.06683	0.0362285	0.206161	1.83846
[K].SSQPLASK.[Q]	P17096	High mobility group protein HMG-I/HMG-Y	HMGA1	1xPhospho [S]	2.76241	0.0964737	0.702248	1.0145	3.39117	3.34241	3.97907	3.01718	3.10894	5.24912	5.3476	4.26807	0.0127006	0.188241	3.76789
[R].STDSSSVSGSLQQETK.[Y]	Q9H8G2	Caspase activity and apoptosis inhibitor 1	CAAP1	1xPhospho [S1(91.3)]	-2.98186	-3.86218	-2.98101	-3.32905	-1.31746	-3.02176	-2.86239	-1.1888	-2.64014	-1.48873	-2.43052	-1.71836	0.0267799	0.201331	1.39582
[R].APSIHGGSGGRGVSVSSAR.[F]	P08727	Keratin, type I cytoskeletal 19	KRT19	1xPhospho [S3(97.1)]	-0.49826	-0.456615	-1.4027	-1.41381	-1.01278	-1.16364	-2.85732	0.132545	-0.197212	0.913477	1.33857	0.351996	0.0170704	0.187839	1.65387
[R].RPDHSGGSPSPPTSEPAR.[S]	Q8TAD8	Smad nuclear-interacting protein 1	SNIP1	1xPhospho [S/T]	0.49599	-0.829439	-0.355219	-0.369062	0.92775	0.91928	1.46384	0.580197	1.06155	0.785667	1.0296	1.13416	0.0390759	0.207263	1.2127
[K].SPPLMAK.[R]	Q5VZ89	DENN domain-containing protein 4C	DENND4C	1xOxidation [M5];1xPhospho [S1(100)]	0.113093	-2.9875	-2.80541	-2.51717	1.37768	1.85756	1.41826	0.889516	1.14739	2.0357	1.00995	0.733747	0.0432431	0.207955	3.15307
[R].MTTTSAAAYGTHLSPHVPHR.[V]	P16144	Integrin beta-4	ITGB4	1xOxidation [M1];1xPhospho [S14(100)]	2.60444	0.579939	1.89272	1.44425	3.23353	3.9847	4.15662	4.18929	3.98845	4.405	4.17928	3.91799	0.0153315	0.19122	2.47506
[R].LIPHKGTMPK.[E]	Q9UKK3	Protein mono-ADP-ribosyltransferase PARP4	PARP4	1xOxidation [M8];1xPhospho [T7(100)]	-1.81686	-3.4456	-3.06913	-3.10351	-1.74712	-1.17591	-1.19752	-1.46601	-1.07459	-0.895254	-1.55206	-0.671742	0.0358787	0.206892	1.73751
[R].NSPGSQVASNPR.[Q]	Q9H0D6	5'-3' exoribonuclease 2	XRN2	1xPhospho [S2(100)]	1.91046	0.468746	1.05077	0.672054	2.29668	2.80638	3.04494	1.96145	2.47229	2.74714	2.36547	2.55858	0.0309363	0.20402	1.41374
[R].QLLLQQQQQQQVSGLKSPK.[R]	Q9H334	Forkhead box protein P1	FOXP1	1xPhospho [S17(100)]	-2.69637	-3.088	-3.48043	-3.9804	-1.15968	-1.14042	-0.949395	-0.798249	-0.347311	-0.0641365	0.0435257	0.159719	0.000183815	0.0404848	3.13464
[R].TSSGTSLSAMHSSGSSGK.[G]	Q12888	TP53-binding protein 1	TP53BP1	1xOxidation [M10];1xPhospho [T/S]	-0.728772	-2.72453	-2.94873	-2.83458	-0.129482	0.262771	0.235831	-0.475354	-0.0459728	0.789049	-0.0813541	1.1392	0.0256881	0.199524	2.74964
[R].SASEPSLNR.[A]	P15056	Serine/threonine-protein kinase B-raf	BRAF	1xPhospho [S3(100)]	0.446877	-0.962864	-0.853403	-0.668823	0.87439	1.12638	1.36306	0.768563	0.941288	1.1545	0.922396	1.15357	0.0288833	0.200772	1.53329
[R].APSPTAEQPPGGGDSAR.[R]	Q15742	NGFI-A-binding protein 2	NAB2	1xPhospho [S3(100)]	-1.54724	-2.61219	-2.16475	-2.20846	-1.37845	-1.50268	-1.39216	-1.67301	-1.87382	-1.25948	-1.2525	-1.04698	0.0435779	0.207576	0.921741
[K].VGLPARPKSPLDPK.[K]	Q8IYH5	ZZ-type zinc finger-containing protein 3	ZZZ3	1xPhospho [S9(100)]	-0.663505	-2.51459	-3.50406	-2.38717	-0.523207	-0.610816	-0.608668	-3.78546	0.190088	0.667768	0.924	0.635236	0.0238829	0.199634	2.96972
[R].GPRTPPITTK.[E]	Q5T200	Zinc finger CCCH domain-containing protein 13	ZC3H13	1xPhospho [T4(100)]	0.938647	-0.491325	0.423082	0.233912	1.27422	1.51314	1.83998	1.05044	1.35098	1.69503	1.40235	1.51476	0.0431187	0.208614	1.24725
[K].GSGSPTHSLSQK.[S]	Q9BSJ6	Protein PIMREG	PIMREG	1xPhospho [S4(99.9)]	-0.397569	-1.75014	-1.28218	-1.315	-0.0910206	0.388719	0.915914	-0.287538	0.146255	0.584293	0.382793	0.647935	0.014182	0.189994	1.68164
[K].SNSPPALGPEACPVSLPSPPEASTLK.[G]	Q9H0F6	Sharpin	SHARPIN	1xCarbamidomethyl [C12];1xPhospho [S/T]	-2.49524	-3.50443	-3.06012	-2.9951	-1.75745	-2.82809	-1.80157	-1.665	-1.42981	-1.19573	-0.750105	-1.0897	0.00334789	0.151432	2.00809
[R].SSPVESLKK.[E]	Q9NRA8	Eukaryotic translation initiation factor 4E transporter	EIF4ENIF1	1xPhospho [S2(98.6)]	0.790978	-0.231274	-0.0141983	0.258942	0.614588	0.704619	1.10914	0.786139	1.11703	1.07593	0.960863	1.22848	0.047394	0.207909	0.90659
[K].GSPTPGFSTR.[R]	Q6ZRV2	Protein FAM83H	FAM83H	1xPhospho [S2(99.9)]	-0.316751	-1.70883	-1.31384	-1.57774	0.472769	1.50412	1.88823	0.307771	0.647526	1.45845	1.18158	0.20914	0.0212952	0.198071	2.06286
[R].GCSPGESASGGLSK.[K]	Q9H165	B-cell lymphoma/leukemia 11A	BCL11A	1xCarbamidomethyl [C2];1xPhospho [S3(99.9)]	-1.73165	-3.99912	-4.1063	-3.44793	-1.26447	-1.02152	-0.984223	-1.58606	-1.35975	-0.681499	-0.931351	-1.12506	0.0393569	0.206111	2.36639
[R].RPGAQPLPPPPPSQSPEPTEPHPR.[A]	Q9UIS9	Methyl-CpG-binding domain protein 1	MBD1	1xPhospho [S/T]	-1.19759	-2.23319	-3.5385	-2.70242	-4.1859	-2.64233	0.0109739	-0.550061	-0.0552902	-0.205164	-0.542131	-0.324233	0.0453566	0.207358	1.96592
[R].HSSETFSSTTTVTPVSPSFAHNPK.[R]	Q9Y4H2	Insulin receptor substrate 2	IRS2	1xPhospho [S3(87.4)]	-4.33436	-2.44253	-1.86076	-3.547	-0.841274	-0.631925	-1.18021	-4.17864	-1.30034	-0.00653839	-0.36532	0.568122	0.020734	0.197116	2.94464
[R].SYTSGPGSR.[I]	P05787	Keratin, type II cytoskeletal 8	KRT8	1xPhospho [S1(98.8)]	7.7842	5.62259	6.3821	6.2886	7.85228	8.29591	7.78731	7.50634	7.81088	8.55092	8.57154	8.56158	0.0360956	0.206241	1.96505
[R].SHHAASTTTAPTPAAR.[S]	Q7Z6Z7	E3 ubiquitin-protein ligase HUWE1	HUWE1	1xPhospho [S1(99.6)]	-0.999963	-2.53346	-2.5247	-2.55882	-0.678768	-0.0984735	0.139039	-0.761821	-0.503698	-0.348862	-0.280807	-0.592784	0.0359019	0.205976	1.61189
[R].SVAPASPPPPDGPLAHR.[L]	Q2M2I3	Protein FAM83E	FAM83E	1xPhospho [S6(100)]	-2.28007	-3.51309	-2.64623	-3.15296	-1.23676	-2.04104	-1.04415	-0.324437	-0.605526	-0.388985	-0.264225	-0.321717	0.00247983	0.138375	2.48815
[R].SVSPLLSTHVLGK.[E]	Q96H12	Myb/SANT-like DNA-binding domain-containing protein 3	MSANTD3	1xPhospho [S3(100)]	-3.68455	-3.43013	-2.14834	-4.03119	-1.00692	-0.716418	-1.0868	-0.706279	-1.05737	-1.41352	-0.75775	-1.08072	0.0173081	0.18799	2.00368
[K].SNTEPQSPPIASPK.[A]	P82094	TATA element modulatory factor	TMF1	1xPhospho [S12(99.7)]	-1.30856	-2.72939	-3.27884	-2.20993	-1.60657	-0.816197	-1.326	-1.49336	-0.454622	-0.954111	-0.64949	-0.143048	0.0426545	0.208156	1.85671
[R].SSGTASSVAFTPLQGLEIVNPQAAEK.[K]	Q8WWY3	U4/U6 small nuclear ribonucleoprotein Prp31	PRPF31	1xPhospho [T/S]	-1.62205	-2.97101	-4.04868	-2.39795	-1.07553	-2.11913	-1.38755	-1.21119	-0.774906	-0.958855	-0.628382	-0.0526743	0.0358391	0.207322	2.33394
[K].VQTTPPPAVQGQK.[V]	Q2M2I8	AP2-associated protein kinase 1	AAK1	1xPhospho [T4(99.8)]	-0.293584	-2.20812	-1.23292	-1.36858	0.262283	0.338937	0.149503	0.0483198	0.391842	0.662634	0.44939	0.706777	0.0295129	0.203059	1.85114
[R].HRPSPPATPPPK.[T]	Q8IYB3	Serine/arginine repetitive matrix protein 1	SRRM1	1xPhospho [S4(100)]	1.24825	-0.16581	0.512735	0.170547	1.48792	1.94028	2.15971	1.28341	1.3605	1.93118	1.82671	1.98525	0.0281877	0.200647	1.38265
[R].ALVHQLSNESR.[L]	Q9H4L5	Oxysterol-binding protein-related protein 3	OSBPL3	1xPhospho [S7(100)]	1.83826	0.249422	-0.00300789	0.480803	2.4402	2.49784	3.32802	2.13887	2.72017	3.23375	3.03311	3.35696	0.012613	0.18814	2.51305
[R].SPSPAPPPR.[R]	Q8IYB3	Serine/arginine repetitive matrix protein 1	SRRM1	1xPhospho [S3(99.9)]	-0.439933	-1.9664	-1.91434	-1.47378	-0.30319	0.0210695	0.50488	-0.315566	-0.276529	0.884655	-0.181356	0.266856	0.0399895	0.206328	1.76361
[K].QNSLGSNEEK.[S]	O75554	WW domain-binding protein 4	WBP4	1xPhospho [S3(86.5)]	-2.72201	-3.03406	-3.81286	-3.5601	-1.76972	-2.39723	-1.80371	-3.18666	-2.73279	-1.61451	-1.67114	-1.65177	0.00894913	0.176422	1.54384
[K].KESKGPIVPLNVADQK.[L]	P55011	Solute carrier family 12 member 2	SLC12A2	1xPhospho [S3(100)]	-4.07066	-0.586979	-3.5923	-3.0781	0.619711	0.333957	-0.486333	0.483584	0.276499	0.090744	0.395842	0.551339	0.0479261	0.208248	3.09595
[R].YLQAHTQSVYNYHLSPR.[A]	P50548	ETS domain-containing transcription factor ERF	ERF	1xPhospho [S15(100)]	-1.78845	-2.84332	-2.69514	-3.15937	-0.932846	-0.671983	-0.611835	-2.85885	-0.647514	0.0608749	-0.0131378	0.0315542	0.00171521	0.114922	2.46873
[R].TVNSTRETPPK.[S]	Q5SSJ5	Heterochromatin protein 1-binding protein 3	HP1BP3	1xPhospho [T8(100)]	0.9302	-1.7949	-0.129736	-0.0969467	1.15339	1.45377	1.85822	1.42287	1.63919	1.88035	1.83709	2.35811	0.0437785	0.207126	2.35666
[R].ATSNVFAMFDQSQIQEFK.[E]	O14950	Myosin regulatory light chain 12B	MYL12B	1xPhospho [S3(98.4)]	-1.18838	-4.00093	-3.90176	0.579226	-2.09583	-3.2483	-3.52836	-0.224238	-0.922138	0.679117	0.373293	2.62952	0.0214551	0.196333	4.25767
[K].ALQADSPHSSSGMSEVHSPGEHSGQSQGPPTPPTTPK.[T]	P48436	Transcription factor SOX-9	SOX9	1xOxidation [M13];1xPhospho [S/T]	-1.25963	-3.10349	-2.90417	-3.4392	-0.0863438	0.0952539	-4.03604	-1.0942	-1.22014	-0.209923	0.259462	-0.642138	0.0253875	0.198832	2.2249
[K].SPAAPYFLGSSFSPVR.[C]	P30291	Wee1-like protein kinase	WEE1	1xPhospho [S/Y]	-2.35608	-3.10955	-3.03305	-2.66754	-2.59352	-2.51517	-2.38403	-2.04026	-2.33985	-1.869	-2.07261	-2.24919	0.043227	0.208214	0.769295
[R].TQPSSGVDSAVGTLPATSPQSTSVQAK.[G]	Q13428	Treacle protein	TCOF1	1xPhospho [S18(83.9)]	2.63928	0.927032	1.26726	1.35355	2.92094	2.67635	2.75495	2.71978	2.70213	3.07796	3.13468	3.20728	0.0435152	0.208089	1.52878
[R].LSPISHGNTIALFFR.[S]	Q9BQ70	Transcription factor 25	TCF25	1xPhospho [S2(100)]	-3.02517	-3.42539	-3.16924	-3.79468	-1.93001	-2.09464	-2.48043	-1.45253	-1.87874	-2.17993	-2.19626	-2.28719	0.00126407	0.10367	0.985475
[K].SSFSITR.[E]	Q9Y2W1	Thyroid hormone receptor-associated protein 3	THRAP3	1xPhospho [S2(81.7)]	-1.20872	-3.55364	-2.79153	-2.80703	-0.223156	-0.413646	-0.767768	-1.04886	-0.968782	0.570105	0.5306	0.0466967	0.0150926	0.190685	2.90043
[K].GSSPSIRPIQGSQGSSSPVEK.[E]	Q92560	Ubiquitin carboxyl-terminal hydrolase BAP1	BAP1	1xPhospho [S17(83.3)]	-2.8384	-3.95072	-2.79529	-2.31644	-0.516857	-3.75582	-0.787704	-2.98181	-0.465124	-0.661339	-0.711536	-1.22434	0.00511769	0.163032	2.32907
[R].RSSGREEDDEELLR.[R]	O14639	Actin-binding LIM protein 1	ABLIM1	1xPhospho [S3(100)]	2.0715	0.459658	0.789585	1.50315	2.21113	1.65581	1.85079	2.45494	2.21258	2.55463	2.41787	2.50468	0.0483657	0.208188	1.38548
[K].FPSPHPSPAK.[L]	O14681	Etoposide-induced protein 2.4 homolog	EI24	1xPhospho [S7(100)]	-0.226169	-3.57906	-3.28721	-2.57466	0.499063	0.78337	-3.92278	0.400201	0.762894	1.12588	0.814232	0.546042	0.0423097	0.208036	3.19287
[K].APGSPAAPR.[I]	Q9NQX5	Neural proliferation differentiation and control protein 1	NPDC1	1xPhospho [S4(100)]	0.781192	-1.94503	-1.02634	-0.479897	0.771858	1.18767	1.47991	0.831164	1.2176	1.60543	1.5652	1.59336	0.0443708	0.206562	2.31806
[R].CSVSLSNVEAR.[R]	P47712	Cytosolic phospholipase A2	PLA2G4A	1xCarbamidomethyl [C1];1xPhospho [S4(100)]	-0.606759	-2.67149	-3.37681	-2.32238	0.128681	-0.0760698	-0.640023	-0.646022	-0.470337	1.61797	1.86707	1.74441	0.00897942	0.175411	3.9615
[K].TEVLSPNSK.[V]	Q8NEZ4	Histone-lysine N-methyltransferase 2C	KMT2C	1xPhospho [S/T]	-2.02141	-3.12423	-2.83755	-2.90281	-1.38535	-1.33136	-1.12273	-1.41535	-0.795546	-1.57732	-1.25865	-1.70221	0.0320461	0.205175	1.14833
[R].SSPNVANQPPSPGGK.[S]	P55196	Afadin	AFDN	1xPhospho [S11(100)]	1.92628	-0.0447445	-0.0039978	0.741043	1.95726	2.27892	2.74049	2.41108	2.47691	2.60771	2.50361	2.68642	0.0389914	0.207246	1.9734
[R].GSPHYFSPFRPY.[-]	Q13242	Serine/arginine-rich splicing factor 9	SRSF9	1xPhospho [S2(100)]	5.84519	4.47281	4.81083	5.11856	5.97788	5.99288	5.70903	6.23405	5.95429	6.32309	6.00868	6.44624	0.0483204	0.208655	1.21639
[R].RSSPSARPPDVPGQQPQAAK.[S]	Q96JP5	E3 ubiquitin-protein ligase ZFP91	ZFP91	1xPhospho [S3(99.5)]	2.0509	0.806852	1.71614	1.65291	2.36044	2.20128	2.05108	2.14405	2.52188	2.55503	2.4996	2.79102	0.0462553	0.208331	1.09059
[K].TKPLTPSIGAK.[E]	Q14004	Cyclin-dependent kinase 13	CDK13	1xPhospho [T5(99.1)]	-1.4985	-2.42518	-3.00445	-2.28411	-1.48791	-0.595601	-0.356959	-1.14505	-0.673384	-0.522194	-1.39677	-0.559855	0.0471429	0.207904	1.48311
[R].AGTLSITEFADMLSGNAGGFRSR.[S]	Q15149	Plectin	PLEC	1xOxidation [M12];1xPhospho [S/T]	-1.45562	-3.63524	-2.97924	-2.82288	-0.0690098	-1.15311	-2.31262	-2.0875	-0.938745	1.06743	0.726522	-0.548684	0.0186837	0.193592	3.10512
[R].RQLSAPHITR.[G]	A6ND36	Protein FAM83G	FAM83G	1xPhospho [S4(100)]	1.15017	0.78672	0.717752	0.709536	1.50849	1.9214	1.91865	1.55554	1.78793	2.02806	1.56117	2.26949	0.0124791	0.188244	1.06802
[K].RLSLPADIR.[IL]	Q00536	Cyclin-dependent kinase 16	CDK16	1xPhospho [S3(100)]	-2.30575	-2.97623	-2.46584	-2.95567	-3.2028	-2.61037	-4.32214	-2.8133	-3.12237	-1.13332	-1.39996	-1.3361	0.00402221	0.151119	1.29281
[R].SLHFPATTQSK.[S]	Q8NEV8	Exophilin-5	EXPH5	1xPhospho [S1(100)]	-2.82284	-2.71297	-3.53516	-3.49738	-1.35554	-1.13668	-2.16497	-3.25965	-2.3306	-0.619043	-1.63421	-1.29252	0.00949913	0.176937	1.84173
[R].NLESIDPQFTIRR.[K]	Q9Y2L9	Leucine-rich repeat and calponin homology domain-containing protein 1	LRCH1	1xPhospho [T10(100)]	-3.1404	-3.1007	-3.75247	-3.98901	-1.15644	-0.798457	-2.39182	-0.854621	-0.873322	-0.637087	-0.640846	-0.797826	0.000264618	0.0581538	2.63927
[R].RLSLPGLLSQVSPR.[L]	Q96Q42	Alsin	ALS2	2xPhospho [S3(100);S12(100)]	-1.76416	-3.48721	-3.47747	-2.55863	-1.59397	-2.0568	-2.28329	-1.78958	-2.12531	-0.96891	-1.20433	-1.13568	0.0351453	0.207171	1.80664
[K].TGQLEGAPAPGPAASPQTLDHSGATATGGASELK.[T]	P55317	Hepatocyte nuclear factor 3-alpha	FOXA1	1xPhospho [S15(94.6)]	-1.68744	-2.93778	-3.99915	-3.54474	0.598207	0.162652	0.474425	0.394839	0.424234	0.325048	0.256796	0.65895	0.008405	0.172735	3.28839
[R].RTSMGGTQQQFVEGVR.[M]	P35222	Catenin beta-1	CTNNB1	1xOxidation [M4];1xPhospho [T/S]	1.81834	-0.584473	0.508905	0.332729	2.8015	2.87964	2.98078	2.62257	2.42583	3.30173	3.43201	2.49647	0.0296111	0.203088	2.49581
[K].QERLSPEVAPPAHR.[R]	Q8TAD8	Smad nuclear-interacting protein 1	SNIP1	1xPhospho [S5(100)]	2.3349	0.362221	1.36847	1.7364	2.26674	2.48769	2.68738	2.51836	2.87177	2.86113	2.91138	3.41663	0.0457833	0.20925	1.70785
[R].RASLSDIGFGK.[L]	Q07002	Cyclin-dependent kinase 18	CDK18	1xPhospho [S3(100)]	-3.30559	-4.28119	-2.71001	-2.55574	-0.24061	-3.38143	-1.50037	-0.860816	-0.821129	0.60075	0.337278	0.336297	0.00116615	0.103261	3.85704
[R].LQADPKPISPQQK.[S]	O75128	Protein cordon-bleu	COBL	1xPhospho [S9(100)]	-1.01548	-3.65413	-2.95462	-3.12069	-0.573986	-0.567466	-0.0409555	-0.113564	-0.081522	0.0980206	-0.232637	-0.0735254	0.0358891	0.206586	2.47203
[R].ALQAPHSPSK.[T]	Q96AQ6	Pre-B-cell leukemia transcription factor-interacting protein 1	PBXIP1	1xPhospho [S9(100)]	-1.18302	-2.31793	-3.21215	-2.62404	-1.16874	-0.369674	0.0190058	-0.957662	-0.283516	0.747284	0.638361	0.0281801	0.0125321	0.187949	2.70897
[R].VASGPSPGEGISPQSAQAPQAPGDNHVVPVLR.[-]	Q14764	Major vault protein	MVP	1xPhospho [S12(83.5)]	0.989882	-3.05752	-3.68248	-2.83014	1.52707	1.47947	1.67272	1.62897	1.25605	2.87043	2.88557	2.6838	0.0320759	0.20484	4.72997
[K].LLSISGKR.[S]	P06748	Nucleophosmin	NPM1	1xPhospho [S5(100)]	-0.394851	-3.35065	-2.66702	-0.778379	-2.36721	-0.0413561	-0.139041	0.133748	-3.68399	1.10659	0.375595	0.459807	0.0392419	0.206643	2.78484
[K].GSPTSAYPER.[KR]	Q6ZRV2	Protein FAM83H	FAM83H	1xPhospho [S2(100)]	1.85552	1.47671	1.41335	1.41069	1.82335	2.51652	3.19149	2.12231	2.43472	2.29277	2.98766	2.89808	0.0114108	0.184566	1.14431
[R].SSLFSPR.[R]	Q7RTP6	[F-actin]-monooxygenase MICAL3	MICAL3	1xPhospho [S5(100)]	-1.40069	-2.7388	-2.94262	-3.19857	-0.480917	-0.464538	-1.20689	-1.01619	-0.615608	-0.361282	-0.511484	-0.832278	0.0235389	0.198986	1.79235
[K].KHSQTDLVSR.[L]	O14683	Tumor protein p53-inducible protein 11	TP53I11	1xPhospho [S3(99.6)]	2.58845	0.823948	1.24644	1.69711	2.85664	2.6667	3.66891	2.89279	3.2389	3.17342	3.10274	3.35004	0.0368057	0.204614	1.65579
[R].ASSLDLNK.[V]	Q8NFH8	RalBP1-associated Eps domain-containing protein 2	REPS2	1xPhospho [S3(98.6)]	-1.75031	-2.98101	-3.17651	-2.83337	-1.60844	-1.80335	-1.84191	-3.16044	-1.55319	-0.668737	-0.644035	-1.11162	0.0178981	0.190912	1.82781
[K].LVSSAVSPSIIPQEDPSQQFLQQSLER.[V]	Q96HW7	Integrator complex subunit 4	INTS4	1xPhospho [S]	-3.66029	-3.46229	-2.76536	-2.80831	-3.17534	-3.0766	-3.44505	-2.94769	-2.47944	-1.76501	-1.58224	-1.85222	0.00523842	0.162979	1.56282
[R].ARSPPQPLGELK.[R]	Q96FF7	Uncharacterized protein MISP3	MISP3	1xPhospho [S3(100)]	1.02796	0.178595	0.0426579	-0.0202446	1.42754	1.48018	1.07918	0.930989	1.43171	1.90551	1.64187	1.29752	0.0278822	0.200458	1.19856
[R].SAFTPATATGSSPSPVLGQGEK.[V]	Q15811	Intersectin-1	ITSN1	1xPhospho [S14(100)]	-0.0854273	-2.39668	-1.41087	-2.02922	0.521006	0.763946	0.413096	0.672462	0.764494	1.00038	1.43769	0.53778	0.0332857	0.204484	2.28961
[R].SISSTVQR.[Q]	Q6PJF5	Inactive rhomboid protein 2	RHBDF2	1xPhospho [S1(99.9)]	-0.349643	-3.03038	-1.88386	-1.59144	-0.259338	0.620303	0.468982	-0.269368	0.585199	0.869164	0.723492	0.448407	0.0363342	0.205141	2.43498
[K].APASPGAGNPPGTPK.[G]	Q9ULD9	Zinc finger protein 608	ZNF608	1xPhospho [S4(100)]	-1.10067	-3.20435	-2.75731	-2.91449	-0.906654	-0.465621	0.0496454	-0.658809	-0.383198	0.841644	0.629202	0.74986	0.00856209	0.173943	3.09435
[R].AQISSPNLR.[T]	Q5TCZ1	SH3 and PX domain-containing protein 2A	SH3PXD2A	1xPhospho [S5(100)]	-0.736127	-2.83021	-3.07743	-3.34175	0.409498	0.355622	0.702533	0.0858583	0.285173	1.07368	0.990973	1.06044	0.0118567	0.18792	3.25629
[R].VHSIIESDPVTPPSDPSIPIPTLPSVTAAK.[L]	Q96T58	Msx2-interacting protein	SPEN	1xPhospho [S/T]	-1.75819	-3.56083	-2.80982	-2.25682	-1.58984	-2.04012	-2.97022	-1.238	-1.35072	-1.35177	-1.2002	-0.823796	0.0440021	0.206753	1.58436
[K].GHASAPYFGK.[E]	Q8N183	NADH dehydrogenase [ubiquinone] 1 alpha subcomplex assembly factor 2	NDUFAF2	1xPhospho [S4(100)]	-1.56687	-2.08441	-3.12598	-2.72106	0.0353413	0.021512	0.0806379	-3.12804	-0.367311	0.553799	0.863729	-0.0861197	0.00731802	0.172804	2.70289
[K].KAASPSPQSVR.[R]	Q8IYB3	Serine/arginine repetitive matrix protein 1	SRRM1	1xPhospho [S4(99.9)]	2.84706	0.626816	1.82673	1.89018	3.11611	3.53767	3.46718	2.72707	3.1318	3.67897	3.6689	4.13209	0.0354248	0.206645	2.05979
[KR].GTGASGSFK.[L]	P16401;P16402;P10412;P16403			1xPhospho [S7(100)]	-2.26092	-2.55489	-2.20195	-2.97568	-1.31097	-0.97375	-0.905417	-0.964559	-1.08087	-0.117487	-0.348	-0.858525	0.00148793	0.108981	1.89792
[K].RIDFTPVSPAPSPTR.[G]	Q7Z309	PABIR family member 2	PABIR2	1xPhospho [S8(100)]	-2.87929	-2.57188	-3.50262	-3.64781	-0.027832	-0.64932	-0.90882	-0.797326	-0.443144	-0.0211754	0.213099	0.46946	0.000483343	0.0776471	3.20506
[R].YPPSPAK.[M]	P30838	Aldehyde dehydrogenase, dimeric NADP-preferring	ALDH3A1	1xPhospho [S4(100)]	0.592673	-1.04922	-0.237055	-0.343361	1.20806	1.34625	1.93153	1.74691	2.26608	1.21003	1.08953	1.97622	0.0393389	0.206389	1.65646
[R].STSMLISSGHNK.[S]	Q9Y485	DmX-like protein 1	DMXL1	1xOxidation [M4];1xPhospho [S3(97.2)]	-0.298137	-2.32987	-3.16194	-2.02716	0.365599	0.828704	0.862374	0.189418	0.604034	1.05877	0.701767	0.662005	0.0334168	0.204426	2.7375
[R].EQTLSPTITSGLHNIAR.[S]	O94979	Protein transport protein Sec31A	SEC31A	1xPhospho [S5(100)]	0.625178	0.342703	-0.118771	-0.0062294	1.14943	0.825196	0.882743	1.35805	1.02552	2.0093	1.39131	1.3312	0.0134575	0.188242	1.29423
[R].GPKPEPPGSGSPAPPR.[R]	Q9UKJ3	G patch domain-containing protein 8	GPATCH8	1xPhospho [S11(100)]	2.01991	1.19834	0.792877	1.02311	2.13596	2.382	2.99709	1.97663	2.37106	3.66407	2.73416	2.32408	0.0428464	0.208211	1.5704
[R].SGLTVPTSPK.[G]	Q53EL6	Programmed cell death protein 4	PDCD4	1xPhospho [S8(99.6)]	5.09346	2.8482	3.40964	3.83831	5.41782	5.67233	5.91736	5.48748	5.83842	5.90427	5.71173	5.58248	0.0458441	0.209308	1.94906
[K].SEAPAEVTHFSPK.[S]	Q6PID6	Tetratricopeptide repeat protein 33	TTC33	1xPhospho [S11(100)]	0.409648	-3.37116	-3.47839	-2.00301	1.07634	1.13569	1.67793	0.816077	0.966484	1.6582	1.77146	1.27626	0.0447342	0.205806	3.71527
[R].YSLGPSLR.[R]	Q14573	Inositol 1,4,5-trisphosphate receptor type 3	ITPR3	1xPhospho [S2(100)]	-0.780337	-2.35838	-3.44288	-2.9934	0.237974	-0.39045	-0.632699	-0.681148	-0.425537	0.260675	0.049984	0.219089	0.0378071	0.205231	2.37045
[R].TLSSPTEPVKR.[S]	P40306	Proteasome subunit beta type-10	PSMB10	1xPhospho [S4(99.7)]	-1.10913	-4.48006	-2.72038	-2.92917	0.0702801	0.315295	0.761207	0.594235	0.689615	1.78313	1.582	1.74201	0.010143	0.175829	4.47224
[K].AKPAMPQDSVPSPR.[S]	P53396	ATP-citrate synthase	ACLY	1xOxidation [M5];1xPhospho [S12(100)]	2.47182	-0.497208	-0.508795	0.484734	3.20881	3.21334	3.05788	3.53341	3.52917	3.9409	3.66959	3.14992	0.0383191	0.206119	3.0982
[K].ASVSQTSPQSASSPR.[M]	Q8TDY2	RB1-inducible coiled-coil protein 1	RB1CC1	1xPhospho [S13(91.8)]	-1.62952	-2.92686	-2.83737	-2.84234	-0.730553	0.195415	0.130458	-0.736295	-0.099205	-0.175333	-0.238104	-1.4365	0.0343948	0.204166	1.84794
[R].GGNFGFGDSR.[G]	P22626	Heterogeneous nuclear ribonucleoproteins A2/B1	HNRNPA2B1	1xPhospho [S9(100)]	-1.50391	-2.30299	-2.71352	-2.88482	-0.615578	-0.819766	-1.14028	-1.35814	-1.13774	0.216305	-0.0230942	-0.590068	0.0088546	0.174409	2.04119
[K].ATGEPGTFVCTSHLPAAASASPK.[L]	Q8IY33	MICAL-like protein 2	MICALL2	1xCarbamidomethyl [C10];1xPhospho [S21(85.5)]	-0.260736	-3.36744	-3.06909	-3.45814	0.507881	0.836856	0.331017	0.92203	0.424351	0.975256	1.18476	1.42059	0.0264607	0.201202	3.42596
[K].RLSIIGPTSR.[D]	Q9Y2U5	Mitogen-activated protein kinase kinase kinase 2	MAP3K2	1xPhospho [S3(100)]	-2.2396	-2.27527	-2.94329	-3.55081	-4.46008	-1.71083	-2.20423	-2.98753	-3.30629	-0.172983	-0.53903	-0.321481	0.00105672	0.101129	2.14156
[R].SPPRPPR.[EL]	Q9UQ88;P21127			1xPhospho [S1(100)]	4.6832	3.31359	3.8078	3.97087	4.80618	5.2665	5.59103	4.721	5.05345	5.25273	4.98137	5.2006	0.0416106	0.209018	1.21003
[K].SYTLVVAK.[D]	O43491	Band 4.1-like protein 2	EPB41L2	1xPhospho [T3(92.3)]	-1.50558	-3.72932	-3.29701	-2.48651	-0.0589485	-2.9472	-0.438498	-2.62756	-0.578981	0.373125	-0.29851	-1.21436	0.0399811	0.206603	2.46405
[R].KQPPVSPGTALVGSQKEPSEVPTPK.[R]	P17096	High mobility group protein HMG-I/HMG-Y	HMGA1	1xPhospho [S14(100)]	4.59498	1.73336	2.04043	3.78996	4.63723	3.8082	3.42325	4.40789	4.19292	5.62123	6.32808	6.12834	0.0254508	0.199112	3.2363
[R].YHGHSMSDPGVSYR.[T]	P08559	Pyruvate dehydrogenase E1 component subunit alpha, somatic form, mitochondrial	PDHA1	1xOxidation [M6];2xPhospho [S5(99.6);S12(100)]	-1.66706	-3.62229	-2.8594	-2.62087	-1.61733	-0.501884	-0.625487	-0.906884	-0.970547	0.0163136	0.0648975	1.38018	0.0114367	0.184362	3.20338
[R].KPSGLNGEASKSQEMVHLVNK.[E]	P16070	CD44 antigen	CD44	1xOxidation [M15];1xPhospho [S12(99.2)]	1.95898	-0.396208	0.591061	0.695858	2.64002	2.67921	2.94575	3.48241	3.49316	3.53947	3.31197	2.59592	0.0303034	0.203197	2.43117
[R].QVAGDAPVEQATAETASPVHR.[E]	Q92766	Ras-responsive element-binding protein 1	RREB1	1xPhospho [S17(100)]	-2.34472	-3.29261	-2.96961	-2.52005	0.854151	-3.42437	0.582582	0.6039	0.628216	-0.0389576	0.703701	0.351876	0.000798085	0.0944	3.20785
[KT].YSPTSPK.[YG]	P24928	DNA-directed RNA polymerase II subunit RPB1	POLR2A	1xPhospho [T/S/Y]	1.30433	0.707052	0.882839	0.532879	1.52185	2.17931	2.43342	1.51466	2.0062	1.69263	1.88251	1.53852	0.021958	0.196602	0.739815
[R].SFSASQSTDR.[E]	Q9ULJ3	Zinc finger and BTB domain-containing protein 21	ZBTB21	1xPhospho [S3(100)]	-0.728511	-2.88927	-2.96983	-3.65283	0.486864	0.9257	1.00982	0.0590677	0.359964	0.76465	0.327118	0.0600519	0.0276695	0.199701	2.57981
[K].QQSPQEPK.[S]	Q9UHB6	LIM domain and actin-binding protein 1	LIMA1	1xGln->pyro-Glu [N-Term];1xPhospho [S3(100)]	1.66616	-0.685793	0.378836	-0.178022	2.07986	2.19262	2.28959	1.96564	0.85281	3.09682	2.8908	2.76359	0.0230163	0.196702	2.464
[R].HQLGPSLRSPPR.[V]	Q8NHM5	Lysine-specific demethylase 2B	KDM2B	1xPhospho [S9(97.7)]	-2.1473	-3.29037	-1.82268	-2.99809	-1.37175	-0.767612	-1.16275	-2.2497	-1.72659	-0.688417	-0.529173	-0.599422	0.0154144	0.190175	1.81445
[R].YHGHSMSDPGVSYR.[T]	P08559	Pyruvate dehydrogenase E1 component subunit alpha, somatic form, mitochondrial	PDHA1	1xOxidation [M6];1xPhospho [S5(100)]	2.52589	0.533283	0.641695	0.718256	2.3172	3.16925	3.73805	3.82326	3.57004	4.13624	4.49144	5.13545	0.00914049	0.176708	3.35409
[R].RPSQNAISFFNVGHSK.[L]	Q9BXB4	Oxysterol-binding protein-related protein 11	OSBPL11	1xPhospho [S3(100)]	-0.952445	-3.07842	-3.41872	-3.10759	-0.794971	-0.656863	-0.618569	-0.63844	-0.168224	0.539686	0.213913	0.553155	0.0200508	0.194885	2.91878
[R].TPSASSLYSGSAQSSR.[S]	Q6UXY1	Brain-specific angiogenesis inhibitor 1-associated protein 2-like protein 2	BAIAP2L2	1xPhospho [S3(100)]	-0.84411	-2.85951	-2.78017	-3.00396	-0.224215	-0.383121	0.104066	-0.342271	0.018858	0.415693	0.276484	0.574864	0.0177277	0.19036	2.58361
[R].SASLSHPGGEGEPAR.[S]	Q2M3G4	Protein Shroom1	SHROOM1	1xPhospho [S3(87.9)]	-0.946734	-3.06678	-2.31174	-2.78908	-0.73967	-0.244292	-0.201676	-0.513545	-0.556141	-0.258816	-0.39134	-0.16079	0.0421455	0.208757	1.8381
[R].DPSDLSHSR.[K]	Q7L9B9	Endonuclease/exonuclease/phosphatase family domain-containing protein 1	EEPD1	1xPhospho [S8(93.4)]	-0.636687	-3.19085	-2.1198	-2.91809	-0.158682	0.322028	0.246099	-0.995633	-0.742355	0.68255	0.507442	0.19727	0.0315963	0.203339	2.44486
[K].SKSPSPPR.[L]	Q9UKV3	Apoptotic chromatin condensation inducer in the nucleus	ACIN1	2xPhospho [S3(100);S5(100)]	-0.131213	-0.834684	-1.50102	-0.631384	-1.01715	1.18627	1.41395	-1.68814	0.762194	0.342621	0.665943	0.256705	0.0399277	0.206879	1.24406
[R].ASSASVPAVGASAEGTR.[R]	Q9BZ23	Pantothenate kinase 2, mitochondrial	PANK2	1xPhospho [S/T]	-0.320338	-1.78913	-2.49992	-2.6699	0.416594	0.949965	0.614079	0.291339	0.325073	1.434	0.979599	0.467813	0.0234167	0.197533	2.49693
[R].SSPLLGGNGK.[A]	Q9C075	Keratin, type I cytoskeletal 23	KRT23	1xPhospho [S]	-1.00835	-2.45182	-2.87454	-2.77498	-0.665134	-0.5883	-0.598538	-1.34531	-0.890245	0.250004	-0.40238	-0.431088	0.0342654	0.204419	1.91708
[R].SSSVGSSSSYPISPAVSR.[T]	Q15149	Plectin	PLEC	1xPhospho [S13(100)]	5.32407	3.25486	3.6074	4.28722	5.44461	5.56121	5.24963	5.41957	5.6756	6.56999	6.68598	7.00212	0.0145368	0.191499	2.69059
[R].SFSTGSDLGHWVTTPPDIPGSR.[N]	Q96AG3	Mitochondrial outer membrane protein SLC25A46	SLC25A46	1xPhospho [S/T]	0.699063	-3.74892	-2.3503	0.511127	0.557287	-0.785312	-0.304212	0.779456	0.684666	1.87738	1.45324	2.50683	0.0499161	0.211965	3.74587
[R].STSLNERPK.[S]	P49815	Tuberin	TSC2	1xPhospho [S3(99.9)]	-1.16082	-3.14536	-3.80816	-3.86022	-0.304039	-0.334765	0.54012	-0.720109	-0.217505	0.343435	-0.268261	0.0771513	0.0277384	0.199964	2.75556
[K].YFDSGDYNMAK.[A]	O43768	Alpha-endosulfine	ENSA	1xOxidation [M9];1xPhospho [S4(100)]	-3.72576	-3.08175	-3.49016	-4.02418	-1.18921	-0.819104	-1.20806	-0.890149	-1.20728	-0.70446	-1.49737	-1.96001	0.00768627	0.173258	2.04528
[R].SASLSSLLITPFPSPNSSLTR.[S]	Q8TF40	Folliculin-interacting protein 1	FNIP1	1xPhospho [S1(83.4)]	-2.66142	-3.4401	-2.79918	-1.45473	-2.89911	-2.51749	-4.39292	-0.877767	-1.18313	-1.1709	-0.739405	-0.431746	0.00244986	0.138944	2.18622
[R].HRSIHEVDISNLEAALR.[A]	Q9Y2H5	Pleckstrin homology domain-containing family A member 6	PLEKHA6	1xPhospho [S3(100)]	-0.842753	-3.40285	-3.07935	-0.254416	-0.792271	-3.21472	-0.768416	-0.0449991	0.239277	1.20967	0.503912	1.05459	0.0156113	0.190244	3.36438
[R].DLVQPDKPASPK.[F]	Q6PJT7	Zinc finger CCCH domain-containing protein 14	ZC3H14	1xPhospho [S10(100)]	3.53156	1.78465	1.93936	2.49492	3.67119	4.16924	4.33395	3.78199	4.09354	4.56187	4.36812	4.45863	0.021898	0.196491	2.04435
[R].GSVISPTELEAPILVPHTAQR.[G]	Q8N1B4	Vacuolar protein sorting-associated protein 52 homolog	VPS52	1xPhospho [S/T]	-2.82844	-2.97408	-2.96044	-2.74393	-2.17716	-2.90598	-2.28051	-2.35076	-2.16267	-2.39985	-2.09791	-1.84508	0.00844811	0.173431	0.806706
[K].TSPPCSPANLSR.[H]	P49585	Choline-phosphate cytidylyltransferase A	PCYT1A	1xCarbamidomethyl [C5];1xPhospho [T/S]	3.56562	1.60019	2.28554	2.62163	3.78894	4.04014	3.92078	3.71969	3.99734	4.43195	4.21887	4.1731	0.0369338	0.203932	1.79086
[R].TSSPAQGAEASVSALRPDLGFVR.[S]	Q9Y342	Plasmolipin	PLLP	1xPhospho [S3(94.6)]	-0.346696	-3.75726	-3.78281	-3.86701	0.253202	0.161632	-0.0254526	0.487075	0.0704765	0.97348	0.960272	1.03139	0.0338795	0.204348	3.6173
[K].HTNSVICK.[A]	Q9C004	Protein sprouty homolog 4	SPRY4	1xCarbamidomethyl [C7];1xPhospho [S4(100)]	-2.32748	-1.05715	-2.13232	-3.73876	-2.58997	-1.92849	-2.39089	-2.00562	-1.75695	-0.511379	-0.563683	-0.677855	0.0344329	0.204325	1.25468
[R].VLSPLIIK.[S]	Q8NCN4	E3 ubiquitin-protein ligase RNF169	RNF169	1xPhospho [S3(100)]	-2.67183	-2.78722	-2.88763	-2.97464	-2.03159	-1.94746	-2.6823	-2.56709	-2.11417	-0.928764	-1.21575	-0.838462	0.000160515	0.0372	1.7879
[K].CLHEDPQSPPPLPAEKPIGNTFSTVSGK.[L]	Q5HYK7	SH3 domain-containing protein 19	SH3D19	1xCarbamidomethyl [C1];1xPhospho [S8(100)]	-3.0087	-4.00595	-2.24446	-3.22257	-0.973785	-1.54498	-1.37621	-1.04744	-0.836802	-0.488613	-0.559902	-0.680127	0.00808578	0.169693	2.51016
[R].QISALELSLR.[R]	Q86VH2	Kinesin-like protein KIF27	KIF27	1xPhospho [S8(100)]	-1.39099	-2.95166	-2.66482	-2.9474	-0.746897	-1.31523	-1.5169	-0.653928	-0.658598	-0.656836	-0.699938	-1.21506	0.0446741	0.206647	1.47854
[R].TSSPPSSPQHSPALR.[D]	Q13029	PR domain zinc finger protein 2	PRDM2	1xPhospho [S3(96.8)]	-2.07271	-2.41197	-2.97015	-2.59913	-1.60841	-1.06914	-0.495307	-1.31541	-1.05911	-0.765835	-0.7773	-0.908788	0.00328588	0.149905	1.66764
[K].EKDLLPSPAGPVPSK.[D]	Q9UHB7	AF4/FMR2 family member 4	AFF4	1xPhospho [S14(89.4)]	-0.400893	-2.76295	-3.15245	-1.96506	0.154188	0.184604	-1.20268	0.357774	-0.214502	0.60606	0.675116	0.0478334	0.0446337	0.206482	2.54843
[K].QQGHEPVSPR.[S]	Q9BTA9	WW domain-containing adapter protein with coiled-coil	WAC	1xPhospho [S8(100)]	1.48746	0.12385	0.133451	0.524866	1.92176	2.19026	2.57739	1.6084	1.98954	2.03866	2.17211	2.12091	0.0282196	0.200724	1.52897
[R].GSPSGGSTAEASDTLSIR.[S]	Q9P206	Uncharacterized protein KIAA1522	KIAA1522	1xPhospho [S2(100)]	-3.58073	-2.43165	-3.67699	-3.68653	-0.997171	-0.559697	-0.340375	-0.52983	-0.502417	0.185869	0.214224	0.243741	0.00100338	0.0967619	3.4444
[K].ESVSTEDLSPPSPPLPK.[E]	Q13127	RE1-silencing transcription factor	REST	1xPhospho [S12(100)]	-3.13918	-3.42993	-2.46655	-3.04339	-1.97063	-2.18722	-2.42635	-2.20682	-2.24802	-2.15772	-2.17646	-1.37127	0.0464317	0.207629	1.11007
[R].STSLSSPR.[N]	Q9NS56	E3 ubiquitin-protein ligase Topors	TOPORS	1xPhospho [S6(89.5)]	-1.56389	-3.10716	-2.75846	-2.40154	-1.38099	-0.979987	-0.665746	-1.4027	-1.25458	-0.961052	-1.18136	-1.20147	0.0452084	0.20699	1.36188
[R].GGPGKLSPR.[K]	Q12888	TP53-binding protein 1	TP53BP1	1xPhospho [S7(100)]	2.87339	1.13969	1.92871	2.12551	3.0777	3.42215	3.27346	3.03133	3.40152	3.74364	3.64505	3.94186	0.0242059	0.19898	1.79625
[K].HSPTSEPTPPGDALPPVSSPHTHR.[G]	Q9H6S3	Epidermal growth factor receptor kinase substrate 8-like protein 2	EPS8L2	1xPhospho [S18(87.7)]	2.97834	2.01071	2.52139	2.28978	2.92997	3.24905	3.52179	3.04345	3.1873	3.69517	3.73416	3.39728	0.0209003	0.195946	1.10539
[R].SASVNKEPVSLPGIMR.[R]	Q8WWI1	LIM domain only protein 7	LMO7	1xOxidation [M15];1xPhospho [S1(90)]	2.17474	0.440203	1.3053	0.846367	3.98806	4.05923	3.66449	2.87626	3.05721	4.36429	4.40846	2.60279	0.0330044	0.205467	2.4851
[R].RSLTNSHLEK.[K]	Q9H2H9	Sodium-coupled neutral amino acid symporter 1	SLC38A1	1xPhospho [S2(99.9)]	0.630057	-1.04883	-0.722265	-1.15182	1.02736	1.16649	1.58211	0.738658	1.33302	1.32672	0.995047	1.49832	0.0364817	0.205391	1.65371
[R].RSSTSSEPTPTVK.[T]	Q69YQ0	Cytospin-A	SPECC1L	1xPhospho [S3(98.2)]	-0.904088	-3.30242	-3.75391	-3.52498	-0.7598	-0.545051	-0.595513	-0.774045	-0.304989	-0.052	-0.504148	0.196233	0.0492716	0.209759	2.5335
[R].HDTPDPSPLR.[G]	Q9BRD0	BUD13 homolog	BUD13	1xPhospho [T3(100)]	-0.601064	-3.17971	-3.12138	-3.29665	-0.362959	-0.0228281	1.21991	0.173738	0.403217	0.910103	0.478664	0.400624	0.0285486	0.200658	2.89718
[K].VNPHKVSPASSVDSNIPSSQGYK.[K]	Q9UHB7	AF4/FMR2 family member 4	AFF4	1xPhospho [S7(100)]	0.666892	-2.99651	-2.65821	-2.6582	0.741171	0.859813	1.37143	1.06867	1.02203	1.89742	2.1624	2.10263	0.0337797	0.205304	3.71676
[R].SSGSPYGGGYGSGGGSGGYGSR.[R]	P51991	Heterogeneous nuclear ribonucleoprotein A3	HNRNPA3	1xPhospho [S4(99.9)]	2.63417	2.96628	2.58649	2.92186	2.46835	3.7006	4.033	3.34684	3.28509	3.21806	3.36399	3.92902	0.0351917	0.207166	0.774708
[R].ESPSPAPKPR.[K]	Q8IYB3	Serine/arginine repetitive matrix protein 1	SRRM1	1xPhospho [S2(100)]	-1.7069	-2.63646	-2.51901	-3.5479	-0.638807	0.0492544	0.768119	-0.868459	-0.962919	-1.19944	-0.216806	-0.126174	0.0170889	0.187368	1.77332
[K].ELLHSVHPESPNLK.[T]	Q9Y217	Myotubularin-related protein 6	MTMR6	1xPhospho [S10(100)]	-3.18912	-1.89261	-3.22554	-4.25065	-0.721062	-0.0778379	-3.70443	-0.285789	-0.0462208	-0.260464	-0.050106	-0.00404072	0.00392691	0.150867	2.66422
[K].SSPVCSTAPVETEPK.[L]	Q96BY7	Autophagy-related protein 2 homolog B	ATG2B	1xCarbamidomethyl [C5];1xPhospho [S/T]	-1.91482	-3.41296	-3.20239	-2.7356	-1.80004	-1.37089	-3.32194	-3.99608	-2.97613	-1.11689	-1.32763	-1.23544	0.0266866	0.201857	1.61673
[R].ASPTSDIESVER.[K]	Q96JK2	DDB1- and CUL4-associated factor 5	DCAF5	1xPhospho [T4(85.4)]	-3.39716	-3.55866	-3.69542	-4.15877	-0.804964	-1.13421	-1.1253	-2.83316	-4.68675	-0.450191	-0.841152	-1.63748	0.00202009	0.130712	2.57414
[R].RLSELLR.[Y]	P08238	Heat shock protein HSP 90-beta	HSP90AB1	1xPhospho [S3(100)]	-1.47052	-3.52621	-3.30315	-2.96656	-0.281658	-0.413154	-1.1995	-0.825658	-0.587053	0.0726013	-0.539574	-0.33257	0.0208252	0.195641	2.50011
[R].TSSTLDSEGTFNSYR.[K]	Q92609	TBC1 domain family member 5	TBC1D5	1xPhospho [T/S/Y]	-3.6406	-3.13365	-2.72791	-3.05607	-1.0286	-3.51567	-0.73281	-0.858407	-1.08743	-0.40432	-0.606894	-0.30935	0.000607042	0.0808814	2.7272
[R].SMSFQGIR.[Q]	P15924	Desmoplakin	DSP	1xOxidation [M2];1xPhospho [S3(100)]	0.98998	-3.97818	-2.89136	-1.71626	2.08975	2.18671	1.55393	1.48569	1.83539	3.34645	3.08136	2.08583	0.0368088	0.204453	4.79773
[R].ASPLPPPPPPPGAEPACPGSSAAAPEYK.[T]	Q8NDT2	Putative RNA-binding protein 15B	RBM15B	1xCarbamidomethyl [C17];1xPhospho [S2(100)]	-3.28593	-2.8564	-3.37896	-3.49224	-1.47665	-1.7976	-1.3074	-2.98751	-3.81604	-1.38243	-1.10968	-2.2287	0.0127869	0.18726	1.60016
[R].GAGAGHPGAGGAQPPDSPAGVR.[T]	Q13884	Beta-1-syntrophin	SNTB1	1xPhospho [S17(100)]	1.35037	-0.198847	0.604116	0.578978	1.82226	2.15289	2.44742	1.98917	2.2302	2.86432	2.7862	2.49349	0.00991222	0.175379	2.12946
[R].HSCSGSSPPR.[V]	Q9UQ35	Serine/arginine repetitive matrix protein 2	SRRM2	1xCarbamidomethyl [C3];1xPhospho [S]	-1.54162	-1.17859	-3.0923	-4.45869	1.89303	1.89735	2.70323	1.74084	1.45312	2.09514	3.34993	0.33007	0.0215123	0.195686	3.86255
[R].SMGTGDTPGLEVPSSPLRK.[A]	Q86WB0	Zinc finger C3HC-type protein 1	ZC3HC1	1xOxidation [M2];1xPhospho [S15(99.5)]	-0.596932	-3.08153	-3.57364	-2.73895	1.5412	0.856841	0.519757	1.11824	0.870461	0.835985	1.79477	0.0140276	0.0353083	0.206376	3.29896
[R].AVTPNQVR.[D]	Q8TDZ2	[F-actin]-monooxygenase MICAL1	MICAL1	1xPhospho [T3(100)]	-2.43384	-2.75381	-3.18867	-3.32556	-2.14865	-1.63232	-1.40001	-1.68014	-1.82318	-1.11488	-1.23564	-1.69539	0.0068305	0.170542	1.44347
[R].TNPPTQKPPSPPMSGR.[G]	Q8IZP0	Abl interactor 1	ABI1	1xOxidation [M13];1xPhospho [T/S]	3.19627	1.16258	1.541	1.02855	3.60672	3.75429	3.98154	3.83004	3.95901	4.10988	4.01004	3.76703	0.0343733	0.204313	1.9957
[R].SSSVPHPFQVTLLR.[N]	Q5VV41	Rho guanine nucleotide exchange factor 16	ARHGEF16	1xPhospho [S2(87.9)]	-0.46691	-2.83254	-3.18554	-3.50935	0.257467	0.237351	0.179912	0.858205	0.141256	2.1663	2.00925	2.07327	0.00767219	0.174018	4.24461
[R].SESAPTLHPYSPLSPK.[G]	Q8WUF5	RelA-associated inhibitor	PPP1R13L	1xPhospho [S14(100)]	-0.992259	-2.98397	-4.3305	-2.81008	0.101112	0.525315	-0.513127	0.458428	0.795439	0.504368	0.57749	-0.113418	0.0358695	0.207199	3.09172
[R].AVSPLDPSK.[E]	Q14865	AT-rich interactive domain-containing protein 5B	ARID5B	1xPhospho [S3(100)]	-1.36644	-3.03593	-4.15537	-2.66491	-0.644527	-0.785449	-0.295413	-0.474936	-0.693247	-0.0218277	-0.480938	-0.635299	0.0408893	0.20778	2.47322
[R].GGTLGGGTLGPPSPPGAPSPPEPGGEIELVFRPHPLLVEK.[G]	Q06587	E3 ubiquitin-protein ligase RING1	RING1	1xPhospho [T3(98.4)]	-2.93276	-2.81824	-3.84652	-0.153336	-2.90118	-3.89092	-2.83435	-0.347386	-2.25856	-1.70869	-1.21708	-0.780395	0.00960478	0.176741	1.96379
[R].SPYSPVLR.[R]	Q14004	Cyclin-dependent kinase 13	CDK13	1xPhospho [S4(100)]	-1.32176	-3.42305	-3.67827	-3.76037	-1.01441	-0.947654	-1.57041	-0.897027	-0.51339	-0.448652	-0.615856	-0.691363	0.0414304	0.208498	2.2224
[R].QRSLSTSGESLYHVLGLDK.[N]	Q9H3Z4	DnaJ homolog subfamily C member 5	DNAJC5	1xPhospho [T/S/Y]	-2.91693	-2.6825	-3.1591	-3.55719	-2.12405	-1.84549	-2.44626	-2.36036	-2.38204	-1.91515	-1.56391	-1.34426	0.00370193	0.15319	1.31174
[R].GESPPTPPGQPPISPKK.[F]	Q92835	Phosphatidylinositol 3,4,5-trisphosphate 5-phosphatase 1	INPP5D	1xPhospho [S14(100)]	-1.55146	-2.67164	-3.69629	-2.67129	-1.8025	-1.93813	-2.1338	-1.6434	-0.906248	-0.987362	-0.789188	0.165442	0.0422319	0.208239	2.10276
[R].EESLVEELSPASEK.[K]	Q9BXK5	Bcl-2-like protein 13	BCL2L13	1xPhospho [S12(91.6)]	-3.3411	-4.31192	-3.18585	-2.77402	-1.15454	-3.53246	-2.43679	-1.07429	-0.900904	-0.779713	-0.525848	-0.997075	0.00166329	0.111752	2.84541
[K].ALETIPITPVER.[N]	Q2LD37	Bridge-like lipid transfer protein family member 1	BLTP1	1xPhospho [T8(100)]	-3.68837	-2.13249	-2.68024	-3.69668	-1.04345	-1.73893	-1.35993	-0.692882	-1.33137	-1.53979	-1.38116	-1.56372	0.0434469	0.207921	1.33881
[R].SPSPAHLPDDPK.[V]	Q92615	La-related protein 4B	LARP4B	1xPhospho [S3(100)]	2.32563	1.18054	1.46722	1.10542	2.4705	2.75219	2.99766	2.51178	2.66675	2.8998	2.73121	2.8165	0.0290242	0.20165	1.15804
[R].YARSEIVGVSR.[A]	Q99959	Plakophilin-2	PKP2	1xPhospho [S4(100)]	0.0766077	-2.70626	-2.34763	-3.20688	0.567133	1.31564	0.854987	0.459228	0.663492	1.01266	0.854397	1.25362	0.0376006	0.20577	2.69932
[R].RDSLTGSSDLYK.[R]	Q14671	Pumilio homolog 1	PUM1	1xPhospho [S3(100)]	-0.276996	-2.43721	-3.9005	0.567602	0.491863	-3.76896	-4.47791	-3.90028	-3.71594	1.17774	1.62842	0.904872	0.0326943	0.205197	3.44191
[R].SPSTDNVVNVDFTPR.[S]	P48764	Sodium/hydrogen exchanger 3	SLC9A3	1xPhospho [S/T]	-1.73008	-2.15018	-2.91463	-2.27551	-3.00094	-2.41919	-1.63925	-3.48754	-1.35755	0.10751	-0.11025	-0.158574	0.00342815	0.152725	2.21119
[R].GSVHSLDAGLLLPSGDPFSK.[S]	Q15276	Rab GTPase-binding effector protein 1	RABEP1	1xPhospho [S]	-2.47818	-3.03408	-3.29487	-2.58704	-2.25259	-2.7464	-3.64542	-2.19368	-2.54001	-1.83651	-2.22414	-2.0642	0.0282064	0.200287	0.894092
[R].SFSVER.[E]	Q8NFH8	RalBP1-associated Eps domain-containing protein 2	REPS2	1xPhospho [S3(100)]	-1.25429	-2.0048	-3.52727	-2.24946	-0.0871735	-0.313977	-0.330251	-0.949933	-0.643435	0.710022	0.617264	0.150811	0.0162838	0.189	2.75482
[R].RQSFASLALR.[K]	Q12955	Ankyrin-3	ANK3	1xPhospho [S3(100)]	-1.99021	-3.53819	-3.3372	-3.54545	0.0613747	0.742038	-0.225863	-0.110429	0.232042	1.99971	1.55278	1.59705	0.000766918	0.0939412	4.67171
[R].SMSPTSTPK.[A]	O94913	Pre-mRNA cleavage complex 2 protein Pcf11	PCF11	1xOxidation [M2];1xPhospho [S3(85.5)]	-2.12564	-2.40932	-4.08182	-3.05422	-2.61459	-1.09083	-0.924123	-1.25245	-0.980352	-1.01369	-1.26128	-0.969823	0.0440217	0.206652	1.79066
[K].AKSLDGVTNDR.[T]	Q9UBM7	7-dehydrocholesterol reductase	DHCR7	1xPhospho [S3(100)]	1.20702	0.562153	0.696583	0.425512	1.57811	1.34	1.79302	1.52458	1.84646	2.00032	2.09917	2.36337	0.00402984	0.150769	1.33237
[R].SSSPGKPQAVSSLNSSHSR.[S]	Q9UHB7	AF4/FMR2 family member 4	AFF4	1xPhospho [S]	1.80917	0.3827	0.927111	1.13675	2.09332	2.23622	2.52345	2.08487	2.08092	2.46602	2.16611	2.45471	0.0363213	0.20574	1.32262
[R].EGSLTGTK.[D]	Q9Y6D6	Brefeldin A-inhibited guanine nucleotide-exchange protein 1	ARFGEF1	1xPhospho [S3(100)]	-0.751864	-2.6706	-2.50542	-1.89084	-0.0961266	-0.304351	0.412787	-0.346091	-0.163803	0.518822	0.430668	-0.361609	0.0323112	0.204769	2.17192
[R].TSPDTLR.[R]	Q01130	Serine/arginine-rich splicing factor 2	SRSF2	1xPhospho [S2(99.9)]	4.86316	2.37989	2.98842	3.61786	5.30458	5.45447	5.7196	5.14778	5.43839	6.12965	5.76694	5.2694	0.042635	0.208419	2.3115
[R].RKSLVGTPYWMAPELISR.[L]	O96013	Serine/threonine-protein kinase PAK 4	PAK4	1xOxidation [M11];1xPhospho [S3(99.9)]	-1.65784	-3.03917	-2.79651	-3.09803	-1.6587	-1.19597	-0.81865	-0.264991	-0.629574	-0.841572	-1.23666	-0.787091	0.0263449	0.200994	1.54273
[K].SNTAGSQSQVETEA.[-]	Q02790	Peptidyl-prolyl cis-trans isomerase FKBP4	FKBP4	1xPhospho [S8(94.9)]	0.8327	-1.418	-1.43528	-0.347231	1.33311	0.978297	1.48177	0.139293	0.923481	2.52187	2.83249	2.38318	0.0131238	0.188455	3.25271
[R].LGSSGLGSASSIQAAVR.[Q]	Q7Z6Z7	E3 ubiquitin-protein ligase HUWE1	HUWE1	1xPhospho [S8(100)]	-0.696153	-3.01214	-3.41429	-3.40725	-0.673954	-0.239669	-0.692472	-0.313609	-0.0491009	-0.277111	0.180292	0.134089	0.0499678	0.211838	2.38662
[R].SSPPLPPPAEER.[T]	Q96RK0	Protein capicua homolog	CIC	1xPhospho [S]	-0.650964	-2.76249	-1.4269	-2.85095	0.469704	0.103881	0.0910749	0.335557	0.160501	0.920807	0.638378	-0.0700979	0.0366818	0.205455	2.10981
[K].SKSEEAHAEDSVMDHHFR.[K]	Q8NC51	Plasminogen activator inhibitor 1 RNA-binding protein	SERBP1	1xOxidation [M13];1xPhospho [S3(90.8)]	3.02519	0.669054	1.00854	1.69344	3.99061	3.44925	3.79313	4.06759	3.87511	4.25391	4.25846	3.42831	0.0372306	0.205447	2.41263
[K].SSSQSTFHIPLSPVEVKPGNVR.[N]	O15085	Rho guanine nucleotide exchange factor 11	ARHGEF11	1xPhospho [S12(100)]	-1.21394	-2.46291	-2.60772	-2.89832	-0.790428	-0.835813	-0.462596	-0.592021	-0.365503	-0.405081	-0.266058	-0.234714	0.0158083	0.190043	1.79291
[K].YTPTSPSYSPSSPEYTPTSPK.[Y]	P24928	DNA-directed RNA polymerase II subunit RPB1	POLR2A	1xPhospho [S9(83.3)]	-3.77485	-3.36404	-2.75469	-3.85463	-0.539993	-0.313531	-2.11908	-1.8832	-2.89285	-1.04218	-1.33815	-1.22719	0.00245874	0.138825	2.09535
[K].GPVGTVSEAQLAR.[R]	Q9NZM1	Myoferlin	MYOF	1xPhospho [S7(100)]	0.00467587	-2.70515	-2.84591	-3.28266	0.421169	0.58488	0.319034	0.90425	0.929325	1.371	1.69543	1.48556	0.022559	0.197096	3.36613
[R].DSNAPKSPLTGYVR.[F]	Q9NP66	High mobility group protein 20A	HMG20A	1xPhospho [S7(100)]	0.82532	-3.16856	-3.08921	-3.77167	1.52889	1.36322	1.26916	1.43102	1.37179	2.04611	1.8376	2.61513	0.0410989	0.207854	3.9771
[K].VSHPQEPMLTASPR.[M]	O75052	Carboxyl-terminal PDZ ligand of neuronal nitric oxide synthase protein	NOS1AP	1xOxidation [M8];1xPhospho [S12(91.2)]	-0.96362	-1.95293	-1.82423	-2.30299	-1.32903	1.03832	0.780677	1.14558	1.18999	0.609045	0.662266	0.577586	0.00213349	0.129691	2.19656
[K].VGNESPVQELK.[Q]	Q5JSH3	WD repeat-containing protein 44	WDR44	1xPhospho [S5(100)]	-0.293729	-2.16527	-3.2565	-3.18387	0.0184555	0.3859	0.709094	0.224942	0.293535	1.14598	0.89423	1.07825	0.0275046	0.199596	2.94465
[R].KPGPPLSPEIR.[S]	Q96JM3	Chromosome alignment-maintaining phosphoprotein 1	CHAMP1	1xPhospho [S7(100)]	2.14246	0.818998	1.06076	1.33392	2.62613	2.73687	2.53199	2.62199	2.67009	3.00143	2.79016	2.71144	0.022954	0.197505	1.4936
[R].NPLFDHAALSAPLPAPSSPPALP.[-]	Q9NQX5	Neural proliferation differentiation and control protein 1	NPDC1	1xPhospho [S10(91.3)]	-2.0301	-2.40966	-3.06544	-2.17334	-2.22511	-2.45955	-3.51714	-1.52022	-1.56096	-1.491	-1.15565	-1.12788	0.0185136	0.193484	1.24356
[R].NLESIDPQFTIR.[R]	Q9Y2L9	Leucine-rich repeat and calponin homology domain-containing protein 1	LRCH1	1xPhospho [T10(100)]	-3.12463	-2.67492	-2.30968	-3.64728	-1.47079	-1.40647	-1.87139	-2.217	-1.7177	-1.13693	-1.24718	-2.0999	0.0348585	0.205366	1.2084
[K].LHDFLAHSSEESEETSSPPR.[L]	P46100	Transcriptional regulator ATRX	ATRX	1xPhospho [S/T]	-0.121541	-3.21976	-2.87195	-3.08239	-0.210882	-0.0800791	0.926305	1.09624	1.01754	0.695536	1.23097	0.733264	0.0410413	0.207838	2.95767
[R].EVTPILAQTQSSGPQTSTTPQVLSPTITSPPNALPR.[R]	P30260	Cell division cycle protein 27 homolog	CDC27	1xPhospho [S24(98)]	-1.67798	-3.07299	-3.50321	-3.36537	-1.69413	-1.5574	-0.322675	-0.452559	0.171265	-0.0793324	0.281216	-0.0274401	0.00750734	0.172106	2.80954
[K].SNSVSLVPPGSSHTLPR.[R]	Q6R327	Rapamycin-insensitive companion of mTOR	RICTOR	1xPhospho [T14(99.5)]	-3.94301	-3.58805	-3.12924	-3.64824	-2.66172	-2.15067	-3.0552	-1.95443	-1.96573	-1.02752	-1.46327	-1.24183	0.00098361	0.0964337	2.30923
[R].STFSTNYR.[S]	P05783	Keratin, type I cytoskeletal 18	KRT18	1xPhospho [S/T/Y]	3.17239	1.62374	1.99202	2.46097	3.18857	3.88975	3.09483	3.11855	3.21227	4.58314	4.35489	4.40559	0.00982454	0.176029	2.18516
[R].AHSSPASLQLGAVSPGTLTPTGVVSGPAATPTAQHLR.[Q]	P46937	Transcriptional coactivator YAP1	YAP1	1xPhospho [S14(86.5)]	3.30089	1.31343	1.48213	2.68866	3.25844	3.05307	2.94169	3.44084	3.29352	4.2554	4.40379	4.44106	0.0216773	0.195654	2.3346
[R].RPSLGELLLR.[H]	Q8N612	FHF complex subunit HOOK interacting protein 1B	FHIP1B	1xPhospho [S3(100)]	-3.92549	-2.93138	-3.80969	-1.74911	-2.98399	-4.30202	-2.44746	-2.37902	-1.75385	-1.7286	-1.76075	-1.25453	0.00506505	0.164766	1.97423
[K].SVDFDSLTVR.[T]	Q9Y5K6	CD2-associated protein	CD2AP	1xPhospho [S1(100)]	-1.78096	-3.15186	-3.02682	-3.55319	-1.2515	-1.40175	-1.58673	-1.56978	-1.68101	-0.762005	-1.12754	-1.23854	0.0249884	0.198442	1.61052
[K].LSTSQDAACK.[D]	Q5H9R7	Serine/threonine-protein phosphatase 6 regulatory subunit 3	PPP6R3	1xCarbamidomethyl [C9];1xPhospho [S4(98.9)]	-3.11073	-2.83212	-2.63786	-2.55065	-2.72186	-2.66302	-2.10496	-2.92268	-2.44838	-0.683109	-0.467773	-2.01577	0.0230338	0.196297	1.80468
[K].IFQGSFGGPTLYENPHYQSPNMHR.[R]	Q8TDN6	Ribosome biogenesis protein BRX1 homolog	BRIX1	1xOxidation [M22];1xPhospho [S19(82.5)]	-3.17912	-3.1986	-4.14199	-3.60599	-2.04039	0.191764	-0.228524	-0.946162	-0.503164	0.205299	0.37792	-2.54471	0.0460883	0.208796	2.85274
[R].ALLSLRSPK.[A]	Q9UNF1	Melanoma-associated antigen D2	MAGED2	1xPhospho [S7(100)]	-3.77887	-3.05944	-3.94758	-4.18754	-0.542749	-0.589145	-1.34395	-1.25163	-0.684826	-1.09128	-1.13885	-0.633401	0.00112677	0.102089	2.64079
[R].NLGSINTELQDVQR.[I]	O75396	Vesicle-trafficking protein SEC22b	SEC22B	1xPhospho [S4(100)]	-1.71797	-3.41333	-3.06627	-3.46798	-1.35972	-1.70166	-1.67887	-2.14256	-2.49578	-0.72134	-1.26766	-0.589017	0.0282632	0.200587	1.87318
[R].QISVSSPGSSTDINVK.[K]	Q14541	Hepatocyte nuclear factor 4-gamma	HNF4G	1xPhospho [S6(99.2)]	-0.28313	-3.70361	-2.92206	-3.83002	0.254618	0.0312395	-0.0733232	0.13399	0.109392	0.663797	0.943262	1.01152	0.03792	0.205775	3.17579
[R].SDSVLPASHGHLPQAGSLER.[N]	Q8N4C8	Misshapen-like kinase 1	MINK1	1xPhospho [S17(100)]	2.27612	1.75082	1.1214	1.4039	2.332	2.31886	2.43878	2.46445	2.19186	2.74058	2.69105	2.63247	0.0441583	0.206017	0.971917
[R].HRHSPTGPPGFPR.[D]	P98175	RNA-binding protein 10	RBM10	1xPhospho [S4(100)]	3.96793	2.99663	3.55361	3.63899	4.03593	4.62955	4.39333	4.3827	4.36293	4.85111	4.51743	4.70274	0.0163847	0.18777	1.18437
[R].QSSATSSFGGLGGGSVR.[F]	P08727	Keratin, type I cytoskeletal 19	KRT19	1xPhospho [S7(99.2)]	1.65839	-3.20009	-0.720396	0.342625	2.07177	2.04842	1.32158	1.85327	1.9655	3.30959	3.39249	3.26586	0.0438777	0.206787	4.07668
[K].AAGGIILTASHCPGGPGGEFGVK.[F]	Q15124	Phosphoglucomutase-like protein 5	PGM5	1xCarbamidomethyl [C12];1xPhospho [S10(99.8)]	-1.08004	-3.20941	-3.39416	-3.57429	-0.684494	-1.10729	-0.593522	-0.100608	-0.809803	0.442425	0.397486	0.332608	0.016509	0.187349	2.95204
[R].SPSPEPR.[G]	Q9UDY2	Tight junction protein ZO-2	TJP2	1xPhospho [S3(100)]	-0.17858	-1.66451	-2.32591	-1.32839	0.416513	0.781095	1.47059	0.927968	0.570578	1.05206	1.49276	0.935971	0.0178404	0.189926	2.54993
[R].AHSPGLLGPALGPPYPSGR.[L]	Q6UXY1	Brain-specific angiogenesis inhibitor 1-associated protein 2-like protein 2	BAIAP2L2	1xPhospho [S3(100)]	0.673793	-2.68328	-0.831718	-0.281113	1.182	1.06089	0.803491	1.18033	1.12686	2.09448	1.83654	1.94521	0.0405651	0.206897	2.90581
[R].KPPLSPAQTNPVVQR.[R]	Q8IY33	MICAL-like protein 2	MICALL2	1xPhospho [S5(100)]	-1.71137	-3.33976	-2.7944	-4.21308	-0.599297	-0.418578	-0.88218	-0.676591	-0.29582	0.0211468	-0.299847	-0.595637	0.0104105	0.178	2.32373
[K].LCAGIMITASHNPK.[Q]	Q96G03	Phosphopentomutase	PGM2	1xCarbamidomethyl [C2];1xOxidation [M6];1xPhospho [S10(99.9)]	0.6825	-1.04032	-0.903717	-2.19714	2.25238	1.64143	1.4198	1.8391	1.43123	2.52201	2.44291	1.10795	0.0272035	0.201306	2.4448
[K].NTGVSPASRPSPGTPTSPSNLTSGLK.[T]	Q5VT52	Regulation of nuclear pre-mRNA domain-containing protein 2	RPRD2	1xPhospho [S/T]	-0.983001	-2.58864	-3.76317	-3.14693	-1.48505	-0.517991	-1.17396	0.186696	-0.269875	0.0721893	0.0664196	0.951119	0.0306728	0.203191	2.80818
[R].SKPDPEVGPLLGVQPLPGSPTADR.[Q]	Q9H5J0	Zinc finger and BTB domain-containing protein 3	ZBTB3	1xPhospho [S/T]	-3.38774	-2.83393	-2.95017	-3.30218	-2.15989	-2.9759	-1.80516	-1.59736	-2.27795	-1.64213	-2.00188	-1.89916	0.0037495	0.155925	1.20956
[R].KVTSVSTLK.[S]	Q00613	Heat shock factor protein 1	HSF1	1xPhospho [S4(92.8)]	-3.60104	-3.12723	-2.37822	-3.20459	-3.61956	0.0462599	-3.59893	-3.24112	-3.46466	0.747763	0.733376	0.376252	0.000628186	0.0804516	3.65463
[R].LSYLPATVEPASPTPAHSLPR.[A]	Q9NRA0	Sphingosine kinase 2	SPHK2	1xPhospho [S12(99.9)]	-0.460525	-2.94789	-2.77993	-3.19369	0.128237	-0.627538	-0.476575	0.522994	0.0650406	0.206961	0.478109	0.278502	0.04175	0.209306	2.38397
[R].HSFSAGPELLR.[Q]	Q5TH69	Brefeldin A-inhibited guanine nucleotide-exchange protein 3	ARFGEF3	1xPhospho [S4(100)]	-2.29024	-2.8132	-2.92824	-4.15001	-2.67183	-3.31139	-3.00865	-2.86207	-2.90687	-0.954184	-1.33531	-1.11924	0.00238705	0.138516	1.54098
[R].SLSAIDR.[A]	O95831	Apoptosis-inducing factor 1, mitochondrial	AIFM1	1xPhospho [S3(100)]	0.0637541	-1.85356	-3.35624	-3.34407	0.644543	0.750875	0.986087	0.702594	0.884567	2.07141	1.57176	2.05779	0.022677	0.197139	3.61567
[R].KFDGVEGPRTPK.[Y]	Q6PKG0	La-related protein 1	LARP1	1xPhospho [T10(100)]	-1.18256	-2.47669	-2.97493	-2.08739	-0.704031	-0.680568	-0.495873	-0.502372	-0.774977	-0.495798	0.243765	0.0387316	0.0207643	0.196914	2.14029
[K].GYYSPYSVSGSGSTAGSR.[T]	Q15149	Plectin	PLEC	1xPhospho [S4(100)]	3.17957	1.40459	1.24242	2.20998	3.44268	3.54511	3.19793	3.69936	3.3695	4.29483	4.35469	4.69816	0.0166747	0.186946	2.50703
[R].ASSLSESSPPK.[A]	Q9UHB6	LIM domain and actin-binding protein 1	LIMA1	1xPhospho [S3(100)]	3.32189	1.60022	1.82023	2.24282	4.0193	4.13703	4.647	3.80759	4.08081	5.22106	4.95561	4.92715	0.00709644	0.172073	2.78716
[R].YGMGTSVER.[A]	P08559	Pyruvate dehydrogenase E1 component subunit alpha, somatic form, mitochondrial	PDHA1	1xOxidation [M3];1xPhospho [T5(91.6)]	-0.351529	-3.50236	-2.83281	-3.40925	-0.529926	-0.082036	-0.605224	-0.120772	0.464935	1.72627	1.59323	1.44677	0.0165469	0.186866	3.81766
[R].DKKSPLIESTANMDNNQSQK.[T]	O14974	Protein phosphatase 1 regulatory subunit 12A	PPP1R12A	1xOxidation [M13];1xPhospho [S4(100)]	-1.21816	-2.49138	-3.75307	-2.37364	-0.329342	-0.229865	0.220847	-0.540225	-0.59107	-0.0494289	0.0851765	-0.804793	0.0463196	0.207847	2.23119
[R].ASPAPGSGHPEGPGAHLDMNSLDR.[A]	O94826	Mitochondrial import receptor subunit TOM70	TOMM70	1xOxidation [M19];1xPhospho [S2(100)]	3.11879	1.77103	1.76912	0.704182	4.24463	3.98594	4.40144	3.74453	3.72203	4.68042	4.94061	3.47449	0.0281252	0.201148	2.14553
[K].TLSHSESQVFALTPALHK.[L]	Q8NEV8	Exophilin-5	EXPH5	1xPhospho [S3(92.9)]	-3.27143	-2.92249	-2.081	-3.38974	-1.77561	-1.9467	-2.16871	-2.54898	-3.16093	-0.0318336	-0.456882	-0.26505	0.00257924	0.137832	2.50706
[R].TPDIAQR.[A]	Q9UEW8	STE20/SPS1-related proline-alanine-rich protein kinase	STK39	1xPhospho [T1(100)]	-0.0330057	-2.12229	-1.64498	-2.84633	0.817614	0.783927	1.13414	0.465564	0.652039	1.49133	1.31932	1.09349	0.016168	0.190249	2.56814
[R].LPHSSSSENIK.[S]	Q76I76	Protein phosphatase Slingshot homolog 2	SSH2	1xPhospho [S6(86.9)]	-1.17093	-3.60725	-2.60966	-3.64574	-0.704977	-0.8072	-3.97422	-0.707524	-1.0302	0.130302	-0.198627	-0.214473	0.0297187	0.203283	2.36835
[R].LGAQTPVGVSTLEPGQTLLPR.[M]	O94887	FERM, ARHGEF and pleckstrin domain-containing protein 2	FARP2	1xPhospho [T5(100)]	-2.63205	-2.74521	-2.8597	-3.20067	-2.05521	-2.32428	-1.99579	-1.8877	-1.32786	-1.93387	-1.53602	-1.08734	0.00837333	0.172279	1.22658
[R].QSPSFK.[L]	Q6IN85	Serine/threonine-protein phosphatase 4 regulatory subunit 3A	PPP4R3A	1xPhospho [S2(99.4)]	-1.49891	-3.51887	-3.46316	-2.65422	-1.08521	-0.792901	-0.902781	-1.34792	-0.867371	-0.381168	-0.974531	-0.843884	0.0383097	0.206404	2.09379
[K].RRSPPADAIPK.[S]	P18754	Regulator of chromosome condensation	RCC1	1xPhospho [S3(100)]	4.87812	3.08548	4.14026	4.46326	5.07536	5.07437	5.17968	4.94588	5.1151	5.62715	5.46097	5.84552	0.0389187	0.206681	1.60992
[R].KETPPPLVPPAAR.[E]	Q9BQA1	Methylosome protein 50	WDR77	1xPhospho [T3(100)]	3.86355	2.37264	2.39629	3.16269	3.99914	4.031	3.7819	3.78345	4.05256	4.68665	4.69481	4.49229	0.0246326	0.19992	1.74709
[R].RRPTLGVQLDDK.[R]	Q13769	THO complex subunit 5 homolog	THOC5	1xPhospho [T4(100)]	0.409663	0.559347	-0.41201	-0.194244	0.546276	1.08215	1.22408	0.984506	0.980112	2.46019	2.12877	2.18627	0.00288681	0.143647	2.07274
[R].RSSPVPPVPER.[R]	Q6ZRV2	Protein FAM83H	FAM83H	1xPhospho [S3(100)]	1.84591	-3.43292	-2.62434	-0.264736	2.07919	2.20575	2.49869	1.97568	2.19338	3.42539	3.29158	3.60223	0.0421285	0.209024	4.84351
[K].NIIGSSPVADFSAIK.[E]	P42566	Epidermal growth factor receptor substrate 15	EPS15	1xPhospho [S6(91.2)]	-2.30991	-2.75241	-2.32152	-2.69698	-1.94583	-2.26502	-1.87581	-1.5733	-1.50788	-1.72365	-1.48833	-1.20059	0.009188	0.176672	0.990426
[R].SSSPIPLTPSK.[E]	Q8N5Y2	Male-specific lethal 3 homolog	MSL3	1xPhospho [S3(99.9)]	-0.171496	-3.02591	-2.6547	-3.55798	0.0238438	0.482223	-0.136998	-0.0579519	0.166134	1.10493	0.755104	0.624221	0.0375779	0.206059	2.77878
[R].SNSLPHSAVSNAGSK.[S]	Q8TBZ3	WD repeat-containing protein 20	WDR20	1xPhospho [S3(99.8)]	-0.00964451	-2.8054	-0.120533	-2.93345	1.35308	1.7613	2.26985	1.1545	1.49172	1.81735	1.34904	1.61879	0.0495538	0.210413	2.57358
[K].SFSQPGLR.[S]	Q86TI0	TBC1 domain family member 1	TBC1D1	1xPhospho [S3(100)]	0.12345	-2.97294	-3.3273	-4.15202	0.717266	0.727443	0.819036	0.362342	0.441776	1.34738	1.34496	1.30089	0.0364733	0.205689	3.39001
[K].EKTPSPKEEDEEPESPPEK.[K]	Q9H1E3	Nuclear ubiquitous casein and cyclin-dependent kinase substrate 1	NUCKS1	2xPhospho [T3(100);S5(100)]	-1.42773	-3.0963	-3.0408	-3.38552	-1.39745	-1.21974	-1.51648	-1.2487	-1.27384	-0.211336	-0.844759	-0.433438	0.0247846	0.19917	2.0251
[R].APPGAPGPGPGSGAPGSQEEEEEPGLVEGDPGDGAIEDPELEAIK.[A]	Q86U42	Polyadenylate-binding protein 2	PABPN1	1xPhospho [S17(97.1)]	-1.2198	-3.57817	-3.1016	-3.0115	-1.08032	-2.21047	-3.58418	-1.77725	-1.09657	-0.0142365	1.11551	0.981532	0.0143521	0.190133	3.32746
[K].ALGVISNFQSSPK.[Y]	O94876	Transmembrane and coiled-coil domains protein 1	TMCC1	1xPhospho [S11(99.9)]	-0.479712	-2.74717	-2.08213	-2.68159	-0.491671	-0.365191	-0.598458	-0.247724	0.0421791	0.642879	0.0735817	-0.00508022	0.0462228	0.208574	2.0068
[R].VPEVVQTSSPR.[L]	A6NDB9	Paralemmin-3	PALM3	1xPhospho [S/T]	-1.54792	-3.42833	-3.02374	-1.23203	-3.41879	-1.82349	-0.440154	-2.60931	-1.01944	0.985058	0.800924	0.397508	0.00472962	0.163099	3.39449
[R].LRLSPSPTSQR.[S]	P02545	Prelamin-A/C	LMNA	1xPhospho [S4(89.1)]	6.93109	5.11144	5.74564	6.13497	7.30187	7.35682	7.52089	7.24458	7.52327	7.9753	7.75761	7.85772	0.0227166	0.197145	1.93415
[K].IYSQSTLSLSTVANEAHNNLGVK.[R]	Q9P1Y5	Calmodulin-regulated spectrin-associated protein 3	CAMSAP3	1xPhospho [S5(95.2)]	-3.7771	-3.22139	-2.98163	-4.01431	-3.16666	-1.39595	-2.82256	-2.42901	-1.37956	-0.968632	-0.621132	-0.997283	0.000741802	0.0949091	2.46436
[K].NDKSEEEQSSSSVK.[K]	P07910	Heterogeneous nuclear ribonucleoproteins C1/C2	HNRNPC	1xPhospho [S4(99.7)]	-3.6713	-3.8033	-3.52691	-3.83881	-2.76988	-2.26701	-1.74961	-2.29213	-2.25414	-2.40441	-1.96278	-3.10917	0.0266957	0.201476	1.17505
[R].SPPPPPPPPTLLNSSHPVPTQSPLPFTQPGPAFNQQGQQPVFPR.[E]	Q96EV2	RNA-binding protein 33	RBM33	1xPhospho [S1(98.7)]	-3.75864	-2.45974	-3.02751	-2.31707	-1.75745	-3.89738	-3.22384	-0.648721	-1.27986	-0.630365	-0.428265	-0.182559	0.00256691	0.1372	2.66824
[R].RLSNLPTVDPIAVCHELYNTIR.[D]	Q86U86	Protein polybromo-1	PBRM1	1xCarbamidomethyl [C14];1xPhospho [S3(100)]	0.277329	-0.205547	-1.00457	0.469734	-0.696653	-2.14535	-4.20598	1.27115	-0.17337	1.45338	1.40218	1.62641	0.00896341	0.176093	1.80492
[R].KSSTSGSDFDTK.[K]	P46100	Transcriptional regulator ATRX	ATRX	1xPhospho [S3(98.4)]	-3.9809	-2.962	-3.09493	-4.02749	-2.48066	-2.50511	-2.22449	-2.37141	-2.35531	-1.72668	-1.87952	-1.85084	0.00914279	0.176031	1.52693
[R].LVSSESK.[N]	O76024	Wolframin	WFS1	1xPhospho [S]	0.795539	-1.34962	-0.672159	-0.322269	1.50804	1.65568	1.69551	0.9022	1.45843	2.03905	2.08316	1.38767	0.0287796	0.200569	2.24537
[R].SPAGSPELR.[K]	Q96JM3	Chromosome alignment-maintaining phosphoprotein 1	CHAMP1	1xPhospho [S5(100)]	-0.0688734	-4.05278	-2.99371	-4.2869	-0.204264	0.623738	0.507819	-0.0470514	0.837093	1.18038	1.22689	1.15948	0.040403	0.206901	3.56071
[K].VKPPGGHSPQVNHLK.[R]	Q92610	Zinc finger protein 592	ZNF592	1xPhospho [S8(100)]	0.0897551	-1.54908	-0.303972	-0.353596	0.479925	0.947787	0.809258	0.451386	0.657896	0.758535	0.765366	0.982392	0.0463918	0.207508	1.4232
[R].STSQGSINSPVYSR.[H]	O14639	Actin-binding LIM protein 1	ABLIM1	1xPhospho [S3(99.7)]	2.82752	1.4033	1.48191	1.92456	3.46721	3.4643	3.44553	3.14023	3.30377	3.66367	3.29124	3.41265	0.0308948	0.20436	1.55161
[R].QPGYQPPNPHPGPSSPPAAPASK.[R]	Q9BUL9	Ribonuclease P protein subunit p25	RPP25	1xPhospho [S/Y]	1.83746	0.230051	1.14073	1.56131	1.65245	2.574	2.33379	2.2506	2.35305	2.60379	2.87621	3.00878	0.0215064	0.196114	1.76018
[R].TAQVPSPPR.[G]	Q9UKV3	Apoptotic chromatin condensation inducer in the nucleus	ACIN1	1xPhospho [S6(100)]	4.61299	3.23331	3.60339	3.88067	5.02036	5.19699	5.30416	4.97752	5.20224	5.67365	5.26174	5.35345	0.0200438	0.195335	1.61305
[K].GAGGSPVGVEEGLVNVGTGQK.[L]	Q7Z5J4	Retinoic acid-induced protein 1	RAI1	1xPhospho [S5(100)]	-1.20853	-3.39226	-1.9309	-3.78545	-0.149599	-0.343646	-0.112174	-0.173779	-1.08237	-0.252047	0.0227852	-0.584029	0.0458009	0.209262	1.90613
[R].HGSDPAFAPGPR.[G]	Q6ZRV2	Protein FAM83H	FAM83H	1xPhospho [S3(100)]	2.93624	0.339561	1.2064	1.99438	3.28007	3.16809	3.12982	3.20727	3.22997	3.85199	3.65003	3.62086	0.0446957	0.2063	2.21356
[K].VSESPSPVTTNTPAQFASVSPTVPEFLK.[T]	Q9ULH7	Myocardin-related transcription factor B	MRTFB	1xPhospho [S20(83.5)]	-1.54289	-3.2101	-3.3091	-4.30556	-0.884386	-0.703515	-0.528262	0.055768	0.248859	-0.823759	0.304947	-0.148158	0.0202264	0.195669	2.46504
[K].VKTPEMIIQKPK.[I]	Q09666	Neuroblast differentiation-associated protein AHNAK	AHNAK	1xOxidation [M6];1xPhospho [T3(100)]	-0.840293	-1.61438	-2.58455	-3.50273	-0.0648918	0.910882	1.03052	0.0974035	1.22596	-0.18408	0.83967	-0.31199	0.044892	0.20678	1.79428
[K].AISSANLLVR.[S]	Q32P44	Echinoderm microtubule-associated protein-like 3	EML3	1xPhospho [S3(100)]	-0.446101	-3.29983	-2.48739	-1.75753	0.147938	0.292789	-0.408036	-0.0506697	0.299511	0.649347	0.592892	0.285834	0.0391216	0.206699	2.58713
[R].RAHSPASTLPNSPGSTFER.[K]	Q9UMD9	Collagen alpha-1(XVII) chain	COL17A1	1xPhospho [S4(100)]	0.380963	-3.26886	-3.87929	-0.702196	-0.12262	0.303248	0.488145	0.207904	0.911875	1.68712	1.50828	2.74843	0.0377069	0.205348	4.23701
[K].NTPSQHSHSIQHSPER.[S]	Q9NYF8	Bcl-2-associated transcription factor 1	BCLAF1	1xPhospho [S13(100)]	1.35128	0.665838	1.65189	1.11439	2.5845	2.5993	2.26437	2.67459	2.73726	2.12523	2.57898	2.46842	0.0222599	0.196899	1.16787
[R].ISSKSPGHMVILDQTK.[G]	Q9NWH9	SAFB-like transcription modulator	SLTM	1xOxidation [M9];1xPhospho [S/T]	-2.12067	-3.32927	-1.52187	-3.40198	-0.287489	-1.55808	-0.998918	-0.49507	-0.970625	-0.119467	-0.621805	0.407138	0.0220909	0.196652	2.21256
[R].LGGSTSDPPSSQSFSFHR.[D]	Q13884	Beta-1-syntrophin	SNTB1	1xPhospho [S4(92.8)]	-0.682858	-2.4519	-3.50321	-3.51939	-0.737509	-0.246558	0.390807	-0.0761919	0.544771	1.39865	1.20919	1.16975	0.0136567	0.188695	3.47185
[R].RASAAAAAGGGATGHPGGGQGAENPAGLK.[S]	Q07617	Sperm-associated antigen 1	SPAG1	1xPhospho [S3(100)]	-2.79899	-3.28364	-3.0468	-2.5286	-0.927742	-4.16163	-3.66076	-0.976394	-2.70048	0.922678	0.705641	0.732476	1.62085e-05	0.0616	3.83007
[R].LTPVRPAAASPIVSGAR.[R]	Q9Y2K7	Lysine-specific demethylase 2A	KDM2A	1xPhospho [T2(100)]	-3.26268	-2.57836	-3.8619	-3.0725	-0.553585	-4.24096	-1.37732	-1.38535	-3.61834	0.446144	0.686268	0.490655	0.000565048	0.0807857	3.77533
[K].RASGQAFELILSPR.[S]	P16949	Stathmin	STMN1	1xPhospho [S3(100)]	-1.44603	-2.84493	-3.39174	-3.56954	-1.17878	-1.40864	-0.742343	-0.527366	-0.18631	-0.482994	-1.2716	0.333404	0.0481464	0.208463	2.08717
[K].SEPHSPGIPEIFR.[T]	Q8ND82	Zinc finger protein 280C	ZNF280C	1xPhospho [S5(100)]	-0.214438	-2.94794	-3.25267	-4.26657	0.499971	0.259995	0.120622	0.288713	0.166449	1.07347	0.946602	1.16838	0.0297478	0.203098	3.20117
[R].RGSLTLTISGESPK.[A]	Q6ZRV2	Protein FAM83H	FAM83H	1xPhospho [S3(100)]	0.709407	-3.88637	0.497932	1.22615	1.89656	1.1888	0.784116	1.58702	1.5302	3.41415	3.33241	3.15809	0.0489761	0.209524	4.19456
[R].AGLQSLEASGR.[L]	O60784	Target of Myb1 membrane trafficking protein	TOM1	1xPhospho [S5(100)]	-0.086545	-3.31512	-2.7469	-1.30466	0.137562	-2.94145	-4.05993	-0.0220461	0.199638	0.825136	0.961924	0.83652	0.0425754	0.208405	2.92405
[R].GSHSPQRPQLHSPAQSEGPSSLCGK.[L]	P10074	Telomere zinc finger-associated protein	ZBTB48	1xCarbamidomethyl [C23];1xPhospho [S]	-3.54667	-3.5917	-3.07598	-4.12109	-1.42037	-3.4016	-4.17674	-3.72166	-3.24668	-2.0593	-1.27083	-1.67102	0.00347826	0.153173	1.73773
[K].LAFPSPFGHLSEGFSHSR.[W]	Q13501	Sequestosome-1	SQSTM1	1xPhospho [S]	-2.9681	-3.10937	-3.08081	-3.16199	-3.02401	-2.7941	-3.88685	-2.04946	-2.07344	-0.675514	-0.810863	-0.494834	1.89788e-05	0.0513333	2.39236
[R].RSSMGSTAVATDVK.[K]	Q6UXY1	Brain-specific angiogenesis inhibitor 1-associated protein 2-like protein 2	BAIAP2L2	1xOxidation [M4];1xPhospho [S/T]	-3.46216	-3.07303	-3.24943	-3.45312	-2.04561	-1.18628	-1.31322	-2.71414	-1.49684	-0.311005	-1.13717	-1.00616	0.000949328	0.101436	2.44343
[K].YREYSPPYAPSHQQYPPSHATPLPK.[K]	Q9UPT8	Zinc finger CCCH domain-containing protein 4	ZC3H4	1xPhospho [S5(100)]	0.173636	-0.892508	-0.735859	-0.515108	-0.632822	0.375134	0.0981798	0.0430422	-0.0395336	1.1448	0.426411	1.67806	0.0332921	0.204163	1.568
[R].ELVEPLTPSGEAPNQALLR.[I]	P00533	Epidermal growth factor receptor	EGFR	1xPhospho [T/S]	-1.66298	-2.51702	-3.0806	-3.34345	-1.17498	-1.58573	-1.02178	-1.15712	-1.19028	-0.231514	0.0891399	0.322055	0.00496576	0.163829	2.48009
[K].TAVSVTQGGHSR.[T]	P40425	Pre-B-cell leukemia transcription factor 2	PBX2	1xPhospho [S11(100)]	-1.74439	-3.2065	-2.21227	-3.89403	-1.12923	-0.465484	-0.529876	-1.46105	-1.63141	-0.913002	-1.17172	-1.31078	0.0482045	0.208369	1.25588
[R].KNSAPQLPLLQSSGPFVEGSIVR.[I]	Q8IY18	Structural maintenance of chromosomes protein 5	SMC5	1xPhospho [S3(100)]	-3.24532	-3.47647	-3.15847	-3.61751	-2.91219	-2.99474	-3.06412	-3.57216	-3.58806	-1.41898	-1.68674	-1.51524	0.000140896	0.0379259	1.75309
[K].HAEATLGSGNLR.[MQ]	Q7L9L4	MOB kinase activator 1B	MOB1B	1xPhospho [T5(99.8)]	-1.27045	-2.92837	-3.00341	-4.65212	-0.300146	0.12264	-0.97453	-0.978225	-0.640028	0.443138	0.0879612	0.368344	0.00937722	0.175774	2.70056
[R].TSPSSPAPLPHQEATPR.[A]	P04920	Anion exchange protein 2	SLC4A2	1xPhospho [S5(98.3)]	-2.50662	-3.00682	-3.58266	-3.45937	-0.310238	0.219615	-3.75717	-0.662057	0.0866394	0.495905	0.0221634	-0.00725079	0.000801146	0.0948169	3.20231
[K].VPFSPR.[T]	O94854	Microtubule-actin cross-linking factor 1, isoforms 6/7	MACF1	1xPhospho [S4(100)]	-2.0023	-3.30551	-3.70001	-3.69288	-2.53296	-1.68914	-1.03831	-1.17999	-1.23143	-0.823376	-0.812246	-1.71807	0.033814	0.204666	1.88471
[R].SRSPLGFYVHLK.[N]	Q8IXT5	RNA-binding protein 12B	RBM12B	1xPhospho [S1(93.8)]	-0.608224	-1.90372	-0.946428	-0.974018	-0.21191	0.0217848	-0.466973	0.231025	-0.263857	0.859306	0.491055	0.43719	0.013002	0.186914	1.74864
[R].QGSGVILR.[Q]	P46108	Adapter molecule crk	CRK	1xPhospho [S3(100)]	-3.17804	-3.03591	-3.12211	-4.54428	-2.01177	-1.43801	-1.25622	-2.73124	-4.59495	-0.567652	-0.997665	-1.1384	0.000234126	0.057	2.21078
[K].QTPMASSPRPK.[M]	Q5SSJ5	Heterochromatin protein 1-binding protein 3	HP1BP3	1xOxidation [M4];1xPhospho [S7(99.2)]	-2.70145	-2.28606	-3.58969	-2.51287	-2.22978	-1.77609	-1.41719	-1.73803	-1.69918	-1.28163	-1.11693	-0.517055	0.0136852	0.188131	1.88719
[R].LGASQER.[H]	Q14241	Elongin-A	ELOA	1xPhospho [S4(100)]	-2.70882	-3.8066	-3.60015	-3.3781	-2.17168	-1.97675	-1.40255	-2.68887	-2.00347	-1.50648	-1.24298	-1.40929	0.00454424	0.157705	1.98561
[R].AVSREDSQRPGAHLTVK.[K]	P09651	Heterogeneous nuclear ribonucleoprotein A1	HNRNPA1	1xPhospho [S7(96.5)]	-2.80384	-3.67885	-2.81024	-3.27417	-1.18043	-1.50761	-3.9812	-3.02429	-2.01522	-2.12939	-0.781822	-0.466994	0.0283134	0.20045	1.97158
[R].SANPTRPSSPVTSHISK.[V]	Q92560	Ubiquitin carboxyl-terminal hydrolase BAP1	BAP1	1xPhospho [S/T]	2.24294	0.593613	1.27776	-4.57667	2.44688	2.85734	3.14786	2.67534	2.7972	3.09319	2.84299	3.18434	0.0269952	0.201476	1.66874
[R].TPRPASPGPSLPAR.[S]	Q8IY33	MICAL-like protein 2	MICALL2	1xPhospho [S6(99.9)]	-3.55011	-2.51146	-2.69005	-3.71317	-1.65481	-2.44884	-2.01467	-1.0312	-1.27848	-0.192913	-0.305571	0.387099	0.00172097	0.113778	2.88008
[R].HIALSPR.[Y]	Q3B726	DNA-directed RNA polymerase I subunit RPA43	POLR1F	1xPhospho [S5(100)]	-1.83059	-2.62597	-2.85436	-2.4697	-1.301	-0.746402	-0.716269	-0.61958	-0.822229	-0.543272	-1.09216	-0.753133	0.0093041	0.177106	1.64078
[R].ATQQQHDFTLTQTADGR.[S]	P78527	DNA-dependent protein kinase catalytic subunit	PRKDC	1xPhospho [T2(100)]	-2.79965	-3.08245	-3.66082	-4.43619	-0.298761	-3.11691	-0.181743	-1.58147	-3.02328	0.937544	1.49165	1.55083	0.000147327	0.0398571	4.50765
[R].ISSPMHPSAGGQR.[G]	O00267	Transcription elongation factor SPT5	SUPT5H	1xOxidation [M5];1xPhospho [S3(97.9)]	-1.19197	-2.87402	-2.94193	-3.82073	-1.13589	-0.457568	0.209872	-0.973128	-0.468416	-0.204058	-0.366728	-0.326077	0.0238794	0.200041	2.03702
[R].GSGSQSSVPSVDQFTGVGIR.[V]	Q9UQE7	Structural maintenance of chromosomes protein 3	SMC3	1xPhospho [S2(91.1)]	-1.51444	-3.26879	-3.05927	-3.51164	-1.47863	-1.70858	-1.14422	-0.905492	-1.34946	-0.460852	-0.611498	-0.386275	0.0187867	0.192741	2.12796
[K].EEHGGLIRSPR.[H]	P26368	Splicing factor U2AF 65 kDa subunit	U2AF2	1xPhospho [S9(100)]	6.12956	4.99446	5.22002	5.56281	6.41327	6.54583	6.78102	6.25587	6.35349	6.66727	6.48023	6.37388	0.0414084	0.208608	1.05911
[R].TRSPPPRPPPPAINSLHTSPR.[L]	Q8WYP3	Ras and Rab interactor 2	RIN2	1xPhospho [S3(89)]	-1.94247	-3.77068	-2.33543	-2.32543	-3.18915	-1.56704	-4.86965	-0.905303	-1.46865	-1.02178	-0.666304	-0.647866	0.0286253	0.200339	1.90421
[K].MNRVINFYAGANQSMNVTCAGK.[R]	P14415	Sodium/potassium-transporting ATPase subunit beta-2	ATP1B2	1xCarbamidomethyl [C19];1xOxidation [M15];1xPhospho [T18(82.4)]	-2.4756	-2.1885	-3.6611	-1.08073	-2.66203	-3.47596	-2.96572	-0.925715	-0.142078	0.525734	-0.230583	-1.15684	0.0199268	0.195102	2.48784
[K].RHEHPPNPPVSPGK.[T]	Q6VMQ6	Activating transcription factor 7-interacting protein 1	ATF7IP	1xPhospho [S11(100)]	-1.57387	-1.67556	-2.66834	-2.23349	0.444567	0.232154	0.137547	0.0955019	-1.10652	-0.484854	-0.064291	-0.753169	0.0187527	0.192905	1.53849
[R].QQAAYYAQTSPQGMPQHPPAPQGQ.[-]	Q96AE4	Far upstream element-binding protein 1	FUBP1	1xGln->pyro-Glu [N-Term];1xPhospho [T9(80.9)]	-0.819951	-3.0966	-2.4771	-2.94593	-0.634312	-1.56383	-1.51397	-0.688649	-1.54497	-0.415617	-0.245176	0.0314341	0.0499815	0.211877	1.92143
[R].STGPGASLGTGYDR.[K]	O15551	Claudin-3	CLDN3	1xPhospho [S/T/Y]	2.42126	0.975954	1.08969	1.59271	2.97757	3.03729	3.1778	3.05838	3.05031	3.31119	3.24803	2.86827	0.0272395	0.200186	1.64686
[R].NLSNEELTK.[S]	Q0JRZ9	F-BAR domain only protein 2	FCHO2	1xPhospho [S3(97.8)]	0.955176	-0.597288	-0.688114	0.121819	1.47506	1.28408	1.86245	1.21382	1.32164	1.45129	1.22514	1.66537	0.0468304	0.20705	1.55734
[R].KGSPTPGFSTR.[R]	Q6ZRV2	Protein FAM83H	FAM83H	1xPhospho [S3(99.5)]	3.90863	2.13853	2.75096	3.16494	4.22139	4.5934	4.7541	4.41595	4.57467	5.77457	5.43811	5.81052	0.00674494	0.171113	2.7417
[R].LGSTSHFPQEK.[T]	Q8TE67	Epidermal growth factor receptor kinase substrate 8-like protein 3	EPS8L3	1xPhospho [S3(93.8)]	1.02167	-3.19275	0.900852	1.1353	1.99077	2.38424	2.46748	2.19255	2.21335	3.66726	3.35953	3.52847	0.0468674	0.206955	3.94183
[R].SASEPSLHR.[AT]	P04049;P10398			1xPhospho [S3(100)]	2.61993	1.15271	1.54688	1.8844	3.08317	3.25168	3.6595	2.76204	3.07807	3.34225	3.0492	3.33129	0.030772	0.203967	1.46774
[R].SPGGSPGQSPPTGYSILSPAHFSGPR.[S]	Q9UBI9	Headcase protein homolog	HECA	1xPhospho [S1(79)]	-2.59359	-3.53853	-4.33826	-2.43547	-4.62538	-2.23321	-2.39016	-1.77758	-2.17081	-1.42745	-1.5092	-1.29709	0.0149464	0.192573	2.07888
[R].QKSPEIHR.[R]	Q9NYF8	Bcl-2-associated transcription factor 1	BCLAF1	1xGln->pyro-Glu [N-Term];1xPhospho [S3(100)]	5.27512	3.43744	3.76492	4.3994	5.61875	5.93147	6.14348	5.39709	5.74002	5.78133	5.77526	5.85675	0.0439373	0.206434	1.64529
[R].KNSTGSGHSAQELPTIR.[T]	O94763	Unconventional prefoldin RPB5 interactor 1	URI1	1xPhospho [S3(88.5)]	-1.14604	-2.50243	-3.10624	-3.91385	-0.702702	-0.569444	-0.809434	-1.32681	-0.147507	0.436605	0.136742	0.0866499	0.0138011	0.188404	2.47157
[K].ESSPEKEAEEGCPEK.[E]	O43719	HIV Tat-specific factor 1	HTATSF1	1xCarbamidomethyl [C12];1xPhospho [S3(89.2)]	-0.873174	-2.72125	-2.45787	-1.36862	-1.04616	-0.789475	-4.55949	-0.621667	-0.677284	-0.134014	0.0398026	-0.706243	0.0475668	0.207937	1.75061
[K].GHASAPYFGKEEPSVAPSSTGK.[T]	Q8N183	NADH dehydrogenase [ubiquinone] 1 alpha subcomplex assembly factor 2	NDUFAF2	1xPhospho [S4(100)]	-3.53286	-2.56479	-2.67499	-2.38028	-0.684179	-4.33268	-1.19515	-1.00442	-0.804207	-0.344641	-0.0413685	0.883681	0.00298772	0.142	3.09011
[K].ASASGSGAQVGGPISSGSSASSVTVTR.[S]	P02545	Prelamin-A/C	LMNA	1xPhospho [S22(98.5)]	2.61164	0.754387	1.22074	1.82932	3.03775	2.9839	2.91625	2.98341	2.92599	3.77249	3.56675	3.81803	0.0177064	0.190832	2.19017
[R].SIHEVDISNLEAALR.[A]	Q9Y2H5	Pleckstrin homology domain-containing family A member 6	PLEKHA6	1xPhospho [S1(100)]	-1.28316	-3.50416	-3.47921	-4.0834	-0.817589	-1.86384	-1.46008	-1.05173	-1.10867	-0.337385	-0.34985	-0.484488	0.0327209	0.204715	2.36494
[K].AASPSPQSVR.[R]	Q8IYB3	Serine/arginine repetitive matrix protein 1	SRRM1	1xPhospho [S3(91.7)]	4.19376	2.29277	3.17476	3.45301	4.64026	5.05867	5.16237	4.45159	4.80385	5.18366	4.8312	4.80672	0.0377501	0.205497	1.7201
[R].EISSSPTSK.[N]	Q9UQ35	Serine/arginine repetitive matrix protein 2	SRRM2	1xPhospho [S5(99.8)]	-0.736466	-1.3293	-2.15138	-1.27911	-0.247015	0.126021	0.696906	-0.30741	-0.144747	-0.454311	0.292118	-0.113256	0.0471198	0.208032	1.3139
[R].SPTGPSNSFLANMGGTVAHK.[I]	Q96I25	Splicing factor 45	RBM17	1xOxidation [M13];1xPhospho [S1(99.4)]	-1.66888	-2.91988	-2.98223	-3.12653	1.83418	2.23961	0.924226	0.781163	0.865921	1.87512	2.3701	-0.434245	0.0170366	0.188312	3.79399
[R].DHAPSIPTSPFGDSLESSTELR.[R]	Q9Y4B5	Microtubule cross-linking factor 1	MTCL1	1xPhospho [S/T]	-3.76613	-2.28741	-5.06306	-3.40631	-2.84429	-3.82732	-2.9209	-2.40023	-2.36947	-1.49342	-0.86624	-1.35087	0.0400995	0.206346	2.46869
[K].GGLNTPLHESDFSGVTPQR.[Q]	Q99459	Cell division cycle 5-like protein	CDC5L	1xPhospho [T16(100)]	-3.03677	-2.07683	-3.4388	-2.84184	-1.41276	-0.858562	-2.02994	-1.20776	-1.23315	-0.303164	-0.674295	-0.033534	0.00482387	0.161326	2.5138
[R].IHLGSSPK.[K]	Q9H410	Kinetochore-associated protein DSN1 homolog	DSN1	1xPhospho [S5(90.4)]	1.66529	-0.244934	0.550098	0.887318	2.20174	2.43578	2.69101	2.08002	2.41918	2.7511	2.35612	2.54779	0.0285685	0.200304	1.89485
[R].RTSFSFQK.[E]	Q9BPZ7	Target of rapamycin complex 2 subunit MAPKAP1	MAPKAP1	1xPhospho [S/T]	-2.89271	-2.72413	-3.74123	-3.55813	0.316069	0.34196	0.0552473	0.0119276	0.357851	1.88845	1.24251	1.46891	0.000223494	0.0586286	4.65265
[K].GPGAPAASSPTQK.[E]	Q8N1P7	Beta/gamma crystallin domain-containing protein 2	CRYBG2	1xPhospho [S9(96.8)]	1.41171	-0.505327	0.022747	0.507135	1.98708	2.28581	2.67327	1.97773	2.30705	2.31744	2.46307	2.53845	0.020801	0.195587	2.12994
[R].ANTLSPVR.[F]	Q9H792	Inactive tyrosine-protein kinase PEAK1	PEAK1	1xPhospho [S5(100)]	-0.685054	-3.14071	-4.08007	-1.82214	-0.530828	0.0883379	-0.337968	-0.130557	0.316113	1.09941	0.563299	0.743423	0.0284158	0.200149	3.43732
[K].AGLQMKSPEK.[K]	Q9BRQ0	Pygopus homolog 2	PYGO2	1xOxidation [M5];1xPhospho [S7(100)]	-1.64802	-2.74901	-2.87056	-3.88203	-1.27907	-0.913121	-0.957004	-1.17416	-0.930695	-1.08572	-1.42888	-0.721372	0.0376732	0.20575	1.34387
[R].GSISSTSEVHSPPNVGLR.[R]	Q8WWQ0	PH-interacting protein	PHIP	1xPhospho [S2(91.2)]	-1.67955	-2.89688	-2.71644	-2.85466	-2.30922	-1.48191	-0.939727	-1.15977	-3.21984	-0.338442	0.193701	-0.60333	0.00808436	0.1704	2.1816
[K].TVPLFPHPPVPSLSTSESKPPPQPSPPTSPVR.[T]	Q6IQ23	Pleckstrin homology domain-containing family A member 7	PLEKHA7	1xPhospho [S25(92.6)]	-2.05786	-3.23948	-3.82409	-1.99917	-3.3681	-2.98347	-2.11762	-2.20741	-2.85827	-1.21609	-0.872761	-1.16689	0.0210898	0.196488	1.95523
[R].SQSPVHLR.[R]	Q96T58	Msx2-interacting protein	SPEN	1xPhospho [S3(100)]	1.74191	-0.33057	0.893555	1.13319	2.15606	2.75615	2.63121	1.94595	2.49678	2.60121	2.45479	2.50633	0.0438564	0.207142	1.75248
[R].QLLSPK.[G]	Q6ZRV2	Protein FAM83H	FAM83H	1xPhospho [S4(100)]	0.193189	-2.51726	-1.19036	-2.94978	0.581938	0.431645	0.911756	0.385325	1.1612	1.50786	1.13407	0.90631	0.0425671	0.208668	2.35422
[R].TPSSEEISPTK.[F]	Q15311	RalA-binding protein 1	RALBP1	1xPhospho [S3(93.4)]	0.279185	-0.0789871	0.0833836	-0.752497	0.881876	0.761945	0.826541	0.566186	0.318098	1.11201	0.923098	0.847659	0.00263436	0.135759	0.866397
[R].SNSPLPSIQLQPQSPSASK.[K]	Q08174	Protocadherin-1	PCDH1	1xPhospho [S14(99.8)]	0.572061	-2.28179	-3.39465	-0.710823	1.05819	0.974038	1.10856	1.39015	1.15834	2.08781	2.03663	1.7815	0.0363287	0.20544	3.67011
[K].AAPPPPALTPDSQTVDSSCK.[T]	Q9H7N4	Splicing factor, arginine/serine-rich 19	SCAF1	1xCarbamidomethyl [C19];1xPhospho [T9(100)]	-2.82351	-2.65355	-3.39346	-2.92409	-2.19531	-1.94312	-1.81602	-1.91716	-1.51052	-1.70517	-1.11512	-0.916301	0.00628927	0.170039	1.71131
[R].FVSEGDGGR.[L]	Q53EL6	Programmed cell death protein 4	PDCD4	1xPhospho [S3(100)]	1.60289	-0.110476	-0.0949707	0.734171	2.09569	2.165	2.92408	2.31676	2.52364	3.10787	2.91936	3.0485	0.0109878	0.182	2.55943
[R].RTASPPPPPK.[R]	Q8IYB3	Serine/arginine repetitive matrix protein 1	SRRM1	1xPhospho [S4(92)]	-1.31551	-2.7938	-1.79902	-1.57353	-1.15681	-0.746581	-0.782912	-1.38313	-0.0302544	-0.624668	-0.501146	-0.099658	0.0280324	0.201058	1.56095
[R].VKTTPLR.[R]	P46100	Transcriptional regulator ATRX	ATRX	1xPhospho [T4(99.9)]	-0.160001	-2.34921	-0.813332	-0.690247	0.429256	0.812226	0.562064	0.312922	0.831116	0.84017	0.821642	1.23126	0.0352697	0.206687	2.07187
[R].SHSGPAGSFNKPAIR.[I]	Q9UJM3	ERBB receptor feedback inhibitor 1	ERRFI1	1xPhospho [S3(100)]	0.677251	-0.81352	-0.180311	0.0860786	1.14829	1.26171	1.69681	1.37541	1.50462	1.82437	1.25273	1.25179	0.0305189	0.203798	1.54849
[K].SPSVPKSPTPKSPPSR.[K]	Q9NVD7	Alpha-parvin	PARVA	2xPhospho [S7(100);S12(98.3)]	-0.629727	-2.56228	-0.999945	-0.702339	-0.290367	-0.183139	0.00739574	0.0473719	-0.0409985	0.399286	0.407454	1.06788	0.0329555	0.205793	2.02219
[K].AIGGIILTASHNPGGPNGDFGIK.[F]	P36871	Phosphoglucomutase-1	PGM1	1xPhospho [S10(100)]	-3.4253	-3.11971	-4.79063	-3.94171	-0.519417	-1.07036	-1.66003	-0.499436	-0.87734	0.172335	0.286934	0.168004	0.00150028	0.109259	3.98764
[K].ESEVCPVPTNSPSPPPLPPPPPLPK.[I]	Q9ULJ3	Zinc finger and BTB domain-containing protein 21	ZBTB21	1xCarbamidomethyl [C5];1xPhospho [S13(93.4)]	-2.59199	-3.77654	-2.46118	-3.57335	-2.16521	-2.4513	-2.03018	-2.12919	-2.93443	-1.61193	-1.14875	-1.40453	0.0240244	0.198318	1.55484
[R].SSPHGSLGSVVNSLSGLK.[L]	Q5VZ89	DENN domain-containing protein 4C	DENND4C	1xPhospho [S15(88.7)]	-2.90097	-3.37353	-3.92448	-3.76443	-2.69305	-4.34377	-2.82297	-1.46778	-2.8799	-0.939356	-0.997372	-1.59946	0.00362584	0.15121	2.22093
[R].AAVVTSPPPTTAPHK.[E]	P35611	Alpha-adducin	ADD1	1xPhospho [S6(99)]	2.79676	0.903419	1.7941	2.22825	3.10269	3.32238	3.61166	3.4526	3.81513	4.0563	3.79314	3.90379	0.019463	0.194848	2.08632
[R].NSSNTLPIPK.[K]	Q9UMD9	Collagen alpha-1(XVII) chain	COL17A1	1xPhospho [T5(100)]	-3.35612	-3.33819	-3.83834	-3.7501	-1.46795	-0.536183	-1.82352	-1.46455	-1.78322	-0.0669823	-0.498688	-0.60892	0.000179309	0.04175	3.11935
[R].LIAHAGSLTNLAK.[Y]	O00567	Nucleolar protein 56	NOP56	1xPhospho [S7(99.2)]	-3.84012	-3.71405	-2.41241	-3.47539	-3.74372	-2.02878	-2.28837	-1.22107	-3.22625	-0.477169	-0.342573	-0.496606	0.00327665	0.150274	2.88341
[R].RYSDHAGPAIPSVVAYPK.[R]	P27448	MAP/microtubule affinity-regulating kinase 3	MARK3	1xPhospho [S3(100)]	-1.57297	-3.2815	-1.76332	-3.04153	-1.13665	-1.64076	-0.964864	-0.897553	-0.559278	-0.506727	-0.636086	-0.429742	0.0365083	0.205094	1.68174
[R].SLSPICPR.[S]	Q8TC71	Mitochondria-eating protein	SPATA18	1xCarbamidomethyl [C6];1xPhospho [S3(100)]	-2.27701	-3.44438	-2.73376	-3.84156	-2.20802	-1.66007	-1.74415	-2.70017	-1.82998	-0.668745	-1.2479	-0.924207	0.00780903	0.172052	1.87144
[R].LGSEIRDSVV.[-]	Q9NPR2	Semaphorin-4B	SEMA4B	1xPhospho [S3(100)]	-1.17961	-3.25488	-3.18098	-4.37452	-1.00676	-0.890176	-1.34957	-0.0846853	0.203566	-0.294115	0.118908	0.404872	0.0210879	0.196924	2.61505
[R].TEGTPPPPGQPAK.[G]	Q9Y4D8	Probable E3 ubiquitin-protein ligase HECTD4	HECTD4	1xPhospho [T4(100)]	-1.30834	-3.02197	-1.88844	-3.44732	-0.927004	-0.872628	-0.32371	-1.1207	-0.759607	-0.583214	-0.373524	-0.122869	0.0301832	0.203492	1.71305
[R].SSPEQPRPSTSK.[A]	P29590	Protein PML	PML	1xPhospho [S/T]	-0.725081	-3.38575	-3.05047	-0.351173	-3.16553	-2.47377	1.03657	0.98429	0.703829	0.869635	1.38909	1.48109	0.0133162	0.188817	3.63371
[K].TTEYQLSTLEER.[D]	P35900	Keratin, type I cytoskeletal 20	KRT20	1xPhospho [T8(92.3)]	-1.20037	-2.83279	-3.26508	-3.34654	-1.02782	-2.02991	-2.38999	-1.06655	-1.87651	-0.141277	0.388391	0.393403	0.0154638	0.189402	2.64625
[K].TSSTDLSDIPALPANPIPVIK.[N]	P51003	Poly(A) polymerase alpha	PAPOLA	1xPhospho [S3(76.1)]	-1.63107	-3.32288	-2.46904	-3.41472	-1.26556	-1.96506	-2.43579	-1.802	-1.21434	-1.17186	-0.866491	-1.07445	0.044429	0.206193	1.43673
[R].TSSIQPSFR.[H]	Q6UXY8	Transmembrane channel-like protein 5	TMC5	1xPhospho [S3(100)]	-1.16074	-3.38212	-1.86181	-1.96272	0.273241	0.0807085	-0.101689	-0.573312	0.22971	0.579487	0.0291119	0.0543489	0.0256797	0.199908	2.35587
[K].QQNEVSSCIPK.[I]	Q9NVX0	HAUS augmin-like complex subunit 2	HAUS2	1xCarbamidomethyl [C8];1xPhospho [S6(93.8)]	-1.57408	-3.13236	-3.56096	-2.39736	-0.921057	-1.21556	-0.804349	-1.34203	-0.93383	0.284597	-0.513058	-0.386058	0.017394	0.188965	2.55096
[K].RPHTPTPGIYMGRPTYGSSR.[R]	P62995	Transformer-2 protein homolog beta	TRA2B	1xOxidation [M11];1xPhospho [T4(100)]	1.66551	1.41261	1.46469	1.57682	1.72625	2.09884	2.99853	3.23455	2.8656	3.00539	2.59791	3.98903	0.0160344	0.190941	1.68317
[R].KQSVFSAPSLSAGASAAEPLDR.[S]	Q14573	Inositol 1,4,5-trisphosphate receptor type 3	ITPR3	1xPhospho [S3(89.9)]	1.43017	0.0716667	0.727795	-3.55676	2.02316	1.96336	1.95695	2.1273	1.6306	2.37719	1.86928	2.39795	0.0264594	0.201583	1.4716
[R].SSFSHYSGLK.[H]	Q8NC51	Plasminogen activator inhibitor 1 RNA-binding protein	SERBP1	1xPhospho [S/Y]	-3.02938	-2.70961	-2.29421	-4.58542	-3.65969	-0.854884	-3.07894	-3.55294	-1.7422	0.332546	0.222057	-0.406409	0.000960931	0.10005	2.72713
[K].YNTEGRVSPSPSQESLSSSK.[S]	Q5JSH3	WD repeat-containing protein 44	WDR44	1xPhospho [S/T/Y]	-0.960708	-4.24921	-3.16072	-2.73641	-1.19773	-3.352	-1.32853	-0.464633	-0.690851	-0.104382	0.256973	0.321412	0.0391656	0.206924	2.94821
[R].ETPHSPGVEDAPIAK.[V]	Q9UHB6	LIM domain and actin-binding protein 1	LIMA1	1xPhospho [S5(100)]	5.93465	3.76969	4.17102	5.25559	6.20358	6.01876	6.83768	6.20508	6.45799	7.0947	7.14608	7.20192	0.0192786	0.194814	2.52245
[K].GPAPAPQQCSEPETK.[W]	Q3YEC7	Rab-like protein 6	RABL6	1xCarbamidomethyl [C9];1xPhospho [S10(100)]	-2.66663	-3.24336	-3.50178	-3.14842	-2.08084	-1.82229	-3.22372	-2.74844	-4.13955	-1.94068	-1.62247	-1.9056	0.00787462	0.17039	1.31434
[R].SGTTPKPVINSTPGR.[T]	Q99459	Cell division cycle 5-like protein	CDC5L	1xPhospho [T/S]	-1.26296	-1.12934	-0.949659	-3.0558	-0.853571	-0.201659	-0.478496	-0.67961	-0.786053	-0.0453072	-0.0220566	-0.217305	0.000746464	0.0934925	1.0191
[R].TFDATNPLNLCVK.[I]	Q8TD19	Serine/threonine-protein kinase Nek9	NEK9	1xCarbamidomethyl [C11];1xPhospho [T5(100)]	-3.27994	-3.12258	-3.1384	-2.82687	-3.06442	-3.47946	-2.09209	-3.97654	-4.15518	-1.24771	-1.4815	-1.44247	3.43971e-05	0.0448889	1.78975
[K].HSTPSNSSNPSGPPSPNSPHR.[S]	Q9Y5S2	Serine/threonine-protein kinase MRCK beta	CDC42BPB	1xPhospho [S15(100)]	0.943156	0.307598	0.379412	-0.29748	1.22179	1.17452	2.06879	1.35058	1.57332	1.30816	1.58761	1.81927	0.0145821	0.190765	1.02829
[K].SKSEASLLQLLAGAGTHGTPSAPSR.[S]	O94827	Pleckstrin homology domain-containing family G member 5	PLEKHG5	1xPhospho [S3(86.8)]	-2.2614	-3.02817	-1.98634	-3.19789	-1.89926	-1.68247	-1.36878	-1.17245	-1.44913	-0.986797	-1.09627	-0.661815	0.0110783	0.181831	1.51034
[K].KTPSKPPAQLSPSVPK.[R]	P18887	DNA repair protein XRCC1	XRCC1	1xPhospho [S11(99.2)]	0.957009	0.298737	0.067934	0.620516	1.03254	1.49784	1.52288	1.25161	1.66242	1.55733	1.52546	1.59702	0.0138356	0.187388	1.11871
[QR].SPGYEPR.[S]	Q9H5H4	Zinc finger protein 768	ZNF768	1xPhospho [S1(100)]	-0.642001	-1.70898	-2.07224	-1.25274	-0.325401	-0.0356779	0.316279	-0.380269	-0.0950489	-0.183455	-0.295542	0.159411	0.0385394	0.206569	1.36788
[R].RTSFSTSDVSK.[L]	Q13459	Unconventional myosin-IXb	MYO9B	1xPhospho [S3(97)]	-3.09151	-2.09018	-2.90972	-3.07139	-3.66397	-0.502553	-0.694064	-1.20034	-3.31979	0.534674	-0.0238361	0.735066	0.00124265	0.103458	3.11244
[R].LVSPGSANETSSILVESVTR.[S]	O75369	Filamin-B	FLNB	1xPhospho [S3(87.9)]	-2.62909	-1.55	-3.91216	-3.175	-2.27989	-3.26564	-3.0465	-1.11001	-1.30797	-0.930052	-0.622717	-0.302876	0.0422771	0.208142	2.07853
[R].RPAGGRPSPSAMGK.[R]	Q92615	La-related protein 4B	LARP4B	1xOxidation [M12];1xPhospho [S8(98.5)]	-2.42583	-2.84866	-2.70571	-3.73876	-2.05184	-1.6442	-1.09764	-2.11648	-1.85217	-1.71334	-1.82531	-1.47752	0.00357535	0.151071	0.988011
[R].FRPFTFSQSTPIGLDR.[V]	Q96N96	Spermatogenesis-associated protein 13	SPATA13	1xPhospho [S9(99.8)]	-2.89658	-3.55274	-3.08104	-2.34901	-3.12331	-2.53769	-3.07964	-3.60915	-1.93166	-1.21007	-1.41368	-0.90845	0.00121503	0.103362	1.99939
[R].MDRTPPPPTLSPAAITVGR.[G]	Q8NDX5	Polyhomeotic-like protein 3	PHC3	1xOxidation [M1];1xPhospho [T4(100)]	-2.35833	-3.59643	-3.11452	-3.10044	-1.18429	-0.686772	-0.980559	-0.694367	-0.619253	-0.115988	0.0301037	-1.7927	0.025132	0.199189	2.3969
[K].QEPVSPK.[K]	Q15596	Nuclear receptor coactivator 2	NCOA2	1xPhospho [S5(100)]	-0.640121	-2.35464	-2.8028	-1.46038	-0.401836	0.0490599	0.116244	-0.276422	0.0484085	0.279974	0.336334	0.449739	0.025778	0.199326	2.28787
[R].ELSPLISLPSPVPPLSPIHSNQQTLPR.[T]	P51825	AF4/FMR2 family member 1	AFF1	1xPhospho [T24(79.6)]	-2.4864	-3.56643	-3.1712	-3.17596	-3.09054	-2.67722	-4.23401	-1.6273	-2.03854	-2.10005	-1.67538	-1.08644	0.0279814	0.200494	1.45405
[R].AFSSRSYTSGPGSR.[I]	P05787	Keratin, type II cytoskeletal 8	KRT8	1xPhospho [S6(84.1)]	2.76414	2.26116	2.2142	3.5676	2.56603	2.84122	2.61753	3.56626	2.88428	2.98272	3.6655	3.56925	0.0229859	0.196886	0.992655
[R].SRTSVQTEDDQLIAGQSAR.[A]	P35221	Catenin alpha-1	CTNNA1	1xPhospho [S4(92.8)]	-1.1533	-3.04047	-1.92545	-3.00634	-0.894239	-1.5848	-0.811082	-3.08228	-2.58693	0.0524845	0.321131	0.405185	0.0146041	0.190576	2.29934
[R].DASTLQSQKAEGTGDAK.[-]	O00479	High mobility group nucleosome-binding domain-containing protein 4	HMGN4	1xPhospho [S7(100)]	-3.38768	-2.13344	-4.04102	-3.23929	-3.32692	-3.42135	-3.47501	-2.8645	-3.18958	-0.00745964	0.68186	0.540219	0.00386256	0.153644	3.59225
[K].AADRLPNLSSPSAEGPPGPPSGPAPR.[K]	O60784	Target of Myb1 membrane trafficking protein	TOM1	1xPhospho [S]	-3.30533	-3.10881	-3.37295	-3.62007	-0.345512	-0.236766	0.188014	0.765908	0.778221	0.608879	0.557737	1.58007	0.00025745	0.0596842	4.17793
[K].LDTFCGSPPYAAPELFQGK.[K]	Q7KZI7;P27448			1xCarbamidomethyl [C5];1xPhospho [T3(100)]	-1.45509	-0.90296	-0.943876	-1.58375	-0.833717	-0.637738	0.16785	-0.23702	-0.937359	-0.415653	-0.0227509	0.00917721	0.0129139	0.186766	0.957565
[R].HPTGNSITKSPPLMAK.[R]	Q5VZ89	DENN domain-containing protein 4C	DENND4C	1xOxidation [M14];1xPhospho [S10(100)]	-0.517766	-3.42622	-3.52758	-1.81656	-0.0964584	0.503161	0.582398	0.567216	1.1389	1.28117	1.23577	1.97261	0.0171415	0.1869	3.98704
[R].DGSLASNPYSGDLTK.[F]	Q14157	Ubiquitin-associated protein 2-like	UBAP2L	1xPhospho [S10(100)]	-2.96206	-2.35334	-2.14419	-3.73985	-1.5464	-1.65642	-2.57609	-2.69574	-2.67157	-1.6067	-1.83886	-1.85582	0.0494685	0.210265	0.719402
[R].SLSELCLAVPAPGIR.[T]	O94827	Pleckstrin homology domain-containing family G member 5	PLEKHG5	1xCarbamidomethyl [C6];1xPhospho [S1(93.1)]	-2.23691	-3.02714	-2.46697	-3.52384	-1.89379	-2.67213	-2.61313	-1.49036	-1.60266	-1.54114	-1.34384	-1.3442	0.00871101	0.175184	1.16728
[R].LNSPPSSIYK.[S]	Q53EP0	Fibronectin type III domain-containing protein 3B	FNDC3B	1xPhospho [S3(100)]	-2.82165	-2.22007	-3.54825	-3.31591	-3.12108	-1.71483	-1.3779	-1.7999	-0.998011	-0.044981	-0.527233	-0.739455	0.00508718	0.163894	2.4261
[K].AVGMPSPVSPK.[L]	Q9UHB7	AF4/FMR2 family member 4	AFF4	1xOxidation [M4];1xPhospho [S9(89.1)]	-3.14461	-2.24179	-2.40088	-2.7542	-1.60286	-3.06945	-2.07109	-1.63702	-2.09813	-0.535252	-0.0883141	-1.45641	0.017747	0.189892	1.90243
[R].AVPSPPPPPIVK.[K]	Q96JP2	Unconventional myosin-XVB	MYO15B	1xPhospho [S4(100)]	2.29865	0.333607	0.5338	1.72659	2.39005	2.37692	1.99164	2.8005	2.83242	2.91048	3.11895	3.1559	0.0332184	0.205128	2.00642
[K].NHLSPQQGGATPQVPSPCCR.[F]	Q9H4L4	Sentrin-specific protease 3	SENP3	1xPhospho [S4(100)];2xCarbamidomethyl [C18;C19]	1.29835	0.0812531	0.780363	0.202482	0.850187	1.4318	1.31928	1.44489	1.53254	1.98196	1.49404	2.47592	0.0491243	0.209536	1.26399
[K].YLSFTPPEK.[D]	Q13177	Serine/threonine-protein kinase PAK 2	PAK2	1xPhospho [S3(100)]	1.76553	-0.648623	-0.139036	0.924429	2.10831	2.17148	1.78256	2.34004	2.30475	2.95427	3.24791	2.33773	0.0321889	0.205593	2.52068
[K].TPVSGSLKSPVPR.[S]	Q8NI27	THO complex subunit 2	THOC2	1xPhospho [S9(100)]	2.15855	-0.855705	0.412046	1.30018	2.54144	2.92241	2.40903	2.49648	2.77279	3.3639	2.99907	2.94411	0.0457489	0.208948	2.53073
[R].ALQTSPQPPEGPGLPR.[R]	Q6PFW1	Inositol hexakisphosphate and diphosphoinositol-pentakisphosphate kinase 1	PPIP5K1	1xPhospho [S5(84.6)]	-1.52059	-2.88187	-2.20893	-3.19237	-1.81053	-1.15179	-1.82493	-1.31921	-1.52083	-1.18409	-0.804396	-0.78391	0.0365277	0.204798	1.27967
[K].VAHSDKPGSTSTASFR.[D]	Q9P0L0	Vesicle-associated membrane protein-associated protein A	VAPA	1xPhospho [S/T]	-1.91568	-3.57919	-2.56477	-3.19934	-0.606804	-3.58916	-0.3791	-3.60017	-0.370604	0.617186	0.204813	0.321116	0.00356135	0.152418	3.06758
[R].TGSCSELDACPSK.[I]	Q9H1H9	Kinesin-like protein KIF13A	KIF13A	1xPhospho [S3(84.9)];2xCarbamidomethyl [C4;C10]	-3.17515	-3.29999	-3.08015	-3.36549	-3.96152	-1.83969	-0.765573	-2.62964	-2.06535	-1.38787	-1.35736	-1.47055	1.59663e-05	0.077	1.77984
[R].ALQSPALGLR.[G]	P46940	Ras GTPase-activating-like protein IQGAP1	IQGAP1	1xPhospho [S4(100)]	-1.6659	-2.85062	-2.90115	-3.30975	-2.5781	-1.0669	-1.95525	-0.647887	-0.474154	-0.825195	-0.507235	-0.287799	0.0111074	0.181946	1.93248
[R].DLTEHKPSVSNHTQDHSNDPPNK.[M]	P13688	Carcinoembryonic antigen-related cell adhesion molecule 1	CEACAM1	1xPhospho [S/T]	-2.09332	-3.15525	-2.65958	-4.14726	-0.429876	-4.08832	-3.97853	-3.27895	-3.072	0.582623	0.730965	0.0647974	0.00108508	0.0976818	3.09551
[R].ISTPQTNTVPIKPLISTPPVSSQPK.[V]	Q9BTA9	WW domain-containing adapter protein with coiled-coil	WAC	1xPhospho [S/T]	-1.57135	-3.07386	-3.09769	-3.90453	-1.7433	-1.55614	-1.22735	-0.963355	-1.12486	-1.08138	-0.929735	-0.433951	0.0310253	0.203755	1.76595
[R].EESGKPGAHVTVK.[K]	P22626	Heterogeneous nuclear ribonucleoproteins A2/B1	HNRNPA2B1	1xPhospho [S3(100)]	-0.212035	-3.44818	-3.42031	-1.40133	0.569714	-0.0471315	0.272471	0.0901346	-0.176979	0.50963	1.19329	0.591449	0.0462783	0.208088	3.12497
[R].SPVPAQIAITVPK.[T]	O43432	Eukaryotic translation initiation factor 4 gamma 3	EIF4G3	1xPhospho [S1(100)]	-0.474448	-1.30016	-1.08509	-2.99645	0.365879	0.42085	-0.24528	0.113238	-0.277285	0.139103	-0.298271	-0.223668	0.0428218	0.208231	0.82562
[K].RGFEGSCSQKESEEGNPVR.[G]	O43719	HIV Tat-specific factor 1	HTATSF1	1xCarbamidomethyl [C7];1xPhospho [S8(98.7)]	-3.93974	-2.59489	-0.990164	-2.55622	-0.704536	-3.59176	-0.839656	-0.610129	0.0983791	0.826859	1.49839	1.14098	0.0138052	0.187658	3.66368
[K].AGGSAALSPSK.[K]	Q92522	Histone H1.10	H1-10	1xPhospho [S8(99.9)]	3.21988	1.12798	1.92192	2.41868	3.77913	4.24796	4.393	3.74223	4.13815	4.04844	3.93616	3.7847	0.0406038	0.206957	1.83317
[R].RISIVENCFGAAGQPLTIPGR.[V]	Q9H8W4	Pleckstrin homology domain-containing family F member 2	PLEKHF2	1xCarbamidomethyl [C8];1xPhospho [S3(100)]	-2.51119	-2.46224	-3.1945	-3.06797	-2.09429	-3.23215	-2.69888	-1.74683	-2.90597	-0.7414	-0.710855	-0.298158	0.00149732	0.11028	2.13917
[K].TTAAHSLVGTPYYMSPER.[I]	Q8TDX7	Serine/threonine-protein kinase Nek7	NEK7	1xOxidation [M14];1xPhospho [S6(81.7)]	-2.53794	-3.14968	-4.26164	-3.05761	-1.9008	-1.24513	-2.25808	-3.13882	-1.56668	0.267471	-0.195736	-1.04949	0.00924698	0.176943	2.9905
[K].SDSLPSFR.[V]	O15021	Microtubule-associated serine/threonine-protein kinase 4	MAST4	1xPhospho [S3(100)]	-4.36153	-2.18557	-2.86852	-2.79024	-1.29115	-0.96944	-1.53531	-1.66834	-1.7481	-0.492714	-0.243795	-0.655896	0.0149505	0.192034	2.67441
[K].ASPPGDLQNPK.[R]	O00273	DNA fragmentation factor subunit alpha	DFFA	1xPhospho [S2(100)]	2.09914	0.632175	0.744289	-2.57949	2.46435	2.6993	2.52066	2.08502	2.26459	3.24409	2.60964	2.33909	0.0441555	0.206267	1.57241
[R].YMNSDTTSPELR.[E]	Q96ST3	Paired amphipathic helix protein Sin3a	SIN3A	1xOxidation [M2];1xPhospho [S8(88.7)]	-2.86097	-2.34588	-3.56352	-2.6857	-2.06355	-1.44144	-0.963201	-1.2472	-1.20919	-0.828564	-1.1159	-0.859391	0.00548068	0.165824	1.98884
[K].VGGTKPAGGDFGEVLNSAANASATTTEPLPEKTQESL.[-]	P55327	Tumor protein D52	TPD52	1xPhospho [T/S]	-3.20955	-3.07538	-2.99608	-2.97395	-1.44115	-2.51402	-3.02555	-0.980689	-4.00882	-1.1102	-0.206799	-0.299071	0.000961126	0.0988148	2.55498
[R].SLGLSLSGGDQEDAGR.[I]	Q9UJ70	N-acetyl-D-glucosamine kinase	NAGK	1xPhospho [S7(100)]	-2.17967	-3.16402	-2.85856	-4.17122	-1.32753	-2.32044	-2.49616	-3.49687	-2.10048	-1.05365	-1.38445	-1.43564	0.0101315	0.176459	1.44284
[R].KVTSPLQSPTK.[A]	Q6IQ23	Pleckstrin homology domain-containing family A member 7	PLEKHA7	1xPhospho [S4(98.9)]	-1.0733	-3.13279	-2.77908	-3.38757	-2.74142	-0.374383	-0.560975	-0.387704	-0.194426	-0.0570164	-0.918303	-0.291224	0.0498452	0.211965	1.90621
[K].SAPTSPTATNISSK.[T]	Q9H792	Inactive tyrosine-protein kinase PEAK1	PEAK1	1xPhospho [S5(99.1)]	-2.21626	-2.46155	-2.81442	-3.10835	-1.57271	-3.03026	-1.439	-1.30178	-1.78704	-0.418949	-0.566433	-0.274787	0.000421928	0.0786957	2.07735
[R].TPNNVVSTPAPSPDASQLASSLSSQK.[E]	Q8WWI1	LIM domain only protein 7	LMO7	1xPhospho [S12(100)]	1.06851	-0.00740242	-0.699076	-2.80842	1.31162	1.26968	1.52432	1.53758	1.67417	1.90242	1.93446	1.92652	0.0248861	0.198609	1.80046
[R].VPSPDHR.[R]	Q8NAV1	Pre-mRNA-splicing factor 38A	PRPF38A	1xPhospho [S3(100)]	1.21033	0.407274	1.5248	0.964361	3.03741	3.55029	1.34335	3.06624	3.34508	3.09341	4.08119	2.48789	0.0190274	0.193915	2.17337
[R].KDGSSPPLLEK.[Q]	Q6W2J9	BCL-6 corepressor	BCOR	1xPhospho [S]	-1.39287	-2.53479	-2.67791	-3.58664	-0.557528	-2.09369	-3.07018	-3.159	-0.692171	-0.678368	-1.15424	-0.470391	0.0342595	0.204586	1.43419
[K].ELIPQESPR.[V]	Q96DF8	Splicing factor ESS-2 homolog	ESS2	1xPhospho [S7(100)]	-0.610188	-2.44834	-2.01093	-1.34394	-0.137804	0.0562811	0.00423717	-0.800776	-0.289423	0.294882	-0.356258	0.270148	0.0414553	0.208228	1.75941
[R].AVSPTEPTPR.[S]	Q6PJI9	GATOR complex protein WDR59	WDR59	1xPhospho [S3(100)]	-0.514812	-2.08575	-1.85419	-3.96656	-0.565968	-0.342603	-0.0968504	-0.295613	0.178007	0.243891	0.156046	0.132018	0.0276146	0.199898	1.66224
[R].SRSLPAFPTSSLLTQSQK.[L]	Q99698	Lysosomal-trafficking regulator	LYST	1xPhospho [S/T]	-3.64561	-3.1322	-3.74156	-3.38871	-4.16542	-3.08175	-3.16788	-2.45349	-3.11539	-1.92721	-1.9274	-1.66779	0.00131914	0.10304	1.66566
[R].SFSQPEAGGSHHK.[V]	Q8WVV9	Heterogeneous nuclear ribonucleoprotein L-like	HNRNPLL	1xPhospho [S3(92.2)]	-2.7277	-2.73392	-3.70616	-3.03109	-1.51783	-1.5334	-1.10372	-2.91563	-2.80775	0.292805	0.581858	0.497499	0.00047413	0.0792	3.51331
[R].RISFSASHR.[L]	Q03393	6-pyruvoyl tetrahydrobiopterin synthase	PTS	1xPhospho [S3(92)]	-0.650434	-2.79116	-1.90257	-1.35886	-0.190842	0.272178	0.301951	-0.402957	-0.0832214	0.433565	-0.0525703	0.213416	0.035896	0.206281	1.97953
[K].DISEVVTPR.[F]	P00751	Complement factor B	CFB	1xPhospho [T7(99.8)]	-1.52009	-3.25062	-3.04623	-2.14571	-1.42908	-0.641019	0.346931	-0.887671	0.221043	-0.932308	-1.18708	-0.450669	0.0407843	0.207113	1.74896
[R].RSPGGGSEANGLALVSGFK.[R]	O95049	Tight junction protein ZO-3	TJP3	1xPhospho [S2(86.4)]	-3.33936	-3.38543	-3.03212	-3.121	-1.91374	-4.50077	-2.08842	-2.16004	-2.97158	-1.67602	-2.6388	-2.0455	0.0198687	0.195267	1.1322
[R].DFVAPHLAQPTGSQSPPPGSK.[R]	Q969Z0	FAST kinase domain-containing protein 4	TBRG4	1xPhospho [S15(90.5)]	0.35176	-0.380177	-0.340677	-1.28832	0.389648	0.702445	-0.0540018	0.648234	0.375225	0.789486	1.11594	0.639091	0.0245368	0.200127	0.971202
[R].QGSPGSVSK.[Q]	O00425	Insulin-like growth factor 2 mRNA-binding protein 3	IGF2BP3	1xGln->pyro-Glu [N-Term];1xPhospho [S3(99.5)]	-1.37011	-1.60528	-2.0072	-2.71894	-1.44816	-0.65315	-0.652213	-1.56864	-1.25599	-0.846693	-1.10803	-0.299777	0.0395685	0.206158	0.909363
[-].MGLLSILR.[K]	P36405	ADP-ribosylation factor-like protein 3	ARL3	1xMet-loss [N-Term];1xPhospho [S5(100)]	-3.97991	-3.36073	-4.14123	-2.35077	-4.44786	-4.88336	-2.06131	-4.233	-4.3684	-2.31936	-2.65204	-2.05757	0.00719979	0.173611	1.4843
[K].HTGPNSPDTANDGFVR.[L]	P31943;P55795			1xPhospho [S6(99.6)]	4.78898	2.74077	3.21139	3.9634	5.35507	5.51263	5.49965	5.15968	5.14665	5.84233	5.63523	5.83762	0.0245238	0.200527	2.19135
[R].RLDSCGKPGELGLPHPLSTGGLPVASEDGALR.[A]	Q96GZ6	Solute carrier family 41 member 3	SLC41A3	1xCarbamidomethyl [C5];1xPhospho [S4(100)]	-1.88782	-2.98201	-4.24302	-2.83	-2.50196	-3.6011	-3.09476	-1.02432	-1.68611	-0.946415	-0.588366	0.244079	0.0272248	0.200931	2.60739
[K].SGHHPGETPPLITPGSAQS.[-]	Q14802	FXYD domain-containing ion transport regulator 3	FXYD3	1xPhospho [T8(100)]	0.296245	-2.97168	-2.75907	-1.01851	0.974903	1.14835	0.502721	1.32946	1.54727	2.45343	2.6416	2.10518	0.0168739	0.187766	4.21157
[R].RLSLDIQSPPNIGLR.[R]	Q9NSI6	Bromodomain and WD repeat-containing protein 1	BRWD1	1xPhospho [S3(100)]	-2.83162	-3.61302	-2.6122	-2.79821	-2.7319	-3.62307	-3.24745	-1.11446	-2.26309	-1.48546	-1.03589	-0.919717	0.00584937	0.16798	1.87192
[K].TSTSPPPEK.[S]	Q9H1E3	Nuclear ubiquitous casein and cyclin-dependent kinase substrate 1	NUCKS1	1xPhospho [S4(98.6)]	0.820565	-1.59436	-2.02446	-0.721115	2.69537	2.68836	3.21281	2.70614	3.24345	3.66482	3.20173	3.28461	0.00856577	0.172932	4.31647
[R].AKSPTPESSTIASYVTLR.[K]	Q9HAU0	Pleckstrin homology domain-containing family A member 5	PLEKHA5	1xPhospho [S3(98.6)]	-0.211946	-2.27927	-0.462315	0.00213814	0.580547	-0.0117598	0.345508	0.81351	0.224541	1.12965	1.10348	1.09421	0.0324773	0.203827	2.09362
[K].LKNDMAVPTPPPPPVPPTK.[Q]	Q96RN5	Mediator of RNA polymerase II transcription subunit 15	MED15	1xOxidation [M5];1xPhospho [T9(100)]	-3.6888	-3.44607	-3.19208	-3.60884	-1.42185	-0.693749	-3.30505	-0.80898	-0.858303	0.13105	0.286196	-1.37312	0.00468851	0.160884	3.12369
[R].SEDMPFSPK.[A]	Q12888	TP53-binding protein 1	TP53BP1	1xOxidation [M4];1xPhospho [S7(100)]	-2.21961	-3.24501	-2.97796	-2.93269	-0.583336	-0.425344	-0.463948	-0.956418	-0.642635	0.00882149	-0.236589	-0.883784	0.0038538	0.154593	2.44367
[KR].TFCGTPDYIAPEIIAYQPYGK.[S]	P17252	Protein kinase C alpha type	PRKCA	1xCarbamidomethyl [C3];1xPhospho [T1(86.8)]	-0.425756	-3.46499	-3.30708	-1.34558	-0.0327187	-0.278558	-1.41646	-0.323964	0.106108	1.72052	1.57536	1.61664	0.0150651	0.191389	4.03678
[K].DGLPRTPSR.[R]	Q9UQ35	Serine/arginine repetitive matrix protein 2	SRRM2	1xPhospho [T6(100)]	3.2051	2.20637	2.30915	2.66249	3.7438	4.12109	3.93647	3.27323	3.6899	4.09837	3.65867	3.4184	0.0371025	0.205127	1.15161
[K].IDTHPSPSHSSTVK.[D]	Q8NI27	THO complex subunit 2	THOC2	1xPhospho [S6(100)]	1.84026	0.0505943	0.614624	1.0598	2.52733	3.23637	3.56245	2.37274	2.84779	3.56272	3.45381	3.34818	0.00789888	0.170194	2.61975
[K].VKPASPVAQPK.[E]	Q96EV2	RNA-binding protein 33	RBM33	1xPhospho [S5(100)]	3.24049	1.0442	1.92909	2.54449	3.68547	4.06351	4.06076	3.69399	3.94233	4.22055	4.13659	4.21231	0.0294397	0.202607	2.11856
[R].SLHSAHSLASR.[R]	O15027	Protein transport protein Sec16A	SEC16A	1xPhospho [S1(99.8)]	0.800248	-1.92139	-1.35442	-0.11235	1.00334	1.95259	2.13515	1.06727	1.1819	2.77578	2.4346	2.29787	0.0167263	0.185995	3.32794
[K].RFSFSQR.[S]	Q92614	Unconventional myosin-XVIIIa	MYO18A	1xPhospho [S3(100)]	2.25389	0.196089	0.714108	1.36342	3.07766	3.16441	2.78277	2.51917	2.93484	3.49034	2.83945	2.9833	0.0342	0.204414	2.04967
[R].GNFGGSFAGSFGGAGGHAPGVAR.[K]	P52272	Heterogeneous nuclear ribonucleoprotein M	HNRNPM	1xPhospho [S6(100)]	-2.72297	-3.25997	-3.93468	-2.82443	-2.64356	-1.19162	-1.57862	-1.43977	-4.11045	0.763851	0.505424	0.708505	0.000383055	0.0773636	3.96513
[R].KSFSQPGLR.[S]	Q86TI0	TBC1 domain family member 1	TBC1D1	1xPhospho [S4(94.1)]	-1.45268	-1.64983	-4.12031	-3.00583	-1.15918	-2.93432	-0.666703	-3.4386	-0.829557	0.124928	-0.0784779	0.457065	0.0418686	0.209036	2.57545
[K].LRSTGFTNLGAEGSVFPK.[V]	Q9H3R2	Mucin-13	MUC13	1xPhospho [S3(91.7)]	-3.93233	-2.7337	-2.24274	-3.53177	-2.35397	-2.9566	-1.77718	-2.88325	-2.77419	-0.136118	-0.506573	-0.470021	0.00727433	0.173387	2.59869
[R].VHSTSSLDSQK.[F]	Q96JI7	Spatacsin	SPG11	1xPhospho [S3(88.7)]	-3.53094	-2.51486	-4.13008	-2.82499	-2.5857	-1.91708	-1.11791	-2.31037	-2.05272	-1.87029	-1.38262	-1.68825	0.0239381	0.198024	1.74491
[R].KKSPNELVDDLFK.[G]	Q9UNZ2	NSFL1 cofactor p47	NSFL1C	1xPhospho [S3(100)]	2.37723	-0.178782	0.442854	2.03938	2.69844	2.09194	1.9457	2.63151	2.42722	3.31895	3.11524	3.53544	0.035005	0.205879	2.44278
[K].LAAGRPFNTYPR.[A]	O96013	Serine/threonine-protein kinase PAK 4	PAK4	1xPhospho [T9(100)]	-3.22881	-2.63557	-2.63216	-2.60696	-1.65997	-4.17445	-3.11811	-1.03943	-0.743292	-0.592012	-0.714243	0.0433683	0.00142627	0.108962	2.41122
[R].SSPPSAGNSPSSLK.[F]	P57682	Krueppel-like factor 3	KLF3	1xPhospho [S]	-0.146485	-1.20912	-0.910158	-3.06632	0.160456	0.575772	0.939252	0.186202	0.351786	1.06882	0.427132	0.77844	0.0145372	0.190955	1.51339
[R].LSSSSATLLNSPDR.[A]	Q14244	Ensconsin	MAP7	1xPhospho [S3(79.9)]	-1.50741	-3.00501	-3.56348	-2.31378	-0.754877	-0.807479	-1.57302	-0.74289	-0.98181	-0.705105	-0.582901	-1.25151	0.0463547	0.207749	1.84546
[R].AESGPDLR.[Y]	P15924	Desmoplakin	DSP	1xPhospho [S3(100)]	4.19078	3.16128	3.24801	3.68009	4.68192	4.75408	5.04754	4.36912	4.47342	4.67884	4.41641	4.55753	0.0396223	0.206488	1.01757
[R].SDEGQLSPATR.[G]	Q15149	Plectin	PLEC	1xPhospho [S7(100)]	-3.45688	-2.48113	-3.691	0.915829	2.46943	2.4283	2.8304	2.09985	2.4573	3.03876	2.87756	2.71419	9.0841e-05	0.0326	6.08651
[R].KTGSYGALAEITASK.[E]	O14974	Protein phosphatase 1 regulatory subunit 12A	PPP1R12A	1xPhospho [S4(100)]	0.314557	-3.84866	-3.92487	1.00868	2.0974	2.21919	0.89272	1.73012	1.68956	2.7194	2.68026	2.7978	0.0203863	0.195945	5.21881
[R].SSPSLSDSYSHLSGRPIR.[K]	O75420	GRB10-interacting GYF protein 1	GIGYF1	1xPhospho [S1(90.9)]	-3.05462	-3.59658	-4.15046	0.836456	0.460407	0.507869	0.473279	0.980948	0.30097	0.528938	0.0952263	1.01147	0.000550822	0.0805818	4.14576
[K].SSSPPPR.[K]	Q9Y2W1	Thyroid hormone receptor-associated protein 3	THRAP3	1xPhospho [S3(100)]	0.767711	-3.62413	-2.54581	0.124805	3.10825	3.77148	4.21537	3.45797	3.41939	3.37111	4.19452	2.00658	0.0272363	0.200558	4.99148
[R].LGTTPSVYGGAGGR.[G]	P35900	Keratin, type I cytoskeletal 20	KRT20	1xPhospho [S6(100)]	-3.11608	-3.24988	-2.9175	0.476763	1.17697	1.35802	0.387664	0.905976	1.20288	3.46987	3.72749	3.52872	7.17082e-07	0	6.66984
[R].KSSTVATLQGTPDHGDPR.[T]	Q8IVT2	Mitotic interactor and substrate of PLK1	MISP	1xPhospho [S/T]	-3.12036	0.195385	-3.45375	1.2176	1.58963	1.65945	1.78357	1.71285	1.83134	3.06649	3.01483	3.2345	0.0109553	0.183557	5.23152
[K].KLHVSTINLQK.[A]	P42345	Serine/threonine-protein kinase mTOR	MTOR	1xPhospho [S5(99.6)]	-3.71922	-2.77936	-3.65752	-0.812174	0.441332	0.962396	-0.263144	0.441297	0.534391	1.3201	1.11275	1.46577	0.000127171	0.04096	4.68491
[R].SLSPVAAPPLREPR.[A]	Q8NDT2	Putative RNA-binding protein 15B	RBM15B	1xPhospho [S3(99.9)]	-3.09702	-3.2395	-3.08471	-0.320026	0.832895	0.71758	-0.0251131	1.16679	1.22644	1.00936	1.27481	1.88304	6.7022e-05	0.0237647	4.52948
[R].RSPPPR.[AR]	Q6ZRP7;P84103			1xPhospho [S2(100)]	0.145368	-1.94135	-3.54873	-0.428764	2.47718	3.13528	4.51699	3.04737	2.77061	1.93756	3.59871	1.0229	0.0386802	0.206343	3.96796
[K].HSLPSGLGLSETQITSHGFDNTK.[E]	P53367	Arfaptin-1	ARFIP1	1xPhospho [S5(100)]	0.145038	-3.3868	-3.04164	0.500029	1.85673	1.41682	1.09639	1.47595	1.08636	3.01966	2.78891	2.66755	0.0120806	0.188289	4.91984
[K].RHSYAGEQPETVPYLLLNR.[A]	Q5T0W9	Protein FAM83B	FAM83B	1xPhospho [S3(100)]	-4.27894	-3.80384	-3.05289	-0.262508	-0.312069	-0.651052	-0.699714	-0.160045	-0.45496	-0.803577	-1.1236	-0.410295	0.00206279	0.129567	2.93274
[R].KVFSPVIR.[S]	Q96RK0	Protein capicua homolog	CIC	1xPhospho [S4(100)]	-3.00339	-2.65621	-3.27746	-0.445236	0.546297	0.711287	0.169152	0.185136	0.851957	1.45629	1.29612	1.08159	3.49516e-05	0.0404	4.25702
[R].SSLGSLQTPEAVTTR.[K]	Q7Z2W4	Zinc finger CCCH-type antiviral protein 1	ZC3HAV1	1xPhospho [S/T]	-3.54986	-2.94779	-3.5601	-1.02436	0.369732	0.2287	-0.698596	-0.567969	-0.690262	-0.204874	-0.322353	-0.353524	0.000123032	0.0445217	3.059
[R].GLLSNHTGSPR.[S]	Q13111	Chromatin assembly factor 1 subunit A	CHAF1A	1xPhospho [S9(99.9)]	-3.07372	-2.98319	-3.00224	-0.873219	0.331947	0.960849	1.08384	0.426373	-3.77013	-0.186506	-0.0604725	-0.0529222	5.72671e-07	0	2.91975
[K].ASEKPVSPK.[S]	Q14155	Rho guanine nucleotide exchange factor 7	ARHGEF7	1xPhospho [S7(100)]	-0.535228	-3.85458	-3.69802	-0.355875	0.126225	1.60597	1.65225	1.94377	1.62949	0.704338	2.32669	0.698117	0.0311741	0.202998	3.93899
[R].GSPVPPVPER.[R]	Q6ZRV2	Protein FAM83H	FAM83H	1xPhospho [S2(100)]	-3.37343	-3.59712	-4.46091	-2.09422	-0.387047	0.409167	0.844151	-1.03878	-1.0691	0.752209	0.388371	-0.338452	0.000903406	0.0979221	4.07786
[R].TSSSETEEKKPEKPLILQSLGPK.[T]	Q9Y5K6	CD2-associated protein	CD2AP	1xPhospho [S/T]	1.2971	-3.42597	-2.31741	1.04906	2.2332	1.62781	1.26902	2.53182	2.79466	2.21437	2.61153	2.90095	0.0479125	0.208235	4.05771
[K].KSSGEIVYCGQVFEKSPLR.[V]	Q02543	60S ribosomal protein L18a	RPL18A	1xCarbamidomethyl [C9];1xPhospho [S16(100)]	-2.9141	-3.28358	-2.4571	0.0511398	0.406233	-0.126712	-0.638844	0.0646009	-0.182327	-0.504515	-0.689054	-0.0504484	0.00126616	0.102612	2.47026
[R].LGSYSGPTSVSR.[Q]	Q9BZ23	Pantothenate kinase 2, mitochondrial	PANK2	1xPhospho [S3(100)]	1.23956	-2.69698	-2.41528	0.772583	1.98484	2.16887	2.10434	2.05311	2.28559	2.90626	2.68952	2.38323	0.0364358	0.205663	3.95057
[K].SFSKEELMSSDLEETAGSTSIPK.[R]	O00567	Nucleolar protein 56	NOP56	1xOxidation [M8];1xPhospho [S10(90.3)]	-0.219819	-3.96214	-3.9144	-1.61619	1.39768	0.891656	0.787742	0.697202	0.847555	1.47437	1.41732	0.980811	0.0331078	0.205165	3.98962
[K].KVLSPTAAKPSPFEGK.[T]	Q96QC0	Serine/threonine-protein phosphatase 1 regulatory subunit 10	PPP1R10	1xPhospho [S4(100)]	0.234689	-3.19984	-3.92538	0.0544987	0.544401	1.25296	0.929543	0.965991	1.2457	1.43443	1.45341	2.02354	0.038702	0.20606	3.93397
[K].EFSIPR.[A]	Q8NFJ5	Retinoic acid-induced protein 3	GPRC5A	1xPhospho [S3(100)]	1.14081	-2.66438	-3.97329	0.114594	1.42708	1.56257	1.33186	1.7702	2.13956	3.09653	2.78679	2.55161	0.0394805	0.205866	4.64393
[K].ELSLKASPLR.[S]	Q86W50	RNA N6-adenosine-methyltransferase METTL16	METTL16	1xPhospho [S7(100)]	-2.87155	-3.17485	-3.22628	-1.38882	0.128246	0.580869	-0.0781183	0.167399	0.123051	0.445869	0.207218	0.629254	2.84998e-05	0.0577143	3.51834
[R].DLQSPDFTTGFHSDKIEAK.[V]	Q9P2D0	Inhibitor of Bruton tyrosine kinase	IBTK	1xPhospho [S4(100)]	-3.60157	-3.17651	-0.946384	-0.0363197	0.761467	0.055459	-0.011035	1.02115	0.689434	0.192856	0.191566	0.496369	0.0258776	0.198659	2.86842
[K].EGLRPGDTTSTFCGTPNYIAPEILR.[G]	P41743	Protein kinase C iota type	PRKCI	1xCarbamidomethyl [C13];1xPhospho [T11(84.7)]	-0.0927744	-2.75897	-3.19362	0.666748	0.91234	0.790446	0.511931	1.18301	1.10899	1.65835	1.5815	2.10855	0.0181018	0.191424	3.79792
[R].DATNRSPTQIVK.[M]	A7KAX9	Rho GTPase-activating protein 32	ARHGAP32	1xPhospho [T/S]	-1.98709	-3.83304	-2.40007	-0.503191	-0.0823803	0.682775	0.905637	-0.060092	0.605127	0.760315	0.629366	1.22895	0.00356227	0.151429	3.61294
[K].VIYSQPSAR.[S]	Q9Y624	Junctional adhesion molecule A	F11R	1xPhospho [S7(99.9)]	-3.86386	-4.29723	-4.36656	-3.07282	-0.568203	-0.661334	-0.349093	-2.93726	-0.88162	0.26935	0.0828209	-0.154088	2.8858e-05	0.0505	4.24191
[R].HQSFGAAVLSR.[E]	Q5VV41	Rho guanine nucleotide exchange factor 16	ARHGEF16	1xPhospho [S3(100)]	0.0234785	-3.23978	-2.71093	-0.582418	1.61229	1.18688	1.00058	1.3646	1.16512	2.08357	1.91574	2.25926	0.0161602	0.190755	4.06194
[K].GSEGYLAATYPTVGQTSPR.[A]	P21359	Neurofibromin	NF1	1xPhospho [T/S/Y]	-4.45204	-3.36113	-3.90496	-2.74821	-0.551477	-0.299642	-0.471282	-1.03897	-0.903023	-1.12046	-1.46862	-0.877658	0.00155323	0.110655	2.75046
[K].HGAPSPSHPISAPQAAAAAALR.[R]	P35658	Nuclear pore complex protein Nup214	NUP214	1xPhospho [S5(99.1)]	-4.35321	-3.45125	-3.43456	-1.37384	-1.15579	-0.607203	-1.01736	-0.911002	-0.744926	-1.02204	-1.09954	-1.15896	0.000974773	0.0976098	2.65283
[R].RTQSLSALPK.[E]	Q96RK0	Protein capicua homolog	CIC	1xPhospho [S4(97.3)]	-3.88606	-1.86471	-1.23146	-0.63307	0.528482	1.22292	0.660829	0.791762	1.11754	1.54608	1.34628	1.34251	0.00962828	0.176089	3.73903
[R].KLSLQER.[S]	Q96RR4	Calcium/calmodulin-dependent protein kinase kinase 2	CAMKK2	1xPhospho [S3(100)]	0.164531	-3.33713	-3.45525	-0.37953	0.847261	0.938659	1.46813	0.564031	0.751865	1.50159	0.95072	1.5437	0.0421982	0.208505	3.54128
[K].LPSPAPAR.[K]	Q8IY33	MICAL-like protein 2	MICALL2	1xPhospho [S3(100)]	1.34856	-2.55403	-1.06352	1.19103	2.29642	2.27411	2.40185	2.17573	2.98531	2.77944	2.16415	2.57287	0.047192	0.207881	3.26182
[R].APSPPLSQVFQTR.[A]	Q9NRA8	Eukaryotic translation initiation factor 4E transporter	EIF4ENIF1	1xPhospho [S3(100)]	-3.26954	-2.92812	-3.20167	-3.25411	0.839096	0.828704	0.629132	0.908967	0.798841	0.819862	0.82036	0.815503	2.90506e-06	0	3.95168
[R].KVSIVSKPVLYR.[T]	Q9NRY4	Rho GTPase-activating protein 35	ARHGAP35	1xPhospho [S3(100)]	-3.34707	-3.05905	-2.22803	-0.587454	-0.279596	0.0439692	0.00539875	0.286248	-4.43327	1.24113	1.07581	1.19112	0.000282063	0.054	4.0474
[R].SPPAPGLQPMR.[S]	P15408	Fos-related antigen 2	FOSL2	1xOxidation [M10];1xPhospho [S1(100)]	-0.28082	-3.54733	-3.30766	-1.34047	0.873487	1.0751	0.909335	1.27415	0.708805	1.32012	1.40628	-0.140233	0.0497069	0.211643	3.24066
[R].ALSRQLSSGVSEIR.[H]	P04792	Heat shock protein beta-1	HSPB1	1xPhospho [S]	-4.25561	-3.6134	-3.26243	-1.81721	-1.46171	-0.408732	-0.100636	0.420701	0.465023	-1.69131	-1.03705	0.944196	0.0209861	0.197312	3.11576
[R].TVSPSTIR.[D]	Q96JH7	Deubiquitinating protein VCPIP1	VCPIP1	1xPhospho [S3(99.2)]	-1.10008	-3.17182	-1.08631	-0.192436	1.08001	1.19078	1.16242	1.20121	1.46176	2.27826	1.96617	2.236	0.00486664	0.163157	3.94622
[R].KVSLVLEK.[M]	Q9P2M7	Cingulin	CGN	1xPhospho [S3(100)]	-0.606101	-2.94929	-3.26851	-0.916603	0.659214	0.806697	0.587073	0.598472	1.1872	1.80004	1.25476	0.983233	0.0142923	0.189965	3.62064
[K].TRHSPTPQQSNR.[T]	Q8IYB3	Serine/arginine repetitive matrix protein 1	SRRM1	1xPhospho [S4(98.3)]	-0.666595	-0.588797	-2.71042	-0.307871	1.26509	2.38948	2.97044	2.26615	2.30018	1.89095	3.15135	0.800439	0.0281641	0.201009	3.26952
[K].SSSEAKPTSLGLAGGHK.[E]	Q96RK0	Protein capicua homolog	CIC	1xPhospho [S/T]	-2.76886	-4.31307	-4.15798	-1.3463	-2.52485	-0.0623846	0.528239	-3.26891	-3.87811	0.569136	0.249847	-0.567262	0.00301816	0.14262	3.83054
[R].DFTNEAPPAPLPDASASPLSPHRR.[A]	Q6WCQ1	Myosin phosphatase Rho-interacting protein	MPRIP	1xPhospho [S20(78.3)]	0.0258417	-2.62871	-3.67089	-0.209139	0.637438	0.566676	0.190511	0.668715	0.773434	0.961414	0.95149	1.07573	0.0486255	0.208741	3.08747
[R].VGSPLTLTDAQTR.[V]	Q99569	Plakophilin-4	PKP4	1xPhospho [S3(100)]	0.383357	-3.34189	-2.56156	-0.0177937	0.801247	0.930179	0.553033	1.06078	1.17698	1.55913	1.43508	1.33806	0.0445306	0.206359	3.28412
[R].IHLPLNYPPGSPDLGR.[H]	Q08174	Protocadherin-1	PCDH1	1xPhospho [S11(100)]	-1.19366	-3.48799	-3.69745	-1.22244	0.0238094	-0.00620937	0.450805	1.17365	0.65626	0.387625	1.0337	1.18878	0.0119887	0.187089	3.66307
[K].AQSVSPVQAPPPGGSAQLLPGK.[V]	Q96RK0	Protein capicua homolog	CIC	1xPhospho [S3(99.9)]	-3.96272	-1.44053	-3.0388	-0.86899	-0.0377007	-0.391711	-3.49171	0.0939264	-0.0561275	-0.154076	0.0897675	0.244809	0.0182437	0.192856	2.87419
[R].DLLAEQQPHHLATAVPLTPR.[V]	Q7L9B9	Endonuclease/exonuclease/phosphatase family domain-containing protein 1	EEPD1	1xPhospho [T18(100)]	-3.74782	-2.92744	-2.66896	-1.17925	-0.645231	-0.421296	-1.23008	-0.637309	-0.84445	-0.320486	0.257584	0.0438986	0.00105826	0.0988046	3.1084
[K].AGTFIAPPVYSNITPYQSHLRSPVR.[L]	Q6PJG2	Mitotic deacetylase-associated SANT domain protein	MIDEAS	1xPhospho [S/T/Y]	-2.95128	-3.70126	-3.51932	-1.24259	-1.35131	-0.479848	-0.0671263	0.327348	-0.632177	0.47308	0.535597	1.25717	0.000254005	0.0612973	4.1459
[R].GAPPGSPEPPALLAAPLAAGACPGGR.[S]	Q9Y4B5	Microtubule cross-linking factor 1	MTCL1	1xCarbamidomethyl [C22];1xPhospho [S6(100)]	-0.174285	-2.76266	-3.41574	0.397133	0.278946	0.0323343	-0.217731	0.561265	0.430071	1.10929	1.28662	1.45389	0.02681	0.201388	3.40083
[K].LTRPAASPAVGEK.[L]	Q8N2M8	CLK4-associating serine/arginine rich protein	CLASRP	1xPhospho [S7(100)]	0.527083	-2.68959	-2.60738	-0.578465	1.33714	1.51395	1.72218	0.960641	0.837231	1.8676	1.92985	1.92524	0.0298568	0.202872	3.49752
[K].NSTTLPR.[M]	P50552	Vasodilator-stimulated phosphoprotein	VASP	1xPhospho [T4(99.2)]	-0.947835	-2.59007	-1.31921	0.143265	0.55513	1.45548	1.16216	0.650258	1.17134	2.34673	1.7851	1.60501	0.00292564	0.144409	3.53131
[K].TVSSPPTSPRPGSAATVSASTSNIIPPR.[H]	O76094	Signal recognition particle subunit SRP72	SRP72	1xPhospho [S/T]	-0.418704	-2.28322	-3.54213	-0.187712	0.317503	0.498023	-0.11494	0.17452	0.562744	-0.0482063	0.9569	1.56174	0.0467027	0.207006	2.90483
[R].GNLLHFPSSQGEEEKEKLEGDHTIR.[Q]	Q12888	TP53-binding protein 1	TP53BP1	1xPhospho [S9(87.1)]	-1.18015	-2.78121	-3.44674	0.497849	-0.173391	-0.886964	-2.7156	-0.306178	-0.055191	-0.624573	-0.185043	-0.127044	0.0354235	0.206955	2.15714
[K].INSSLVNKVGQR.[I]	Q8N1T3	Unconventional myosin-Ih	MYO1H	1xPhospho [S4(97.7)]	-3.33389	-3.43254	-3.04124	-3.50819	0.25045	0.265368	-0.0954542	-0.0750551	0.493534	0.643324	0.476751	1.15612	6.88732e-05	0.0293333	4.02796
[R].NLSSTTDDEAPR.[L]	O00515	Ladinin-1	LAD1	1xPhospho [S3(99.9)]	-2.9616	-2.86317	-2.8409	-1.02477	0.180841	-1.05381	-0.308145	-0.27489	-0.173433	0.172176	-1.35829	-0.625361	0.00673652	0.171924	2.28473
[R].SGYIPSNILEPLQPGTPGTQGQSPSRVPMLR.[L]	Q8TE67	Epidermal growth factor receptor kinase substrate 8-like protein 3	EPS8L3	1xOxidation [M29];1xPhospho [T/S/Y]	-1.62725	-3.46153	-3.92271	-1.70656	-0.5086	-0.135972	-0.0985651	-0.109635	-0.552517	-0.626038	-1.45968	0.153049	0.048627	0.208508	2.35961
[K].LPIAHTPPPPPAPPLPLPEDPGTLSAER.[R]	Q96JP2	Unconventional myosin-XVB	MYO15B	1xPhospho [T6(100)]	-3.87265	-3.79874	-3.45513	-2.17833	-1.00319	-1.28571	-1.37675	-2.11492	-1.1138	-0.260529	0.137728	-0.38918	6.51274e-05	0.02525	3.53818
[K].VSAGEPGSHPSPAPR.[R]	Q9Y4F1	FERM, ARHGEF and pleckstrin domain-containing protein 1	FARP1	1xPhospho [S11(100)]	1.79677	-1.10727	-0.5541	1.54276	2.50633	2.72029	2.96586	2.52837	2.98865	2.73843	2.88748	2.69081	0.0377869	0.205517	2.7271
[R].STSLSALVR.[S]	Q5VZ89	DENN domain-containing protein 4C	DENND4C	1xPhospho [S3(100)]	-0.270228	-3.9605	-2.37172	-1.20956	0.621546	0.550378	0.323159	0.523711	0.820347	1.81328	1.58155	1.58718	0.0226765	0.197556	3.86148
[K].QESCSPHHPQVLAQQGSGSSPK.[A]	Q8N1G0	Zinc finger protein 687	ZNF687	1xCarbamidomethyl [C4];1xPhospho [S]	-3.5461	-3.74836	-4.18332	-2.38054	-0.964415	-1.62158	-3.79002	-3.21491	-3.91253	-1.1936	-1.43166	-0.259484	0.00209161	0.130314	2.86435
[R].LVHSGPGKGSPQAGVDLSFATR.[T]	Q13884	Beta-1-syntrophin	SNTB1	1xPhospho [S10(100)]	0.20464	-2.34981	-3.58752	0.618254	0.22983	-0.103381	0.0280676	0.889468	0.813908	1.59878	1.7047	2.30182	0.0293286	0.201965	3.77933
[R].GMSHSPSVALR.[G]	Q92786	Prospero homeobox protein 1	PROX1	1xOxidation [M2];1xPhospho [S5(91.1)]	-0.856505	-3.29012	-3.60405	-1.72394	-0.0324116	0.432151	-0.0576429	-0.330691	-0.442568	0.51652	-0.153116	-0.289618	0.0446804	0.206399	2.60815
[R].VSPKSPPTDQK.[K]	Q9BY89	Uncharacterized protein KIAA1671	KIAA1671	1xPhospho [S5(100)]	-1.01494	-3.17349	-3.79551	-1.5666	-0.333719	0.239413	0.0543909	-0.165528	-0.0120449	0.215891	-0.22917	0.279189	0.0326944	0.204869	2.74995
[R].RLSAPLPSSCGDPEK.[Q]	Q96EP0	E3 ubiquitin-protein ligase RNF31	RNF31	1xCarbamidomethyl [C10];1xPhospho [S3(100)]	-3.13676	-2.76786	-1.5053	-0.808834	-0.0334969	-0.248897	-0.223899	-0.329373	-3.77136	-0.10688	-0.0225677	0.324737	0.00771692	0.173043	2.53507
[K].LSSKLSAVSLR.[G]	Q15036	Sorting nexin-17	SNX17	1xPhospho [S6(91.6)]	-2.92274	-3.27314	-3.58496	-2.65925	-0.296541	-0.510686	-1.08468	-0.644801	-0.35939	-0.340384	-0.345757	-0.257382	0.00010835	0.0369524	2.94577
[R].ESYDAPPTPSGAR.[L]	Q96S55	ATPase WRNIP1	WRNIP1	1xPhospho [T/S/Y]	-3.99116	-2.35719	-2.16089	-1.14774	-0.553949	-0.521848	-0.237206	-0.560424	-0.251984	-0.43244	-0.545845	-0.548509	0.0160875	0.191264	2.32748
[R].TISQSSSLK.[S]	Q9UHB7	AF4/FMR2 family member 4	AFF4	1xPhospho [S3(99.9)]	-0.730245	-2.14844	-3.58149	-0.97323	0.243193	0.549415	0.826571	0.251128	0.652075	1.46371	1.18679	0.930507	0.0161684	0.189746	3.34706
[R].SGSISVK.[I]	Q8TF01	Arginine/serine-rich protein PNISR	PNISR	1xPhospho [S3(92.7)]	-1.10183	-3.31069	-2.66231	-1.23852	0.545652	-0.108045	0.0965357	-0.626502	-0.140076	1.13351	0.322998	0.178664	0.0156821	0.190221	2.90333
[R].RHSVTLPSSK.[F]	Q07352	mRNA decay activator protein ZFP36L1	ZFP36L1	1xPhospho [S3(100)]	-0.883058	-0.847198	-3.59098	-0.792023	0.431372	1.31148	1.00587	-0.125365	0.421415	2.79641	2.38842	2.4351	0.00930711	0.176438	4.31372
[K].IAASSSFR.[S]	Q99961	Endophilin-A2	SH3GL1	1xPhospho [S6(99.5)]	-3.04502	-2.33343	-2.4198	-1.62762	0.138956	-0.061511	-0.420461	-0.955199	-0.31679	0.989969	-0.347836	0.0193357	0.00352362	0.152605	2.81991
[R].TYSAPAINAIQGGSFESPKK.[E]	Q9H4L5	Oxysterol-binding protein-related protein 3	OSBPL3	1xPhospho [S3(89.6)]	-1.76973	-2.70714	-3.41599	-1.24932	-0.139439	-0.322757	-0.352876	-0.900796	-0.207331	-0.318604	-0.467567	0.762868	0.0129627	0.186186	2.62319
[R].RSPTVEPSTLPR.[E]	Q9BY89	Uncharacterized protein KIAA1671	KIAA1671	1xPhospho [S/T]	-3.47546	-3.83575	-3.24715	-2.85527	-0.847836	-0.688834	-0.181157	-3.14501	-0.673124	-0.3689	-0.899065	-2.19717	0.014237	0.190523	2.3644
[K].TALPAQSAATLPAR.[T]	Q01082	Spectrin beta chain, non-erythrocytic 1	SPTBN1	1xPhospho [T10(100)]	-2.64233	-3.17217	-3.74036	-1.70022	-1.02439	-0.698871	-3.28244	-0.114224	-0.645977	-1.19742	-1.23156	-0.78231	0.00372143	0.153006	2.11452
[R].SPTNSLLK.[H]	Q14106	Protein Tob2	TOB2	1xPhospho [T3(89.8)]	-2.19261	-3.70733	-3.9411	-1.91093	-1.14417	-0.674851	-0.768138	-2.64508	-1.08395	-0.137344	-1.3081	-1.29035	0.0242484	0.19883	2.36842
[R].KSSLVTSK.[L]	O43768	Alpha-endosulfine	ENSA	1xPhospho [S/T]	-3.66553	-3.15435	-3.64499	-1.64036	-1.43364	-1.31071	-0.975795	-1.37537	-0.718365	0.764523	0.872807	-0.356559	0.000785729	0.0925797	3.91521
[K].GTDDLNPVTSTPAKPSSPPPEFSFNTPGK.[N]	Q6NXT4	Zinc transporter 6	SLC30A6	1xPhospho [T/S]	-3.50756	-2.29465	-3.17604	-2.58761	-0.193514	-0.129628	-0.159919	-0.404811	0.0045166	0.162233	0.00210762	0.20003	0.00105722	0.0999535	3.11421
[R].EDSQRPGAHLTVK.[K]	P09651	Heterogeneous nuclear ribonucleoprotein A1	HNRNPA1	1xPhospho [S3(100)]	0.294438	-2.61178	-2.58481	-0.269787	0.873198	0.554978	0.969623	0.582576	0.452484	1.20745	1.83406	1.44423	0.0332633	0.204805	3.1293
[K].VLPPPAGYVPIRTPAR.[K]	O75533	Splicing factor 3B subunit 1	SF3B1	1xPhospho [T13(100)]	-0.486171	-1.8256	-3.80656	0.00161934	-0.203514	0.141852	-0.588801	0.0704432	0.277864	0.753744	1.02945	0.540128	0.0447146	0.206053	2.81388
[R].THPYSPK.[SI]	Q15853	Upstream stimulatory factor 2	USF2	1xPhospho [S5(100)]	-1.22976	-3.03238	-2.4073	-1.01434	-0.0491924	0.44415	0.843614	0.25203	0.581385	0.266098	1.05152	-0.459521	0.0215529	0.194835	2.50918
[K].NPPSPRPSQLPVLDR.[D]	Q6ZRS2	Helicase SRCAP	SRCAP	1xPhospho [S4(99.8)]	-0.605597	-2.95167	-4.08218	-1.04717	-0.326769	-0.244761	-0.751386	0.127864	0.127579	0.539211	0.483625	0.496959	0.0406756	0.2071	3.05308
[R].VTEHGTPKPFR.[K]	Q9NZN5	Rho guanine nucleotide exchange factor 12	ARHGEF12	1xPhospho [T6(100)]	-0.565785	-2.60545	-1.02337	0.56426	0.5839	0.670655	0.809157	-0.187806	0.586859	0.898764	0.788387	0.48714	0.028054	0.20089	2.12296
[R].LVPTGPTHREPSPVR.[Y]	Q9C0B5	Palmitoyltransferase ZDHHC5	ZDHHC5	1xPhospho [S12(99.7)]	-0.888024	-3.33393	-2.87811	-0.527416	-0.234528	-0.326676	0.0132036	0.155498	0.0211067	0.206842	0.569777	1.38522	0.0203089	0.195844	3.0873
[K].YSSDYFQAPSDYR.[Y]	Q08380	Galectin-3-binding protein	LGALS3BP	1xPhospho [S3(98.4)]	-3.7453	-4.1012	-5.02725	-2.98302	-1.05369	-2.88429	-2.32912	-3.59208	-3.85426	-0.13232	-0.862879	-0.204923	0.000960409	0.100152	3.89121
[R].INSLTFK.[K]	Q96HP0	Dedicator of cytokinesis protein 6	DOCK6	1xPhospho [S3(99.6)]	-2.76525	-3.17834	-2.69474	-2.76004	-0.0470791	0.109776	-0.397914	-0.529717	-0.03759	-0.41828	-0.775391	-1.63587	0.00778994	0.172793	1.93626
[R].QGSFSEDVISHK.[G]	Q9UPN3	Microtubule-actin cross-linking factor 1, isoforms 1/2/3/4/5	MACF1	1xGln->pyro-Glu [N-Term];1xPhospho [S3(100)]	-3.69989	-3.15904	-3.56513	-3.25192	-0.504078	-0.730268	-0.871694	-0.498725	-0.597237	-0.328676	0.00813103	-0.271714	7.05502e-05	0.0277895	3.27726
[K].RSSPAAFINPPIGTVTPALK.[L]	Q9BY77	Polymerase delta-interacting protein 3	POLDIP3	1xPhospho [S3(99.2)]	-0.729129	-2.71915	-4.02457	-1.07634	-0.2474	-0.221938	-0.40294	0.0402002	-0.40723	0.274836	0.121288	0.42121	0.0453567	0.207112	2.7634
[R].ADSGYLFSGSRPPSQVSR.[S]	Q5SNT2	Transmembrane protein 201	TMEM201	1xPhospho [S3(100)]	-3.28488	-4.10359	-3.10476	-2.64599	-1.21261	-0.758174	-1.70891	-1.8781	-1.55955	-1.38162	-1.32484	-2.54931	0.0256735	0.200293	1.74582
[R].SGITSPVEK.[R]	O14686	Histone-lysine N-methyltransferase 2D	KMT2D	1xPhospho [S5(99.5)]	-0.81709	-2.38227	-2.79881	-0.145014	-0.0686569	-0.0425596	0.544374	-0.813365	0.361122	0.106878	0.457375	-0.0147047	0.0243979	0.199552	2.18257
[K].YGSFEEAEASYPILNR.[A]	O95425	Supervillin	SVIL	1xPhospho [S3(100)]	-0.887227	-2.69925	-3.10102	-0.592773	0.194647	-0.547736	-0.397347	-0.449075	-0.531313	0.00337601	-0.451656	-0.184411	0.043685	0.207503	2.01827
[R].TRSFGHFPGPEFLDVEK.[T]	Q8IWW6	Rho GTPase-activating protein 12	ARHGAP12	1xPhospho [T/S]	-2.04597	-2.84021	-3.36558	-1.04408	-0.561375	-0.929368	-1.48646	-1.60134	-1.40226	-0.20632	-0.652384	0.139363	0.0049301	0.164043	2.51081
[K].VERPPSPFSMAPQASLPPVPPR.[L]	P22681	E3 ubiquitin-protein ligase CBL	CBL	1xOxidation [M10];1xPhospho [S9(87.8)]	-3.15217	-2.72054	-3.54017	-2.13959	-0.468767	-1.09213	-1.01721	-2.23989	-0.621231	-1.42819	-1.3806	-1.6956	0.00308602	0.143804	1.63617
[R].VSPSPSQESLSSSK.[S]	Q5JSH3	WD repeat-containing protein 44	WDR44	1xPhospho [S2(100)]	-3.40897	-2.79952	-3.60633	-3.11927	-0.715761	-0.272565	0.148255	-0.514945	-0.452515	0.882208	0.587772	-0.0173254	0.000473107	0.0782857	3.75582
[R].HPPLYQAGLTPPLSPPK.[S]	Q9ULL5	Proline-rich protein 12	PRR12	1xPhospho [S14(100)]	-1.58643	-3.28499	-3.04391	-0.597216	-0.900181	-0.714967	-1.08071	-0.43419	-0.726204	-0.777199	-1.07585	-0.160354	0.0297748	0.20312	1.96731
[R].GNVVPSPLPTRR.[T]	Q9Y2V2	Calcium-regulated heat-stable protein 1	CARHSP1	1xPhospho [S6(91.1)]	-0.351541	-2.11655	-2.72455	1.01218	-0.0551395	-0.481505	-0.608794	1.1516	0.653976	0.838278	0.44846	2.93444	0.0403886	0.206931	3.13794
[R].STPLASPSPSPGRSPQR.[L]	Q8WYP5	Protein ELYS	AHCTF1	1xPhospho [S10(89.9)]	-0.914029	0.274876	-0.757061	0.90144	1.65949	1.68288	2.12017	1.79328	1.93087	2.35547	1.77579	2.04823	0.00348792	0.152159	2.52524
[K].AKSQVFK.[N]	Q5HYK7	SH3 domain-containing protein 19	SH3D19	1xPhospho [S3(100)]	-3.28431	-3.40919	-4.47813	-2.39356	-2.12031	-1.04055	-3.64155	-1.02645	-1.08494	0.116428	0.123749	-0.640821	0.00140556	0.106718	3.59033
[R].SISASKASPPGDLQNPK.[R]	O00273	DNA fragmentation factor subunit alpha	DFFA	1xPhospho [S8(100)]	-1.15136	-3.2996	-3.77819	-0.335073	-0.982759	-1.33044	-0.328679	-0.0571203	-0.232941	0.245411	-0.068121	1.86176	0.0271324	0.201682	3.42273
[R].KAISSANLLVR.[S]	Q32P44	Echinoderm microtubule-associated protein-like 3	EML3	1xPhospho [S4(99.6)]	-2.76083	-2.89289	-2.77119	-2.56298	-0.266081	-0.0224829	-1.07992	-0.850015	-0.484123	0.438025	0.132862	0.894063	0.000126698	0.0426667	3.29662
[R].VGSSNFR.[G]	P05787	Keratin, type II cytoskeletal 8	KRT8	1xPhospho [S3(99.7)]	5.41282	3.05319	3.69493	4.70002	6.291	6.73679	6.17885	5.69362	6.09894	6.88992	6.7548	6.49448	0.0203798	0.196393	2.65942
[R].SLSVPVDLSR.[W]	Q9NYF3	Protein FAM53C	FAM53C	1xPhospho [S3(100)]	-3.26904	-3.82238	-2.90025	-3.00522	-1.04718	-0.387324	-2.28592	-0.823966	-0.718849	-1.35775	-1.00562	-0.924109	0.00171711	0.114759	2.23473
[R].LSPPSSSAASSYSFSDLNSTR.[G]	P50402	Emerin	EMD	1xPhospho [S13(97.5)]	-0.888556	-2.50371	-3.24159	-1.11095	0.144979	-0.121211	-0.840503	0.0161467	-0.244343	0.308155	0.531885	-0.29676	0.0315683	0.204007	2.39238
[R].SASPSTAVK.[V]	Q8TC71	Mitochondria-eating protein	SPATA18	1xPhospho [S3(100)]	-0.321105	-2.90229	-1.87571	-0.734875	0.30266	0.844069	0.653934	0.0545053	0.646805	1.48249	1.41178	1.50425	0.013515	0.188423	3.16588
[R].ISPHIK.[D]	P29374	AT-rich interactive domain-containing protein 4A	ARID4A	1xPhospho [S2(100)]	-4.11003	-3.21178	-1.97263	-1.92393	-1.11122	-0.750352	-0.654429	-1.3173	-0.573896	-0.588488	-1.02353	-1.26524	0.0302614	0.203169	2.13906
[R].INHSSSLAR.[T]	O94915	Protein furry homolog-like	FRYL	1xPhospho [S4(98.5)]	-1.66405	-2.89928	-3.70486	-2.42522	-0.502337	0.161168	0.208472	-0.712346	-0.336435	0.0996113	-0.040411	-0.237645	0.0109621	0.182924	2.69658
[R].QNSTGQAQIR.[K]	Q9UJF2	Ras GTPase-activating protein nGAP	RASAL2	1xPhospho [S/T]	-4.00132	-3.1992	-2.83543	-3.40997	-0.711533	-0.443908	-3.00488	-2.85958	-1.05016	-1.10584	-2.58321	-1.30308	0.0435388	0.207832	1.68127
[K].VSTSGPR.[A]	P05787	Keratin, type II cytoskeletal 8	KRT8	1xPhospho [S4(99.2)]	-0.129889	-0.542105	-0.984898	0.502909	1.3987	1.87862	2.00462	1.111	1.50415	0.897493	1.53551	0.429877	0.0203931	0.195718	1.50659
[R].RDSFSGVK.[D]	Q14865	AT-rich interactive domain-containing protein 5B	ARID5B	1xPhospho [S3(100)]	-1.0122	-3.61314	-3.2484	-1.44358	-0.844852	-0.156413	0.0593748	-0.600984	-0.163897	0.435112	0.470165	0.203612	0.0215153	0.195259	2.99421
[K].KLAATPK.[K]	P07305	Histone H1.0	H1-0	1xPhospho [T5(100)]	-1.23986	-3.52353	-1.97408	-1.66017	-0.17178	0.508107	0.780112	0.356055	0.664528	0.955141	1.71277	0.453422	0.0127549	0.187445	3.28627
[R].QSQQPMKPISPVKDPVSPASQK.[M]	Q12888	TP53-binding protein 1	TP53BP1	1xOxidation [M6];1xPhospho [S10(100)]	-3.79657	-2.27145	-3.23759	-2.49084	-0.812674	-0.601506	-0.885097	-0.920531	-0.723577	0.373894	-0.0385818	-0.856576	0.00696535	0.171702	2.92811
[K].RQSPLPPQK.[K]	Q01105	Protein SET	SET	1xPhospho [S3(100)]	1.28181	0.519135	0.700945	1.94708	2.82261	3.09055	3.15957	2.56092	1.95314	3.48075	2.27691	3.49142	0.00836131	0.172988	2.24906
[R].SFGHFPGPEFLDVEK.[T]	Q8IWW6	Rho GTPase-activating protein 12	ARHGAP12	1xPhospho [S1(100)]	-1.90959	-3.05007	-2.89202	-2.24064	0.042469	-0.349977	-0.680224	-1.50196	-0.979706	0.267248	-0.147303	-0.428704	0.00358437	0.150897	2.51431
[R].MDSFDEDLARPSGLLAQER.[K]	Q9Y2W1	Thyroid hormone receptor-associated protein 3	THRAP3	1xOxidation [M1];1xPhospho [S3(100)]	-3.08395	-3.24362	-3.04394	-2.35544	-0.501865	-1.28686	-1.4649	-1.71277	-2.07529	-0.239429	-0.594555	-1.84051	0.0103185	0.177371	2.23234
[K].RESPSPAPKPR.[K]	Q8IYB3	Serine/arginine repetitive matrix protein 1	SRRM1	1xPhospho [S3(100)]	1.9577	0.832512	2.15905	3.3812	3.40238	3.3773	3.67943	3.64142	3.1947	3.17107	4.08513	3.8722	0.0142862	0.190516	2.05971
[R].SVSPCSNVESR.[L]	Q9UQ35	Serine/arginine repetitive matrix protein 2	SRRM2	1xCarbamidomethyl [C5];1xPhospho [S3(100)]	-0.546981	-2.52543	-2.83813	-1.22514	0.341005	0.173146	0.710244	0.27481	0.267773	1.50218	1.10168	1.50677	0.0102037	0.176868	3.34039
[K].QPPVSPGTALVGSQKEPSEVPTPK.[R]	P17096	High mobility group protein HMG-I/HMG-Y	HMGA1	1xPhospho [S13(96.7)]	-0.419019	-2.79898	-2.46105	-0.773911	0.530634	-0.250157	0.668271	0.60855	-0.665701	1.47983	1.93296	1.73778	0.00876401	0.174159	3.60987
[K].SLDSEPSVPSAAKPPSPEK.[T]	Q7Z3K3	Pogo transposable element with ZNF domain	POGZ	1xPhospho [S16(100)]	-0.291032	-0.701778	0.12335	0.818111	1.8594	1.63307	1.94256	1.83261	1.70306	1.62365	2.01722	1.98005	0.00130134	0.104081	2.16346
[K].EGLGPGDTTSTFCGTPNYIAPEILR.[G]	Q05513	Protein kinase C zeta type	PRKCZ	1xCarbamidomethyl [C13];1xPhospho [T11(75.1)]	-1.84244	-3.33486	-3.21478	-0.925028	-1.18895	-1.13767	-1.75407	-0.6519	-0.515648	-0.114901	0.0638752	0.606393	0.00475709	0.162208	2.98248
[R].SESGSPSAGGHSKPPHSPLVLK.[R]	P01106	Myc proto-oncogene protein		1xPhospho [S]	-3.45615	-2.57509	-3.44472	-2.26641	-1.13453	-0.940879	-0.541451	-0.774251	-0.210957	-0.914692	-1.11034	0.116612	0.00625517	0.170424	2.52251
[R].LHGSVPNLSR.[Y]	Q9BZF2	Oxysterol-binding protein-related protein 7	OSBPL7	1xPhospho [S4(100)]	0.217114	-1.50461	-1.71241	-0.26989	1.07994	1.32046	0.870692	0.702266	1.02888	1.33717	0.731691	0.68164	0.0414024	0.208739	1.9168
[R].LVGATATSSPPPK.[A]	Q96QD9	UAP56-interacting factor	FYTTD1	1xPhospho [S9(99.2)]	-1.35266	-3.65457	-2.89792	-1.53447	-0.171377	-1.12281	0.270354	-0.676433	0.115904	-0.605558	0.111746	-0.391076	0.0300423	0.203163	2.34009
[K].ISSTLYQAAAPVLTPAK.[V]	Q8N6L1	Keratinocyte-associated protein 2	KRTCAP2	1xPhospho [T14(100)]	-3.00841	-2.50308	-3.97744	-2.72055	-0.924389	-0.785474	-1.16778	-1.34278	-1.49884	-1.99055	-1.42808	-2.01307	0.0459671	0.208596	1.35241
[R].TFSATVR.[A]	Q9Y2V2	Calcium-regulated heat-stable protein 1	CARHSP1	1xPhospho [S3(100)]	4.2354	1.7309	2.83701	3.80309	4.79507	5.25763	4.86197	5.09013	5.25011	5.77911	5.47395	5.44816	0.0228672	0.19675	2.63263
[R].SVVSFDKVK.[E]	Q15424	Scaffold attachment factor B1	SAFB	1xPhospho [S4(100)]	4.98405	2.56127	2.95128	4.34327	5.62018	5.58051	4.57857	5.53612	5.59634	6.06987	5.73322	5.46076	0.0430708	0.208635	2.25575
[R].VSSSPGVK.[G]	P32519	ETS-related transcription factor Elf-1	ELF1	1xPhospho [S3(92.1)]	-0.108718	-2.5702	-1.5613	-0.760061	0.671335	0.87111	1.24597	0.648005	0.953512	0.807919	0.834894	0.587962	0.0398885	0.207155	2.157
[R].SPGGGSEANGLALVSGFK.[R]	O95049	Tight junction protein ZO-3	TJP3	1xPhospho [S1(100)]	-0.783856	-3.01258	-3.14526	-0.509546	-0.853819	-0.556281	-0.337079	0.104569	-0.620636	0.143871	-0.16242	-0.184087	0.0438962	0.206686	2.24635
[R].SRLSAIEIDIPVVSHTT.[-]	P56749	Claudin-12	CLDN12	1xPhospho [S4(91.8)]	0.310733	-1.73253	-2.21771	0.0773201	1.00564	0.210414	0.495154	0.36037	0.5902	1.31635	1.06876	1.31732	0.0348098	0.204991	2.44731
[R].YEPQSPGYEPR.[S]	Q9H5H4	Zinc finger protein 768	ZNF768	1xPhospho [S5(100)]	-1.02724	-3.081	-2.41942	-1.08027	-0.229548	-0.313102	-0.0144987	-0.270108	-0.411671	0.0532532	-0.136694	-0.504867	0.0342685	0.204246	1.97978
[R].AASSAAQGAFQGN.[-]	O15127	Secretory carrier-associated membrane protein 2	SCAMP2	1xPhospho [S4(89.6)]	0.962281	-1.11774	-1.01792	0.126329	1.77036	1.81517	1.46931	1.15048	1.38378	2.71372	2.47944	2.28758	0.0138038	0.188213	2.88471
[R].LVSPEPPPK.[G]	Q9H4G0	Band 4.1-like protein 1	EPB41L1	1xPhospho [S3(100)]	-1.14034	-3.12945	-3.16669	-1.63488	-0.2938	-0.676299	-0.282889	-0.817718	-0.839876	0.429134	0.411713	0.0645132	0.0149697	0.190964	2.78061
[R].VGGSSVDLHR.[F]	O60716	Catenin delta-1	CTNND1	1xPhospho [S4(95.2)]	4.05797	1.95594	2.97881	4.02403	4.64286	5.1093	5.06616	4.91595	4.92183	5.06227	4.60296	4.86484	0.0411071	0.207583	1.84578
[R].ADRLRSTAQAQQR.[K]	B2RC85	Radial spoke head 10 homolog B2	RSPH10B2	2xPhospho [S6(100);T7(100)]	2.27574	0.504501	0.485994	1.77116	2.88701	3.38425	2.63464	2.78273	2.80838	3.40725	3.61603	3.36544	0.0165878	0.186951	2.37416
[R].SFSLASSSNSPISQR.[R]	Q9BXB4	Oxysterol-binding protein-related protein 11	OSBPL11	1xPhospho [S13(99.4)]	-1.87944	-3.07594	-3.87829	-2.72197	-0.639942	-0.714417	-1.20751	-0.777413	-0.884314	-1.00644	-0.837807	-0.235869	0.0228446	0.197727	2.25119
[R].ISSSSFSR.[V]	P05787	Keratin, type II cytoskeletal 8	KRT8	1xPhospho [S5(99)]	5.32329	2.90353	3.65357	4.46103	6.1265	6.04725	5.75449	5.42642	5.54663	6.60552	6.21803	6.24687	0.0298896	0.202526	2.39668
[K].RVPTTLSIKPLGAISPVLNR.[K]	Q8NEN9	PDZ domain-containing protein 8	PDZD8	1xPhospho [S15(100)]	-0.444886	-2.59433	-0.98171	0.835081	0.208662	-0.311215	-0.222562	0.355117	0.275925	0.642069	0.53676	0.954461	0.0355986	0.20608	2.05141
[R].RRPSPQPSPR.[D]	Q9UQ35	Serine/arginine repetitive matrix protein 2	SRRM2	1xPhospho [S4(100)]	-0.824616	-3.16134	-1.98657	-1.09941	-0.176495	0.0483561	0.336619	0.0105295	0.124559	0.240267	0.483683	-0.469951	0.0472184	0.207549	2.07551
[R].ALAAVPSAGSVQR.[V]	Q14160	Protein scribble homolog	SCRIB	1xPhospho [S7(99.4)]	-1.11359	-2.89745	-1.96425	-0.800831	-0.22673	-0.207601	-1.10954	-0.374188	-0.313587	0.428308	0.378088	0.0720663	0.012303	0.187327	2.28458
[R].AAAAAATAPPSPGPAQPGPR.[A]	Q6SPF0	Sterile alpha motif domain-containing protein 1	SAMD1	1xPhospho [S11(100)]	-0.669497	-2.55307	-2.54829	-0.786022	-0.0487747	-0.208034	0.233741	0.456519	0.553104	0.447737	0.529402	0.0316992	0.0249005	0.198408	2.2599
[R].QPASAQSTPSTTPHSSPK.[Q]	Q96A73	Putative monooxygenase p33MONOX	KIAA1191	1xPhospho [S/T]	-2.89612	-2.25534	-3.81899	-2.45964	-1.1089	-0.675801	-0.457675	-1.55403	-1.08242	-0.249611	-0.502678	0.0794687	0.00464218	0.159111	2.76587
[K].SHSSPSLNPDTSPITAK.[V]	Q9NYI0	PH and SEC7 domain-containing protein 3	PSD3	1xPhospho [S3(91.2)]	-3.36502	-2.49489	-2.59011	-2.78632	-0.269945	-0.668397	0.369205	-0.203507	-0.442806	-0.00811195	0.26882	0.61604	0.000703022	0.0915077	3.10892
[K].VSVTVSDDGTLHMHFSRNPK.[V]	Q9ULX3	RNA-binding protein NOB1	NOB1	1xOxidation [M13];2xPhospho [S/T]	-2.86273	-4.16204	-2.52053	-3.03144	-0.865524	-0.925603	-0.585177	-0.066762	-0.00621414	-0.267466	0.228241	-1.32604	0.0158671	0.190123	2.72668
[R].FSGGFGAR.[D]	O00571	ATP-dependent RNA helicase DDX3X	DDX3X	1xPhospho [S2(100)]	-3.4134	-3.29407	-3.83443	-3.46928	-0.904362	-1.45084	-1.47882	-1.82274	-1.61588	-0.51569	-1.0942	-2.19015	0.0122392	0.187257	2.24729
[R].LGLGTLSSSLSR.[A]	O95248	Myotubularin-related protein 5	SBF1	1xPhospho [T5(100)]	-2.50389	-3.7843	-3.68229	-2.18779	-1.60883	-1.47834	-2.21607	-1.76904	-1.51832	-1.60419	-1.69604	-1.39345	0.0138863	0.186655	1.75893
[R].GVQKPAGPSTSPDGNSR.[C]	Q86YV5	Inactive tyrosine-protein kinase PRAG1	PRAG1	1xPhospho [S/T]	-3.39801	-3.21974	-3.74993	-2.24895	-1.78944	-1.63872	-1.69571	-1.60125	-1.15053	-2.13205	-2.18415	-2.02928	0.00117087	0.102151	1.34074
[K].GSPRPQAPK.[A]	Q14978	Nucleolar and coiled-body phosphoprotein 1	NOLC1	1xPhospho [S2(100)]	2.10417	1.25914	0.276064	1.95418	3.20918	3.15733	4.76243	3.25161	3.86166	3.03248	2.9854	2.64324	0.0366884	0.205159	1.67392
[R].THSTSSSLGSGESPFSR.[S]	Q9UGV2	Protein NDRG3	NDRG3	1xPhospho [S3(99.8)]	-1.61146	-2.37522	-2.48134	-0.558693	-0.709543	-0.534242	-0.226237	-0.755271	-0.57901	-0.538731	-0.988564	-0.644246	0.00942509	0.176509	1.43216
[R].QPPGTQQSHSSPGEITSSPQGLDNPALLR.[D]	Q5TDH0	Protein DDI1 homolog 2	DDI2	1xGln->pyro-Glu [N-Term];1xPhospho [T5(96.2)]	-3.79231	-3.67044	-3.01873	-3.33605	-0.917692	-1.57283	-0.980098	-0.706285	-1.23643	-1.37294	-1.25517	-1.3843	0.000900157	0.0992105	2.15636
[K].SPPTTMLLPASPAK.[A]	Q9UGU5	HMG domain-containing protein 4	HMGXB4	1xOxidation [M6];1xPhospho [S11(98.6)]	-3.7994	-3.64832	-4.43935	-3.54891	-1.97493	-1.71051	-1.79147	-1.9435	-1.20842	-1.62123	-1.76852	-3.30506	0.0427675	0.208307	1.73075
[R].RLSVPR.[D]	P78412	Iroquois-class homeodomain protein IRX-6	IRX6	1xPhospho [S3(100)]	-1.12758	-1.67237	-1.43333	-0.788877	0.101049	0.982928	1.41919	0.255147	0.567898	-0.00769997	0.873125	-0.644572	0.0336461	0.205156	1.48471
[R].TPALAALAALGAPGPAPTAASSP.[-]	Q86V15	Zinc finger protein castor homolog 1	CASZ1	1xPhospho [S22(85.5)]	-1.67681	-3.23083	-3.36606	-0.640638	-1.48707	-1.64215	-2.31667	-0.974654	-1.02638	-1.54149	-1.02805	-0.795144	0.0489721	0.209758	1.63634
[R].RKSYTSDLQK.[K]	Q8WWI1	LIM domain only protein 7	LMO7	1xPhospho [S3(99.3)]	-1.27311	-3.97906	-2.54042	-1.55098	-0.783501	-0.98743	-0.227666	-0.859809	-0.614838	-0.0190048	0.482725	1.23143	0.0214096	0.196765	3.16258
[R].TAQVPSPPRGK.[I]	Q9UKV3	Apoptotic chromatin condensation inducer in the nucleus	ACIN1	1xPhospho [S6(100)]	-3.73404	-3.09574	-2.65844	-2.4225	-1.20321	-1.42187	-0.802089	-2.31711	-1.56737	-2.26023	-2.06741	-2.25436	0.0383992	0.206779	0.96874
[R].RNSCNVGGGGGGFK.[H]	Q7L2J0	7SK snRNA methylphosphate capping enzyme	MEPCE	1xCarbamidomethyl [C4];1xPhospho [S3(100)]	-2.58848	-2.49104	-3.55788	-1.99191	-1.2532	-0.979236	-0.496947	-1.10356	-0.679285	0.0572662	-0.103481	0.209296	0.00113671	0.100967	2.93349
[K].GILAADESTGSIAKR.[L]	P04075	Fructose-bisphosphate aldolase A	ALDOA	1xPhospho [S11(100)]	-3.84165	-3.67254	-3.60988	-2.64553	-1.22455	-2.84956	-2.6115	-3.85452	-1.02072	-2.78706	-1.28238	-0.576779	0.030095	0.203192	2.15928
[K].SQAKPGTPGGTGGPAPQY.[-]	P54760	Ephrin type-B receptor 4	EPHB4	1xPhospho [T7(97.8)]	-2.42773	-2.45667	-3.24156	-1.56914	-1.67777	-0.504907	-0.260949	-0.10209	0.225258	-1.36998	-1.27568	-1.18305	0.00622726	0.169723	1.43242
[R].SSPRPGQPPK.[V]	P57739	Claudin-2	CLDN2	1xPhospho [S]	2.29313	1.12244	0.754837	2.16333	3.15743	3.20571	4.35098	3.66823	3.99697	4.05595	4.03887	4.48524	0.00449252	0.156137	2.80322
[R].SFHRSLSSSLQAPVVSTVGMQR.[L]	P35900	Keratin, type I cytoskeletal 20	KRT20	1xOxidation [M20];1xPhospho [S9(94)]	-3.54283	-3.32332	-4.56587	-2.70014	-2.41114	-1.97949	-2.57587	-1.52753	-3.7366	0.17585	0.131237	-1.24266	0.00438272	0.157034	3.49882
[R].GVNTFSPEGR.[L]	P28066	Proteasome subunit alpha type-5	PSMA5	1xPhospho [S6(100)]	-1.43612	-2.78912	-3.21831	-1.5103	-0.581846	-1.01385	-4.39808	-0.595811	-0.666416	0.0290813	-0.300749	0.0109682	0.0119454	0.187404	2.39428
[R].DLQSPDFTTGFHSDK.[I]	Q9P2D0	Inhibitor of Bruton tyrosine kinase	IBTK	1xPhospho [S4(100)]	-2.88457	-2.996	-3.61672	-3.25411	-0.899717	-1.02028	-1.19067	-3.17201	-3.13229	-1.57617	-1.21279	-2.53567	0.0379244	0.205489	1.39089
[K].FLPISSTPQPER.[R]	Q08AE8	Protein spire homolog 1	SPIRE1	1xPhospho [S/T]	-3.62802	-2.71797	-3.52332	-2.36578	-1.84942	-1.34788	-2.30341	-3.90184	-1.46416	-0.991846	-0.84326	-1.36895	0.00245953	0.137732	2.22175
[R].NSQPHSPTSSLTSGGSLPLLQSPPSTR.[L]	Q4VCS5	Angiomotin	AMOT	1xPhospho [S/T]	-1.8739	-3.49001	-3.55394	-1.9893	-1.46364	-1.16002	-0.881848	-0.764144	-0.584118	-0.0198097	-0.123962	-0.210765	0.00666555	0.172152	2.85444
[R].SRTSPITR.[R]	Q9UQ35	Serine/arginine repetitive matrix protein 2	SRRM2	1xPhospho [S4(100)]	2.41097	0.170811	1.14745	1.89021	2.93541	3.18942	3.46277	3.07076	3.42219	3.20106	3.08865	3.41449	0.0384539	0.206342	1.99166
[R].QLSPQSK.[S]	Q86VM9	Zinc finger CCCH domain-containing protein 18	ZC3H18	1xPhospho [S3(98.8)]	1.86137	0.231419	0.586432	1.29177	2.4888	3.15833	3.38808	2.84181	3.09781	2.59127	2.7629	2.0396	0.0438681	0.20704	1.57151
[K].YLSFTPPEKDGFPSGTPALNAK.[G]	Q13177	Serine/threonine-protein kinase PAK 2	PAK2	1xPhospho [S3(100)]	-1.49926	-1.79242	-2.80578	-0.368776	-0.645235	-0.834247	-1.09601	-0.0412855	-0.255695	-0.262039	0.0151825	1.39418	0.0202807	0.195505	2.41492
[R].LKCGSGPVHISGQHLVAVEEDAESEDEEEEDVKLLSISGK.[R]	P06748	Nucleophosmin	NPM1	1xCarbamidomethyl [C3];1xPhospho [S24(100)]	-3.06859	-3.38537	-2.95628	-2.48303	-0.13965	-2.54285	-2.82031	1.14162	-3.24423	-0.829039	0.921846	-0.18714	0.00415657	0.150302	3.1053
[K].GKLEAIITPPPAKK.[A]	O75367	Core histone macro-H2A.1	MACROH2A1	1xPhospho [T8(100)]	-1.36948	-3.28823	-2.37666	-0.966892	-1.05484	-0.786767	-0.91221	-0.545119	-0.555504	-0.445625	-0.367174	1.18722	0.0324087	0.203936	2.4696
[R].NASVPNLR.[G]	Q9H019	Mitochondrial fission regulator 1-like	MTFR1L	1xPhospho [S3(100)]	1.60306	-0.052084	0.708923	1.24436	2.36668	2.81526	2.49564	2.08089	2.46805	3.61563	3.24626	3.15237	0.00659604	0.173346	2.58479
[K].KRTPNETTSVLEPK.[K]	Q8TF01	Arginine/serine-rich protein PNISR	PNISR	1xPhospho [T3(100)]	-2.94253	-3.70403	-3.28084	-2.9051	-1.44746	-1.43643	-3.371	-1.38257	-1.32192	-1.09191	-1.34295	-1.14503	0.00081728	0.0939178	2.11584
[K].DTEEPLPVKESDQTLAALLSPK.[E]	P18583	Protein SON	SON	1xPhospho [S20(100)]	-3.76786	-3.92371	-3.95724	-1.72333	-2.75294	-3.08496	-2.98056	-3.26654	-3.26224	-3.204	-2.85383	-2.11199	0.0239154	0.198826	1.15966
[R].GRPPKPLGGGTPK.[E]	Q9NTI5	Sister chromatid cohesion protein PDS5 homolog B	PDS5B	1xPhospho [T11(100)]	-1.92808	-3.16109	-3.4675	-2.58042	-1.36795	-0.527112	-0.384423	-1.53246	-1.03617	-0.29534	-0.84383	-1.77639	0.0422611	0.208407	1.88037
[R].KLSGDQPAAR.[T]	Q13428	Treacle protein	TCOF1	1xPhospho [S3(100)]	4.92604	3.09584	3.59997	4.45246	5.43076	5.73893	6.08479	5.38652	5.61497	5.6748	5.87177	5.77383	0.025783	0.198945	1.89952
[R].VSSPLASFLQQQR.[S]	Q8NEV8	Exophilin-5	EXPH5	1xPhospho [S3(90.7)]	-4.50404	-3.73267	-4.55736	-3.22864	-2.76152	-2.81303	-3.53064	-2.30306	-3.88635	-2.20875	-2.87018	-1.99671	0.00702657	0.170544	1.90615
[R].RPSLPPSK.[Q]	Q6PJT7	Zinc finger CCCH domain-containing protein 14	ZC3H14	1xPhospho [S3(100)]	-1.29749	-3.58755	-1.70527	-1.23935	-0.890429	-0.475469	-0.393161	-0.716891	-0.84198	0.260138	0.0690441	-0.429034	0.0421718	0.208649	2.16348
[R].LRSPPEALVQGR.[Y]	Q9UHB6	LIM domain and actin-binding protein 1	LIMA1	1xPhospho [S3(100)]	3.22093	1.54894	1.62794	2.82582	3.73151	3.8223	4.02298	3.86977	4.01505	5.03111	5.09687	4.9744	0.00602091	0.1694	2.90152
[K].GKLEAIITPPPAK.[K]	O75367	Core histone macro-H2A.1	MACROH2A1	1xPhospho [T8(100)]	2.01723	0.169836	0.403027	1.97908	2.32034	2.26053	1.61435	2.59591	2.60035	2.62277	2.71291	2.67302	0.0359944	0.20618	1.8062
[R].SRTPPSAPSQSR.[M]	Q9UQ35	Serine/arginine repetitive matrix protein 2	SRRM2	1xPhospho [S/T]	2.32652	2.16541	1.5674	3.1543	3.20756	3.55559	4.53786	2.80938	3.12822	2.99917	4.11116	3.51686	0.0183259	0.192058	1.52262
[R].SSTPLPTISSSAENTR.[Q]	P42167;P42166			1xPhospho [T3(98.1)]	3.36378	1.69079	1.92743	2.80062	3.92388	4.1052	3.84962	3.95186	3.70071	4.8105	4.68166	4.76467	0.00982785	0.175389	2.42494
[R].RGSPTTGFIEQK.[G]	Q6ZRV2	Protein FAM83H	FAM83H	1xPhospho [S3(99.4)]	3.0924	1.50866	1.67717	2.35065	3.76624	4.00672	4.01235	3.71463	3.74087	5.1314	4.61866	4.76114	0.00639214	0.17066	2.74432
[R].KQPPVSPGTALVGSQK.[E]	P17096	High mobility group protein HMG-I/HMG-Y	HMGA1	1xPhospho [S/T]	0.795739	1.02035	2.12907	1.59058	3.27685	2.91578	2.86517	2.75411	2.5881	3.08931	2.59795	2.30008	0.0461856	0.208772	1.34739
[K].GSETPGATPGSK.[I]	O75533	Splicing factor 3B subunit 1	SF3B1	1xPhospho [S/T]	-1.6636	-3.07185	-3.20611	-1.88543	-1.22151	-1.0009	-0.786361	-1.34456	-1.34482	-1.35993	-0.895552	-1.05269	0.0392564	0.206531	1.54446
[R].FQSDSSSYPTVDSNSLLGQSR.[L]	Q9UQ35	Serine/arginine repetitive matrix protein 2	SRRM2	1xPhospho [S/T/Y]	-3.15021	-2.9043	-2.77283	-2.99112	-0.988993	-1.03544	-1.72481	-1.78913	-3.88606	-1.26013	-0.858282	-2.33948	0.0330585	0.205338	1.45648
[K].DSSGSVSPNTLSQEEGDQICLYHIR.[K]	Q9H0J9	Protein mono-ADP-ribosyltransferase PARP12	PARP12	1xCarbamidomethyl [C20];1xPhospho [S7(89.3)]	-3.10878	-2.28718	-3.04561	-2.24679	-0.971279	-1.41471	-1.68781	-0.986514	-1.22606	-1.41153	-1.17146	-1.86817	0.0163377	0.188262	1.33014
[K].QPTPPSEAAASK.[K]	Q86UP2	Kinectin	KTN1	1xPhospho [T3(99.9)]	-1.96566	-4.05204	-2.32125	-1.53233	-1.56262	-1.45512	-0.761172	-1.57557	-1.5169	-0.155834	-1.08995	-1.02004	0.0465262	0.207141	2.02438
[K].AYHSLKD.[-]	Q99959	Plakophilin-2	PKP2	1xPhospho [S4(100)]	-1.38868	-2.57489	-2.3117	-1.91723	-0.545321	-0.0298395	-0.125422	-0.848334	-0.38793	1.90052	2.08408	1.84372	0.000388657	0.0756444	4.03453
[R].TLSPTPSAEGYQDVR.[D]	O14639	Actin-binding LIM protein 1	ABLIM1	1xPhospho [S3(100)]	2.17555	0.497124	0.575275	1.76908	2.48536	2.7511	2.83677	2.9128	2.63369	2.68222	2.97446	3.00854	0.0315525	0.204342	1.80576
[R].CALSSPSLAFTPPIK.[T]	Q8NFH5	Nucleoporin NUP35	NUP35	1xCarbamidomethyl [C1];1xPhospho [S/T]	-1.20914	-2.39344	-2.8425	-1.12459	-0.799845	-0.764411	-0.61638	-0.357614	-0.103956	0.0382614	-0.209997	0.00654507	0.0132341	0.187976	2.0933
[K].VFSPVIR.[S]	Q96RK0	Protein capicua homolog	CIC	1xPhospho [S3(100)]	-2.63965	-3.55797	-2.81005	-2.91184	-1.36674	-0.980493	-1.07402	-1.20097	-1.38463	-0.894888	-1.7863	-1.472	0.0135775	0.188422	1.61816
[K].KLSASSPR.[M]	Q15326	Zinc finger MYND domain-containing protein 11	ZMYND11	1xPhospho [S3(80.2)]	-3.11753	-2.68612	-3.7845	-2.28078	-2.15027	-1.43337	-1.92086	-1.84652	-1.52719	-1.03694	-1.03892	-1.57169	0.00563618	0.165673	1.9802
[K].VDVKSPK.[T]	Q09666	Neuroblast differentiation-associated protein AHNAK	AHNAK	1xPhospho [S5(100)]	0.456017	0.371834	-0.10778	0.782551	1.4413	2.21519	3.02554	2.2305	2.54294	1.60663	2.50365	1.36904	0.0149322	0.193115	1.58642
[R].QAYSPR.[R]	Q9Y2W1	Thyroid hormone receptor-associated protein 3	THRAP3	1xPhospho [S4(100)]	2.11096	0.865353	1.2443	1.68867	2.92721	3.31408	3.47898	3.15412	3.298	2.7233	3.29257	2.57355	0.0273754	0.199168	1.45627
[R].IEVLPVDTGAGGYSGNSGSPK.[N]	Q92738	USP6 N-terminal-like protein	USP6NL	1xPhospho [S19(89.7)]	-3.08415	-2.39033	-4.1177	-2.88455	-1.50358	-1.4991	-1.49364	-1.70937	-1.25607	-0.928776	-0.827572	-1.21005	0.0127383	0.187646	2.20859
[R].APSVATVGSICDLNLK.[I]	O75369	Filamin-B	FLNB	1xCarbamidomethyl [C11];1xPhospho [S3(100)]	-1.70229	-3.32691	-3.34637	-1.66764	-1.43456	-1.58914	-1.61989	-1.11972	-1.04506	-0.700592	-0.881046	-0.705592	0.0207781	0.19647	2.02945
[R].SGAHSSASPPR.[S]	P18615	Negative elongation factor E	NELFE	1xPhospho [S6(81.8)]	-3.4389	-3.36486	-4.11288	-3.22631	-2.31308	-1.69855	-1.13422	-1.66242	-1.54	-1.71172	-1.5727	-2.94468	0.0346576	0.205021	1.56252
[R].VLSTSSTLTR.[D]	P16144	Integrin beta-4	ITGB4	1xPhospho [T/S]	-2.21143	-2.84559	-3.30328	-2.22118	-1.04786	-1.41421	-0.939769	-3.4506	-3.41087	0.603521	-0.305683	-1.13431	0.0134047	0.188535	2.50794
[K].VASPLSPTSLTHTSRPPAALTPVPLSQGDLSHPPR.[K]	Q9BUL5	PHD finger protein 23	PHF23	1xPhospho [S3(97.1)]	0.419608	-0.791483	-0.968596	0.941584	0.592979	0.784957	0.471929	1.12995	1.26501	1.51083	1.44039	1.41666	0.0121302	0.187464	1.90278
[K].SASTLCLPSVGAARPQVK.[K]	Q8IUC4	Rhophilin-2	RHPN2	1xCarbamidomethyl [C6];1xPhospho [S3(82.1)]	0.0658751	-1.1819	-2.04964	0.357611	-0.130953	0.265334	-0.371373	1.13231	0.661535	0.814148	0.835398	1.91235	0.0346798	0.204898	2.24252
[R].GSLAEAVGSPPPAATPTPTPPTR.[K]	Q9Y6I3	Epsin-1	EPN1	1xPhospho [S2(99.5)]	-0.984498	-2.94487	-1.87923	-1.09922	-0.77965	-0.284158	-1.1065	-0.333188	-0.526461	0.1479	0.104919	-0.347869	0.0317709	0.204124	1.90452
[R].ASAVSELSPR.[E]	Q9Y2W1	Thyroid hormone receptor-associated protein 3	THRAP3	1xPhospho [S8(100)]	5.72033	4.1192	4.03168	5.02412	6.05844	6.43053	6.70907	6.05635	6.21843	6.32541	6.30779	6.29336	0.0373052	0.205331	1.68512
[R].KGAAPTPPGK.[T]	Q13428	Treacle protein	TCOF1	1xPhospho [T6(100)]	1.4737	-0.34936	0.35149	1.17196	1.87194	2.06997	2.07608	1.76264	2.03033	1.94384	1.97575	2.08948	0.0470457	0.207771	1.51108
[R].YDERPGPSPLPHR.[D]	P08621	U1 small nuclear ribonucleoprotein 70 kDa	SNRNP70	1xPhospho [S8(100)]	4.22904	2.89729	2.81673	4.16891	4.52623	4.87759	5.07024	4.6316	4.93564	5.03566	5.10635	5.43676	0.0166707	0.187108	1.87857
[K].RASFAEK.[T]	Q15149	Plectin	PLEC	1xPhospho [S3(100)]	1.61594	0.519646	0.888117	1.48232	2.48415	2.64718	3.33779	2.74983	2.9958	3.19104	3.37049	2.63809	0.00619208	0.170109	2.05864
[R].SASPTVPR.[S]	Q92817	Envoplakin	EVPL	1xPhospho [S3(99.9)]	2.04812	0.169739	1.00233	1.53219	2.50245	2.75532	3.25558	2.54175	2.95814	3.18442	2.80423	2.96189	0.0261771	0.199734	1.91011
[R].GKLPESPK.[R]	P17480	Nucleolar transcription factor 1	UBTF	1xPhospho [S6(100)]	0.486796	-1.07692	-0.581661	-0.0798702	1.17878	1.28086	1.23176	0.724961	0.939993	1.49338	1.42788	1.01427	0.0246952	0.19977	1.70244
[R].LHSYSSPSTK.[N]	Q96T37	RNA-binding protein 15	RBM15	1xPhospho [S6(82.4)]	0.575154	-0.991518	-0.608797	0.0121593	0.990671	1.47955	1.6765	1.03607	1.26076	0.842964	1.04674	1.33782	0.0452068	0.207237	1.41756
[K].SAAKSPVDIVTGGISPVR.[D]	P50851	Lipopolysaccharide-responsive and beige-like anchor protein	LRBA	1xPhospho [S5(100)]	-2.73549	-3.31335	-2.975	-2.1228	-1.58928	-1.84433	-1.32455	-0.0939684	-0.300289	-2.38149	-1.86239	-1.77063	0.0167207	0.186469	1.00311
[K].ASPEAASTPR.[D]	P29590	Protein PML	PML	1xPhospho [S2(98.7)]	-2.99541	-3.52215	-3.33923	-3.09969	-1.95856	-1.37781	-0.547086	-3.46339	-4.56398	-1.66414	-1.86143	-2.7972	0.0368147	0.20416	1.17801
[R].ERSPALK.[S]	Q9Y2W1	Thyroid hormone receptor-associated protein 3	THRAP3	1xPhospho [S3(100)]	3.78119	2.94308	2.48318	3.48664	4.4536	4.68775	5.38403	5.07448	5.01519	4.67884	5.17623	4.11818	0.031144	0.203155	1.5886
[R].SNSPDKFK.[R]	Q16204	Coiled-coil domain-containing protein 6	CCDC6	1xPhospho [S3(100)]	1.36521	0.232424	0.621174	0.816975	2.21524	2.59573	3.06014	2.65236	2.51168	2.54894	2.45523	1.58476	0.0322833	0.204951	1.45671
[R].GSPQQIDHAK.[Q]	Q92945	Far upstream element-binding protein 2	KHSRP	1xPhospho [S2(100)]	-3.16593	-3.22491	-3.4814	-2.47233	-2.24136	-1.75405	-1.12946	-2.24654	-2.18824	-2.44106	-1.28882	-1.9207	0.0153971	0.190696	1.40722
[R].APAAGESLSGTR.[E]	Q9BXI6	TBC1 domain family member 10A	TBC1D10A	1xPhospho [S7(97.9)]	-4.04298	-2.65861	-3.81661	-2.77056	-2.21235	-2.14281	-3.42801	-1.70375	-3.16739	-1.18298	-1.85998	-0.920451	0.0129768	0.186378	2.18493
[R].ASPATQPPPLLPPSATGPDATVGGPAPTPLLPPSATASVK.[M]	Q07666	KH domain-containing, RNA-binding, signal transduction-associated protein 1	KHDRBS1	1xPhospho [S2(99.9)]	2.81067	1.18848	1.31018	2.75494	3.13168	2.79583	2.6133	3.30066	3.2431	3.43208	3.56117	3.47652	0.0302441	0.203357	1.72015
[R].STGFTNLGAEGSVFPK.[V]	Q9H3R2	Mucin-13	MUC13	1xPhospho [S1(89.8)]	-3.34483	-3.70633	-3.54455	-2.85404	-2.10463	-2.27664	-2.87284	-2.94315	-3.60329	-0.992798	-1.21674	-1.40068	0.00012217	0.0465455	2.3285
[R].AYTPPPPLGPHPNLGK.[S]	P42694	Probable helicase with zinc finger domain	HELZ	1xPhospho [T3(100)]	-1.29803	-2.84974	-2.62518	-1.69679	-1.02852	-0.721929	-1.5771	-0.7716	-0.740784	-1.05957	-0.611313	-0.911185	0.0496206	0.211108	1.39696
[R].ALPDSQQVPSSPASK.[H]	O14924	Regulator of G-protein signaling 12	RGS12	1xPhospho [S14(97.6)]	-1.85769	-2.81558	-3.75627	-2.13571	-1.54628	-1.45406	-0.955129	-1.30683	-3.69029	-1.0086	-1.23082	-0.495671	0.0323205	0.204439	1.89815
[R].SKSQDADSPGSSGAPENLTFK.[E]	P55196	Afadin	AFDN	1xPhospho [S/T]	-3.21439	-3.36944	-3.33108	-2.35177	-1.94576	-2.36219	-2.65233	-3.42126	-2.54861	-1.83485	-1.62991	-2.87149	0.0368752	0.204046	1.19289
[R].QSHSGSISPYPK.[V]	Q9UQ35	Serine/arginine repetitive matrix protein 2	SRRM2	1xGln->pyro-Glu [N-Term];1xPhospho [S8(91.1)]	2.18575	1.05477	1.42323	2.00375	2.54787	3.35326	3.01438	2.59831	2.74858	2.90599	2.78947	2.2357	0.0498965	0.212079	1.08914
[R].SSTVTEAPIAVVTSR.[T]	Q8TD19	Serine/threonine-protein kinase Nek9	NEK9	1xPhospho [T3(98.7)]	-3.16379	-3.12134	-3.78983	-2.98113	-1.87279	-2.02217	-1.39905	-1.10345	-1.27524	-1.16878	-0.990496	-0.890557	0.000532326	0.0809231	2.34171
[K].SSISLGWKPPAKDGGSPIK.[G]	Q8WZ42	Titin	TTN	2xPhospho [S16(100);S]	1.12918	-0.218073	-0.492882	1.43248	1.07897	1.10507	1.2968	1.37601	1.50892	1.80708	1.75645	2.0253	0.0274501	0.199963	1.72354
[K].SSGPTSLFAVTVAPPGAR.[Q]	Q00839	Heterogeneous nuclear ribonucleoprotein U	HNRNPU	1xPhospho [T/S]	-3.07501	-3.83597	-2.8556	-2.36887	-2.84417	-1.35944	-1.50383	-1.31156	-1.62202	-1.14908	-1.33235	-1.3762	0.00296366	0.143022	1.96965
[R].RGSPVPPVPER.[R]	Q6ZRV2	Protein FAM83H	FAM83H	1xPhospho [S3(100)]	1.92574	0.431063	1.32533	1.57309	2.4619	2.82362	3.11549	2.48991	2.6612	4.04942	3.67699	3.95108	0.00401639	0.152024	2.66512
[K].SGPSPTTPQPLR.[A]	Q9Y4F5	Centrosomal protein of 170 kDa protein B	CEP170B	1xPhospho [S4(99.6)]	-2.73714	-3.0087	-2.96638	-2.7588	-1.54445	-1.25264	-0.678172	-0.925704	-0.407433	-1.0648	-1.21523	-1.01477	6.37347e-05	0.0269333	1.8058
[K].KEEPQELLQSQDFVGEK.[L]	O95260	Arginyl-tRNA--protein transferase 1	ATE1	1xPhospho [S10(100)]	-4.48215	-3.70678	-3.41181	-2.12538	-3.77464	-2.56661	-3.18045	-1.55248	-3.84278	-0.555983	0.104229	-0.34129	0.000647824	0.0831111	3.60257
[R].HGSVSADEAAR.[T]	Q9NWW5	Ceroid-lipofuscinosis neuronal protein 6	CLN6	1xPhospho [S3(100)]	0.0820494	-0.0846386	-0.581848	0.676849	0.655445	1.213	2.74602	0.210427	0.525661	1.83914	1.98361	0.865752	0.0121219	0.188079	1.75765
[R].RGSPSAAFTFPDTDDFGK.[L]	Q9ULT0	Tetratricopeptide repeat protein 7A	TTC7A	1xPhospho [S5(82.2)]	-4.07671	-3.27924	-3.44436	-3.04665	-2.08784	-2.56069	-2.47097	-1.93234	-2.91691	-2.33075	-2.70639	-2.09074	0.0154179	0.189657	1.22415
[K].STFREESPLR.[I]	Q9NYF8	Bcl-2-associated transcription factor 1	BCLAF1	1xPhospho [S7(98.6)]	5.67051	4.46312	4.0516	5.25641	5.90136	6.13037	6.28227	6.07608	6.24309	6.34906	6.3909	6.51318	0.0258263	0.198802	1.6893
[R].SIQPYQIPITGPAAVTSQSPVPCK.[L]	Q96DM3	Regulator of MON1-CCZ1 complex	RMC1	1xCarbamidomethyl [C23];1xPhospho [S19(82.8)]	-3.93728	-3.16927	-2.96104	-3.08426	-1.77823	-2.14755	-2.03665	-1.12508	-1.18707	-0.932446	-0.813526	-1.19632	0.00171108	0.114842	2.3751
[R].RLSPAER.[A]	P41212	Transcription factor ETV6	ETV6	1xPhospho [S3(100)]	0.547315	-0.734249	-0.499716	0.0487499	1.18834	1.11476	1.85054	1.37322	1.60876	1.27585	1.28808	1.13921	0.0210687	0.197363	1.46326
[R].AKGPSPPGAK.[R]	Q96S55	ATPase WRNIP1	WRNIP1	1xPhospho [S5(100)]	0.146216	-1.02605	-0.931801	-0.0627213	0.249338	0.980493	0.940053	0.496417	0.811129	0.545139	1.10149	0.960431	0.0231706	0.197449	1.4729
[R].YRSPYSGPK.[F]	Q14498	RNA-binding protein 39	RBM39	1xPhospho [S3(100)]	3.71344	3.00858	3.80346	4.24775	4.32961	4.88439	4.99236	4.4813	4.64787	4.06177	4.57502	4.93796	0.0466919	0.207377	1.01643
[R].APSGHLAPSPPAFDGELDLQR.[Y]	Q9P2Y4	Zinc finger protein 219	ZNF219	1xPhospho [S9(98.8)]	-3.24244	-4.01962	-3.23149	-2.8378	-2.28735	-2.45827	-2.07033	-1.93724	-2.48775	-2.47538	-1.89529	-1.85763	0.012395	0.188142	1.42175
[R].GAVAAEGASDTEREEPTESQGLAAR.[L]	Q9P1Y6	PHD and RING finger domain-containing protein 1	PHRF1	1xPhospho [S9(98.5)]	1.31672	0.0266151	1.2402	2.4381	1.4302	1.60815	0.43724	1.84572	1.23022	2.5375	1.80296	3.04062	0.0440462	0.206401	1.59918
[K].HGLAHDEMKSPR.[E]	Q9Y2W1	Thyroid hormone receptor-associated protein 3	THRAP3	1xOxidation [M8];1xPhospho [S10(100)]	-1.79796	-2.45341	-2.94836	-2.07477	-1.22598	-1.01425	-0.127149	-1.30653	-1.22091	-1.26213	-1.08992	-1.28838	0.0248847	0.199	1.18644
[R].TASPPPPPKR.[R]	Q8IYB3	Serine/arginine repetitive matrix protein 1	SRRM1	1xPhospho [S3(100)]	1.59745	0.100374	0.900883	1.53049	1.79594	2.12693	2.26636	1.80094	2.1265	2.1443	2.31057	2.95027	0.0322532	0.205617	1.60214
[K].AGGSAALSPSKK.[R]	Q92522	Histone H1.10	H1-10	1xPhospho [S8(100)]	0.898862	-0.124844	0.120113	0.652666	1.32658	1.76794	2.05885	1.73334	2.1258	1.79104	1.69391	2.17034	0.0096451	0.175441	1.58705
[R].LLDHMAPPPVADQASPR.[A]	Q9C004	Protein sprouty homolog 4	SPRY4	1xOxidation [M5];1xPhospho [S15(100)]	-2.8366	-3.74353	-2.80435	-2.75013	-2.13011	-1.73492	-2.39884	-3.18427	-3.70962	-1.14236	-0.861788	-2.36803	0.0396504	0.206212	1.67077
[K].KQPTGTVPLSVTAALQLTHSQEDSSR.[C]	Q8IXK0	Polyhomeotic-like protein 2	PHC2	1xPhospho [S10(86.6)]	-4.05261	-3.09548	-4.45849	-2.66854	-3.02359	-3.17175	-3.09103	-3.32866	-3.06971	-1.39525	-1.26577	-1.05016	0.00320596	0.149159	2.6318
[R].KAALSSPR.[S]	Q68E01	Integrator complex subunit 3	INTS3	1xPhospho [S]	-2.77355	-2.57397	-3.15914	-2.17779	-2.06384	-1.56775	-1.30821	-1.69982	-1.43929	-2.07254	-1.92046	-2.29023	0.0215837	0.195393	0.741142
[R].RGATPPAPPR.[A]	Q6SPF0	Sterile alpha motif domain-containing protein 1	SAMD1	1xPhospho [T4(100)]	-0.638135	-1.70472	-1.00026	-0.483511	-0.38718	0.218955	-0.196216	-0.452456	0.247669	0.372091	0.344574	0.740708	0.00909252	0.176911	1.60016
[K].ALSYASLDKEDLLSPINQNTLQR.[S]	Q6R327	Rapamycin-insensitive companion of mTOR	RICTOR	1xPhospho [S3(98)]	-3.56845	-2.8564	-3.37209	-3.14804	-1.68491	-2.31051	-2.22763	-1.17445	-1.95316	-0.992044	-0.52091	-0.59073	0.000576486	0.0815439	2.56442
[R].LLLERPSPIRDR.[R]	Q96T37	RNA-binding protein 15	RBM15	1xPhospho [S7(100)]	2.36692	1.4105	0.951517	2.14072	2.6056	2.54592	2.0918	2.6969	2.70457	2.98375	2.87824	3.52769	0.0284115	0.200863	1.55358
[K].SLYGDVDSPLPTGEAGGPPSTR.[E]	Q9Y4B5	Microtubule cross-linking factor 1	MTCL1	1xPhospho [S8(98.8)]	-3.94729	-3.12228	-3.67996	-2.76329	-2.4997	-3.0787	-3.10297	-2.59182	-3.15442	-2.0552	-1.92332	-1.74526	0.00294681	0.144058	1.67525
[K].KQDDSPPRPIIGPALPPGFIK.[S]	Q8IXQ4	GPALPP motifs-containing protein 1	GPALPP1	1xPhospho [S5(100)]	0.707887	0.0317497	-0.628481	0.775129	1.00788	0.707753	0.739684	1.2444	0.915581	1.76124	1.80975	2.21155	0.0100617	0.176201	1.89046
[R].TLSSPSLQTDGIAATPVPPPPPPK.[S]	Q9H7D0	Dedicator of cytokinesis protein 5	DOCK5	1xPhospho [T/S]	-1.65352	-2.61308	-2.64631	-1.99994	-0.975567	-1.58543	-1.41789	-0.750678	-1.34549	-0.362955	-0.518883	-0.53736	0.00517067	0.162681	1.83124
[K].VLPSSAAATPQQTSPAALPVFNAK.[D]	Q9H2F5	Enhancer of polycomb homolog 1	EPC1	1xPhospho [S/T]	-4.02768	-3.07306	-4.13697	-3.39295	-2.43632	-3.07689	-2.80016	-1.67814	-2.22149	-1.98469	-1.92954	-2.54619	0.0152061	0.191493	1.59243
[R].RQSPSPSTRPIR.[R]	Q8IYB3	Serine/arginine repetitive matrix protein 1	SRRM1	1xPhospho [S3(99.8)]	3.53631	2.28698	3.21088	3.60675	3.73242	4.0163	4.14762	3.74198	4.11341	4.47992	4.32699	4.64904	0.0187353	0.193365	1.47393
[K].SAGSIPLSPLAHTPSPPPPTASPQR.[S]	Q6P0Q8	Microtubule-associated serine/threonine-protein kinase 2	MAST2	1xPhospho [S1(99.5)]	-2.86827	-3.63943	-3.64075	-3.0384	-2.69858	-2.17483	-2.92611	-3.22606	-3.48891	-1.65653	-1.01491	-2.07765	0.0110212	0.180762	1.79978
[K].SAGNIPLSPLAR.[T]	O15021	Microtubule-associated serine/threonine-protein kinase 4	MAST4	1xPhospho [S1(100)]	-2.47564	-2.9208	-2.98081	-2.50012	-1.71462	-1.94524	-2.75855	-2.45216	-1.9738	-0.73275	-0.860004	-2.01016	0.0218315	0.196916	1.59145
[K].SEVQQPVHPKPLSPDSR.[A]	Q9UHB6	LIM domain and actin-binding protein 1	LIMA1	1xPhospho [S13(100)]	4.02077	2.77714	3.37015	3.84087	4.33446	4.12929	4.44514	4.81106	4.84142	5.31914	5.29027	5.87967	0.00662949	0.172517	2.10701
[R].ILSLLEGQK.[I]	P51648	Aldehyde dehydrogenase family 3 member A2	ALDH3A2	1xPhospho [S3(100)]	-3.09618	-3.82265	-3.43927	-2.77864	-2.70336	-2.94495	-3.33388	-2.57732	-2.36821	-2.81255	-2.34012	-2.45382	0.0224107	0.19739	0.917206
[R].RASHTLLPSHR.[L]	Q9UKV3	Apoptotic chromatin condensation inducer in the nucleus	ACIN1	1xPhospho [S3(99.2)]	-1.66593	-1.48915	-1.56502	-0.922775	-1.19497	-0.757049	-0.681104	-1.40607	-1.33933	0.65069	0.561161	0.0383024	0.000547932	0.0820741	1.99009
[K].TGTTVPESIHSFIGDGLVKPEALNK.[K]	P42345	Serine/threonine-protein kinase mTOR	MTOR	1xPhospho [S11(99.3)]	-3.12828	-2.86939	-3.17215	-2.53697	-2.32821	-2.50499	-2.79697	-2.14775	-1.8798	-2.18528	-1.96925	-2.16243	0.00123406	0.103242	0.950948
[K].VPVLISPTLK.[H]	P42684	Tyrosine-protein kinase ABL2	ABL2	1xPhospho [S6(99.4)]	-3.41571	-3.16184	-3.23503	-3.12312	-2.70972	-2.18579	-2.92763	-2.17289	-1.87265	-2.51445	-2.50698	-2.00935	0.00719718	0.1744	0.927269
[K].QLLGLQPISTVSPLHR.[V]	Q9UKK3	Protein mono-ADP-ribosyltransferase PARP4	PARP4	1xPhospho [S12(100)]	-3.05506	-3.51518	-2.86099	-2.57986	-2.50189	-2.72934	-2.68418	-2.3241	-1.90027	-1.37349	-1.44584	-1.3746	0.000868868	0.0930667	1.74577
[K].LDVTILSPSR.[K]	O75369	Filamin-B	FLNB	1xPhospho [S7(80.9)]	-2.8512	-3.17876	-3.13373	-3.02682	-2.5052	-2.19361	-2.30819	-2.64343	-2.31774	-2.42518	-1.9929	-1.88969	0.0079196	0.169479	0.951973
[K].KLSEPSSLQYLPYR.[D]	P04035	3-hydroxy-3-methylglutaryl-coenzyme A reductase	HMGCR	1xPhospho [S3(99.1)]	-2.72926	-3.94964	-3.50821	-3.5478	-3.48517	-3.80302	-0.590253	-0.25781	-0.785238	-1.49465	-0.497995	-0.458896	0.00634007	0.171493	2.57852
[R].LAEPQSQGNSQVLLDAPIQLSK.[I]	Q9NUQ8	ATP-binding cassette sub-family F member 3	ABCF3	1xPhospho [S10(99.2)]	-2.49826	-3.56221	-4.04166	-3.20403	-3.0769	-3.68939	-3.96916	-2.62774	-3.24436	-1.58074	-1.59519	-2.18743	0.033785	0.204984	1.57958
[K].LADFGVAGQLTDTQIKR.[N]	Q9Y6E0;Q9P289			1xPhospho [T13(99.1)]	-2.6837	-3.61478	-3.04832	-3.33647	-3.02145	-4.152	-4.33673	-3.35042	-3.0045	-1.65903	-1.52666	-0.916247	0.00786638	0.171115	1.74829
[K].INNYLTVPAHKLDSPTMSR.[A]	P19634	Sodium/hydrogen exchanger 1	SLC9A1	1xOxidation [M17];1xPhospho [S18(98.1)]	-3.44245	-3.05389	-2.93722	-3.02137	-2.85593	-2.14504	-2.02782	-2.30562	-2.07394	-2.11212	-2.0682	-1.31835	0.0118746	0.188027	1.31163
[R].LNATASLEQER.[S]	O76024	Wolframin	WFS1	1xPhospho [S6(100)]	-3.9226	-2.54527	-2.3584	-1.41744	-4.08791	-3.66554	-0.0995893	-4.85565	-2.41091	0.632311	0.52412	0.582238	0.0020503	0.130655	3.52165
[R].TRTSSSETEEKKPEKPLILQSLGPK.[T]	Q9Y5K6	CD2-associated protein	CD2AP	1xPhospho [T/S]	-3.85411	-2.71418	-4.00293	-3.96769	-3.1025	-2.73281	-2.11421	0.119903	-0.468637	-1.93608	-0.216564	1.22431	0.0324653	0.203608	3.2143
[K].YEMACAIADAFNLPSSHLRPITDSPVLGAQRPR.[N]	Q9NZL9	Methionine adenosyltransferase 2 subunit beta	MAT2B	1xCarbamidomethyl [C5];1xOxidation [M3];1xPhospho [S/T/Y]	-2.63985	-2.83728	-3.59613	-3.68004	-3.38754	-2.53564	-3.39931	-4.13324	-4.62329	-1.05826	-1.0696	-2.29202	0.0366977	0.205019	1.55112
[R].RLSESQLSFR.[R]	Q96PK6	RNA-binding protein 14	RBM14	1xPhospho [S3(93.6)]	-3.49265	-3.57175	-3.07605	-2.60827	-2.91325	-3.17264	-1.39354	-1.35244	-3.93969	0.777346	0.392965	0.361266	4.43313e-05	0.0336667	3.89068
[R].RATISSPLELEGTVSR.[H]	Q96GS4	BLOC-1-related complex subunit 6	BORCS6	1xPhospho [T3(97.8)]	-2.557	-2.93507	-3.24524	-2.88308	-3.04381	-2.85847	-4.07274	-3.18527	-3.04456	-1.22121	-1.49861	-0.888879	0.00300669	0.143631	1.70954
[R].SAAPSTLDSSSTAPAQLGK.[K]	Q9Y5M8	Signal recognition particle receptor subunit beta	SRPRB	1xPhospho [T6(99.5)]	-2.84167	-2.02384	-3.51784	-3.84123	-3.14362	-3.24267	-3.20629	-3.19585	-3.86227	0.146603	0.980181	0.491273	0.00253274	0.138264	3.3338
[R].RRFSDSEGEETVPEPR.[L]	Q13286	Battenin	CLN3	1xPhospho [S4(100)]	-2.94477	-3.09111	-3.69426	-2.43829	-3.38212	-3.25314	-0.939708	-0.584287	-0.466051	-0.375637	-0.531103	0.393504	0.00110764	0.0979775	3.0723
[R].RSSMGSTAVATDVKK.[L]	Q6UXY1	Brain-specific angiogenesis inhibitor 1-associated protein 2-like protein 2	BAIAP2L2	1xOxidation [M4];1xPhospho [S3(77.8)]	-2.83775	-3.29053	-4.4098	-2.87105	-3.10329	-3.15557	-2.21068	-2.08077	-1.38039	-1.14837	-0.995371	-0.0662985	0.00856299	0.173242	2.77602
[R].SISLTRPGSSSLSSGPNSILCR.[G]	Q9HB19	Pleckstrin homology domain-containing family A member 2	PLEKHA2	1xCarbamidomethyl [C21];1xPhospho [S11(82)]	-3.37367	-3.75298	-3.3477	-2.12768	-2.6972	-2.54343	-1.62387	-1.42084	-1.67764	-1.6733	-2.08523	-3.06222	0.0479287	0.208014	1.21787
[K].SPSGLRSPSESPQHIAHPER.[K]	Q68DK2	Zinc finger FYVE domain-containing protein 26		1xPhospho [S]	-3.40537	-3.28403	-2.56675	-2.86963	-2.79077	-2.82127	-2.98301	-1.63496	-1.15962	-0.345585	-0.42655	-0.48153	0.000544927	0.0836226	2.6675
[R].AHSPASLSFASYR.[Q]	Q9UKK3	Protein mono-ADP-ribosyltransferase PARP4	PARP4	1xPhospho [S3(100)]	-2.57152	-2.95166	-2.71605	-4.02667	-3.76397	-2.43497	-2.3514	-2.47113	-2.23673	-1.1502	-1.02669	-0.985658	0.000153201	0.0384828	1.69223
[K].AQAAAPASVPAQAPK.[R]	P47914	60S ribosomal protein L29	RPL29	1xPhospho [S8(100)]	-2.93903	-3.5799	-3.52058	-2.19175	-4.19221	-2.13224	-3.61985	-3.68507	-1.75381	0.896782	1.15808	0.999431	3.68132e-05	0.0367273	4.3646
[R].AASVAAATTSPTPR.[T]	Q9Y2D9	Zinc finger protein 652	ZNF652	1xPhospho [S10(98.9)]	-3.53087	-2.51313	-3.18141	-3.61319	-3.64276	-3.51968	-0.265372	-4.14064	-4.21793	0.402996	0.049469	-0.100911	0.000668084	0.08375	3.19232
[R].ASSPGYIDSPTYSR.[Q]	O94929	Actin-binding LIM protein 3	ABLIM3	1xPhospho [S3(90.4)]	-2.81886	-3.08802	-2.95731	-2.93104	-2.34531	-3.4798	-3.34913	-3.48869	-3.1565	0.605869	0.233429	0.0527906	5.56917e-05	0.0288571	3.25209
[R].GGAVERPLTPAPR.[S]	O15417	Trinucleotide repeat-containing gene 18 protein	TNRC18	1xPhospho [T9(100)]	-4.03338	-2.10688	-3.11038	-3.27651	-3.33957	-3.2094	-3.23984	-0.234292	-2.53257	0.755827	0.493456	0.993165	0.00263133	0.136788	3.83103
[R].GKPIFPVYPLVGSSSPTR.[K]	A6NEL2	Ankyrin repeat domain-containing protein SOWAHB	SOWAHB	1xPhospho [S/T/Y]	-3.53556	-3.85972	-3.67902	-3.57925	-4.02131	-2.79139	-1.13346	-1.59144	-4.47013	-2.31978	-0.389656	-2.43364	0.0418909	0.208767	1.97707
[K].FTDKDQQPSGSEGEDDDAEAALKK.[E]	Q9NXG2	THUMP domain-containing protein 1	THUMPD1	1xPhospho [S/T]	-3.77919	-2.7232	-3.95889	-3.23897	-4.17963	-3.13786	-3.57074	-0.697215	-3.85904	-0.427177	0.193157	0.221959	0.00137548	0.106376	3.48307
[K].TSTLPPLPLPPLLPGDDDMDSPKETLPSKPVK.[K]	Q9NYV4	Cyclin-dependent kinase 12	CDK12	1xPhospho [T/S]	-1.85574	-2.65482	-2.15415	-1.89391	-3.17732	-3.27639	-3.21558	-3.43789	-3.53005	-3.24345	-3.79113	-3.45848	0.0106625	0.179483	-1.27612
[-].MSETAPAAPAAPAPAEKTPVKK.[K]	P10412	Histone H1.4	H1-4	1xMet-loss [N-Term];1xPhospho [T18(100)]	4.05488	2.22262	3.24752	3.48038	3.93307	3.9515	4.06052	3.95031	4.4374	0.969343	1.34788	1.70072	0.0323822	0.20411	-1.8357
[R].GSYGSDAEEEEYR.[Q]	Q9UDY2	Tight junction protein ZO-2	TJP2	1xPhospho [S5(100)]	1.87663	0.524794	1.27943	0.349844	0.987858	0.886579	1.74536	0.656047	1.06919	-0.300636	-0.248095	-0.723403	0.0169632	0.188162	-1.651
[K].AEPSEVDMNSPK.[S]	Q9NR30	Nucleolar RNA helicase 2	DDX21	1xPhospho [S10(100)]	-1.83253	-0.194378	-0.00520706	0.196432	-4.21406	-3.23741	-3.5973	-2.87772	-3.53583	-2.4311	-4.03358	-3.36019	0.0250094	0.198055	-2.59758
[R].TPEELDDSDFETEDFDVR.[S]	P35221	Catenin alpha-1	CTNNA1	1xPhospho [S8(100)]	0.933619	1.81791	2.49422	2.67087	-0.015852	-2.47031	-3.12941	0.449761	0.081337	-1.65826	-3.09352	-0.339824	0.0196444	0.194935	-3.44579
[K].ASAPERTPSPAPK.[R]	Q63ZY6	Putative methyltransferase NSUN5C	NSUN5P2	2xPhospho [T7(100);S9(100)]	1.50975	1.54746	1.09599	-0.450733	1.23031	1.33534	0.988492	0.668117	0.762974	-0.812782	-0.691376	-1.09008	0.000271933	0.0567	-2.24914
[R].TTPPTQKPPSPPMSGK.[G]	Q9NYB9	Abl interactor 2	ABI2	1xPhospho [S10(78.1)]	-0.932855	-0.304045	0.343864	1.00508	-4.10805	-3.66094	-4.08833	-2.89183	-2.60118	-3.31636	-3.9641	-1.59194	0.0290348	0.201298	-2.65979
[R].LSPSPTSQR.[S]	P02545	Prelamin-A/C	LMNA	2xPhospho [S2(100);S4(99.8)]	-0.815183	-1.01424	-1.32338	-4.23182	-3.66435	-0.0297346	0.779006	-2.57827	-1.58735	-3.69533	-2.24271	-3.78711	0.0136942	0.188226	-2.19078
[R].LLPEGEETLESDDEKDEHTSK.[K]	Q8N6N3	UPF0690 protein C1orf52	C1orf52	1xPhospho [T19(86.2)]	0.514943	0.933369	0.746559	1.07654	-0.260973	-0.317349	-0.613669	0.677083	0.151424	-0.388309	-0.597298	-0.0475969	0.00584833	0.168828	-1.07603
[R].ANSKSEGSPVLPHEPAK.[V]	Q9UKE5	TRAF2 and NCK-interacting protein kinase	TNIK	2xPhospho [S3(99.9);S5(99.9)]	1.19014	1.77739	1.40132	1.67873	0.765854	0.627137	0.510701	0.737369	1.08747	0.568798	0.217657	0.700091	0.0127789	0.187849	-0.960769
[R].ATAPQTQHVSPMR.[Q]	P29692	Elongation factor 1-delta	EEF1D	1xPhospho [S10(100)]	1.46452	4.61298	5.53849	6.00036	-2.92755	-2.96371	-3.67586	-2.58108	-3.6784	-3.83977	-2.97073	-3.18091	0.00464046	0.16	-7.20247
[K].GGPEGVAAQAVASAASAGPADAEMEEIFDDASPGK.[Q]	O60264	SWI/SNF-related matrix-associated actin-dependent regulator of chromatin subfamily A member 5	SMARCA5	1xPhospho [S32(100)]	-0.01999	-0.759045	0.178644	1.40781	-4.23096	-3.50684	-4.79262	-0.169709	-3.98559	-2.87284	-3.11192	-3.7424	0.00139498	0.107765	-3.04226
[K].NHETDGGSAHGDDDDDGPHFEPVVPLPDKIEVK.[T]	P49792	E3 SUMO-protein ligase RanBP2	RANBP2	1xPhospho [S8(84.5)]	2.42864	1.65465	2.40028	1.9849	2.1517	0.250089	0.630219	2.0617	1.72055	0.451355	0.863636	0.934731	0.0087307	0.174486	-1.41128
[R].SAPASPTHPGLMSPR.[S]	P85037	Forkhead box protein K1	FOXK1	1xPhospho [S/T]	-0.10426	1.82912	2.16922	3.23335	-4.33949	-2.79614	-3.98707	-2.65664	-3.44546	-3.50396	-2.87298	-0.296645	0.0436041	0.207473	-3.52256
[K].YGPADVEDTTGSGATDSKDDDDIDLFGSDDEEESEEAKR.[L]	P24534	Elongation factor 1-beta	EEF1B2	1xPhospho [S28(100)]	5.88756	5.87399	6.11828	6.45345	5.16342	3.63468	1.89405	5.56819	5.09225	3.37162	1.94038	4.64959	0.0284131	0.200505	-2.63941
[K].YGPADVEDTTGSGATDSKDDDDIDLFGSDDEEESEEAK.[R]	P24534	Elongation factor 1-beta	EEF1B2	1xPhospho [S28(100)]	3.0045	2.3398	2.74762	3.22868	1.88526	-0.749084	-4.08149	2.19973	1.28385	-0.473492	-2.99467	0.868045	0.0361271	0.206302	-3.56401
[K].QSFDDNDSEELEDKDSK.[S]	O60841	Eukaryotic translation initiation factor 5B	EIF5B	1xGln->pyro-Glu [N-Term];1xPhospho [S8(100)]	1.60538	0.18083	0.462383	0.346367	0.396393	-0.286876	-0.22609	0.52983	0.244289	-1.39392	-1.68978	-0.577891	0.0228551	0.197314	-1.97006
[R].YQDEVFGGFVTEPQEESEEEVEEPEER.[Q]	Q13283	Ras GTPase-activating protein-binding protein 1	G3BP1	1xPhospho [S17(100)]	3.31064	3.5168	3.92521	3.88318	2.755	1.59552	1.1017	2.96608	2.58633	2.10243	1.76718	2.54984	0.00757903	0.171771	-1.4444
[K].QLVAGNSPKK.[Q]	Q96EU6	Ribosomal RNA processing protein 36 homolog	RRP36	1xGln->pyro-Glu [N-Term];1xPhospho [S7(100)]	-0.333491	0.872416	-0.902916	-2.09876	-0.296545	-0.41611	-0.473483	-0.813304	0.0936604	-1.25329	-2.80507	-2.47808	0.0433042	0.207811	-2.05748
[K].FGESEEVEMEVESDEEDDKQEK.[A]	Q15459	Splicing factor 3A subunit 1	SF3A1	1xPhospho [S13(100)]	1.87088	1.56132	1.39555	1.83567	0.872528	-0.484387	-0.92928	1.22104	0.815239	0.107924	-0.278986	0.999932	0.0298299	0.203355	-1.33296
[K].FNDSEGDDTEETEDYR.[Q]	Q9NYF8	Bcl-2-associated transcription factor 1	BCLAF1	1xPhospho [S4(100)]	1.77345	0.907177	1.25491	1.43029	0.683279	-0.185752	-0.294726	0.609508	0.524218	0.080101	-0.420809	0.558177	0.030651	0.203323	-1.23936
[K].TNILQYASTRPPTLSPIPHIPR.[S]	P06400	Retinoblastoma-associated protein	RB1	1xPhospho [S/T/Y]	1.13658	0.645027	0.837978	0.866196	1.35152	1.16102	0.941842	1.55671	1.482	0.197924	0.139593	0.326695	0.0131397	0.187877	-0.651792
[K].TLSVAAAFNEDEDSEPEEMPPEAK.[M]	Q8WW12	PEST proteolytic signal-containing nuclear protein	PCNP	1xPhospho [S3(82.6)]	1.14464	-0.0653667	1.13232	1.77968	-0.8195	-3.31539	-3.79409	0.502091	-0.361073	-1.58226	-0.885979	-0.190745	0.0459612	0.208841	-1.62352
[R].MPQDGSDDEDEEWPTLEK.[A]	Q13895	Bystin	BYSL	1xPhospho [S6(100)]	1.2905	-0.532145	0.781452	1.52687	-1.03517	-3.68764	-2.97509	-0.620208	-0.347729	-3.30017	-3.80571	-0.823134	0.041935	0.208663	-3.15627
[R].NSPTFKSFEER.[V]	Q16890	Tumor protein D53	TPD52L1	1xPhospho [S7(100)]	-0.135604	-0.34457	-0.11692	-4.6079	0.131729	-0.495996	-0.714438	-1.00128	-0.302341	-1.20908	-1.95664	-1.26258	0.00709964	0.171872	-1.27707
[K].GGNVFAALIQDQSEEEEEEEKHPPKPAKPEK.[N]	Q8NE71	ATP-binding cassette sub-family F member 1	ABCF1	1xPhospho [S13(100)]	5.70743	4.93164	5.25319	5.19592	5.00478	3.79636	3.51263	4.98047	4.96381	3.58531	3.49627	3.59197	0.00156235	0.109643	-1.73957
[K].VTDALPEPEPPGAMAASEDEEEEEEALEAMQSR.[L]	Q9Y3E7	Charged multivesicular body protein 3	CHMP3	1xPhospho [S17(100)]	-0.0193205	-0.962599	1.23647	0.853901	-3.01642	-3.28342	-3.01028	-1.19359	-3.46059	-3.3612	-3.04979	-3.51598	0.00647608	0.170879	-3.39384
[K].STSAPQMSPGSSDNQSSSPQPAQQK.[L]	Q14157	Ubiquitin-associated protein 2-like	UBAP2L	1xPhospho [S8(99.2)]	0.0669451	0.0128555	1.07693	1.46455	-3.23324	-3.7044	-0.72631	-3.35966	-2.56963	-3.81147	-3.26631	-3.04589	0.000815784	0.0952222	-3.76013
[R].KSYESSEDCSEAAGSPAR.[K]	Q6P6C2	RNA demethylase ALKBH5	ALKBH5	1xCarbamidomethyl [C9];1xPhospho [S2(100)]	-0.801587	-1.99139	-0.481068	-3.56795	-0.559721	-3.40301	-0.771144	-1.31743	-0.392683	-3.49736	-3.87716	-2.99069	0.0108972	0.182903	-2.36372
[K].QSEKPHSTPPQSCTSDLSK.[I]	Q96T58	Msx2-interacting protein	SPEN	1xCarbamidomethyl [C13];1xPhospho [T8(83.4)]	-2.35494	-1.71687	-2.79019	-2.7066	-2.12752	-3.467	-4.23013	-4.18492	-1.96953	-3.1479	-3.57706	-4.07966	0.0331913	0.20506	-1.31421
[R].TAFYNEDDSEEEQR.[Q]	Q8WWQ0	PH-interacting protein	PHIP	1xPhospho [S9(100)]	-0.69506	-2.6533	-2.61215	-3.9182	-3.41963	-1.46743	-3.58913	-1.02818	-1.29309	-3.87759	-4.36854	-4.4743	0.0284387	0.199794	-2.25331
[R].QRTLEDEEEQERER.[R]	O00515	Ladinin-1	LAD1	1xPhospho [T3(100)]	2.63049	1.13831	2.83298	2.38618	2.98917	2.84392	2.43859	2.27773	2.7962	0.745785	0.302553	0.39615	0.0355492	0.206018	-1.7191
[K].NHETDGGSAHGDDDDDGPHFEPVVPLPDK.[I]	P49792	E3 SUMO-protein ligase RanBP2	RANBP2	1xPhospho [S8(96.6)]	1.59643	0.257746	1.39618	-3.17507	0.846975	0.286767	0.335036	0.470714	0.465471	-0.0597763	-0.973789	-1.3866	0.0298481	0.203219	-1.89018
[K].NIISPPWDFR.[E]	Q13042	Cell division cycle protein 16 homolog	CDC16	1xPhospho [S4(100)]	-3.22749	-2.50996	-3.53853	-3.05261	-3.84211	-4.33686	-3.75541	-3.89073	-3.34933	-3.89788	-4.7227	-4.04461	0.0464624	0.207389	-1.12974
[K].TTIPEEEEEEEEAAGVVVEEELFHQQGTPR.[A]	P20700	Lamin-B1	LMNB1	1xPhospho [T28(100)]	-0.700946	0.903265	0.955866	0.989628	-2.19196	-3.31482	-4.34935	0.602525	-3.2324	-2.84437	-1.61649	-1.00386	0.0451072	0.207283	-2.20763
[K].EDDDVIVNKPHVSDEEEEEPPFYHHPFK.[L]	P18583	Protein SON	SON	1xPhospho [S13(99.9)]	-0.371995	2.54947	1.21175	2.32652	-1.63599	-1.45013	-2.25965	-0.208613	-3.53038	-2.67522	-3.89801	-2.89274	0.00977176	0.176337	-4.28506
[truncated: 86 more rows]
